# Supplementary material for: Supporting non-target identification by adding hydrogen deuterium exchange MS/MS capabilities to MetFrag
Source: Anal Bioanal Chem. 2019 Jun 17;411(19):4683–700. doi: 10.1007/s00216-019-01885-0 (PMC6611743; doi:10.1007/s00216-019-01885-0)
Supplement: Supplementary file 4 — (XLSX 755 kb) [file 216_2019_1885_MOESM4_ESM.xlsx]

## Sheet: S3a Mix Acquisition Summary
MixNo	NoCompounds	StartID	EndID	NoIsobars	NoNearIsobars	Files Pos	Files Neg	Files HDX Pos	Files HDX Neg	Martin's mix name
						2016-01-27	2016-01-28	2016-02-02	2016-02-04
1	31	8000	8030	2	2	160127_15	160128_15	160202_17	160204_15	A+L
2	32	8031	8062	4	6	160127_16	160128_16	160202_18	160204_16	B+J
3	32	8063	8094	6	10	160127_17	160128_17	160202_19	160204_17	C+G
4	42	8095	8136	6	9	160127_18	160128_18	160202_20	160204_18	D+I+Melis
5	23	8137	8159	2	2	160127_19	160128_20	160202_21	160204_19	E+H
6	22	8160	8181	2	4	160127_20	160128_21	160202_22	160204_20	F+M
7	13	8182	8194	0	2	160127_24	160128_25	160202_26	160204_24	fabian
8	58	8195	8252	0	12	160127_23	160128_24	160202_25	160204_23	industrial
9	22	8253	8274	4	7	160127_21	160128_22	160202_23	160204_21	K+N
10	43	8275	8317	14	20	160127_25	160128_26	160202_27	160204_25	maike
11	30	8318	8347	0	4	160127_26	160128_27	160202_28	160204_26	MISC2016-1
12	30	8348	8377	4	6	160127_22	160128_23	160202_24	160204_22	O+P
13	94	8378	8471	2	32	160127_05; 28; 30	160128_05	160202_05; 06; 07	160204_05	tf_Pesticides_2015
14	17	8472	8488	0	0	160127_06	160128_06	160202_08	160204_06	tf_PestnonDE_2015
15	10	8489	8498	0	2	160127_07	160128_07	160202_09	160204_07	tf_Pharma-wernig_2015
16	44	8499	8542	2	10	160127_08	160128_08	160202_10	160204_08	tf_pharm-irreg_2015
17	85	8543	8627	0	16	160127_03; 27; 29	160128_03	160202_03; 29	160204_03	tf_pharm-reg_2015
18	25	8628	8652	0	2	160127_10	160128_10	160202_12	160204_10	tf_phenols_2015
19	66	8653	8718	0	13	160127_11; 33 (lmr)	160128_11; 28 (lmr)	160202_13; 14	160204_11; 12 (lmr)	tf_polar_2015
20	33	8719	8751	15	17	160127_12	160128_12	160202_15	160204_13	tf_steroids_2015
21	25	8752	8776	2	4	160127_04	160128_04	160202_04	160204_04	tf_surfactants
22	73	8777	8849	0	20	160127_13	160128_13	160202_16	160204_14	tf_urban_2015
lmr = low mass range

## Sheet: S3b Mix Isobar Summary
MixNo	NoCompounds	NoIsobars	ExactMassIsobars	IDsIsobars	NoNearIsobars	NearIsobars	IDsNearIsobars
1	31	2	186.0681	8005; 8022	2	186.0681	8005; 8022
2	32	2	82.0531	8040; 8041	2	82.0531	8040; 8041
		2	186.068	8031; 8058	2	186.068	8031; 8058
		0			2	180.0423; 180.0687	8034; 8049
3	32	2	107.073	8073; 8084	2	107.073	8073; 8084
		2	135.105	8065; 8092	4	135.0545; 135.0684; 135.1048	8079; 8077; 8092; 8065
		2	186.068	8063; 8075	2	186.068	8063; 8075
		0			2	121.0528; 121.0891	8080; 8066
4	42	2	186.068	8095; 8109	2	186.068	8095; 8109
		2	193.089	8101; 8121	2	193.089	8101; 8121
		2	226.147	8110; 8125	2	226.147	8110; 8125
		0			3	136.0524; 136.0637; 136.1000	8133; 8114; 8124
5	23	2	186.0681	8145; 8149	2	186.0681	8145; 8149
6	22	2	186.0681	8161; 8181	2	186.0681	8161; 8181
		0			2	146.0368; 146.0732	8179; 8174
7	13	0			2	427.8839; 428.2325	8194; 8187
8	58	0			2	135.0143; 135.0433	8221; 8213
		0			2	148.9702; 149.0299	8230; 8207
		0			2	213.0823; 213.1187	8234; 8210
		0			2	278.0861; 278.1518	8250; 8224
		0			2	326.0008; 326.0708	8251; 8249
		0			2	390.2227; 390.2770	8226; 8222
9	22	2	114.068	8263; 8272	2	114.068	8263; 8272
		2	186.068	8253; 8254	3	186.0214; 186.0681; 186.0681	8269; 8254; 8253
		0			2	170.0135; 170.0215	8259; 8274
10	43	3	145.053	8296; 8298; 8300	3	145.053	8296; 8298; 8300
		3	179.073	8303; 8307; 8316	3	179.073	8303; 8307; 8316
		2	208.0524	8305; 8315	2	208.0524	8305; 8315
		2	224.0473	8284; 8289	3	224.0473; 224.0473; 224.1062	8289; 8284; 8317
		2	247.063	8292; 8293	2	247.063	8292; 8293
		2	273.079	8297; 8299	2	273.079	8297; 8299
		0			2	180.0575; 180.0687	8301; 8275
		0			3	182.0328; 182.0368; 182.0844	8286; 8276; 8310
11	30	0			2	222.9633; 223.0303	8342; 8341
		0			2	277.0382; 277.2042	8328; 8322
12	30	2	186.0681	8348; 8350	2	186.0681	8348; 8350
		2	193.0891	8349; 8358	2	193.0891	8349; 8358
		0			2	327.7734; 328.0172	8377; 8374
13	94	2	201.0781	8409; 8419	2	201.0781	8409; 8419
		0			2	196.9202; 197.1277	8434; 8441
		0			3	211.0512; 211.0764; 211.1433	8463; 8397; 8449
		0			2	213.0557; 213.1048	8450; 8404
		0			2	214.0397; 214.0888	8420; 8388
		0			2	221.0244; 221.0356	8469; 8402
		0			2	228.9996; 229.1094	8379; 8413
		0			2	233.9850; 234.1368	8393; 8427
		0			3	255.0218; 255.0523; 255.1026	8467; 8394; 8395
		0			2	274.8581; 275.0747	8440; 8390
		0			2	281.1376; 281.2719	8435; 8459
		0			2	291.0193; 291.1138	8471; 8392
		0			2	295.1088; 295.1339	8442; 8399
		0			2	306.9967; 307.1451	8431; 8423
		0			2	329.0334; 329.0731	8443; 8407
14	17	0			0
15	10	0			2	360.1321; 360.2169	8498; 8496
16	44	2	260.0248	8500; 8537	2	260.0248	8500; 8537
		0			2	278.0837; 278.1903	8503; 8510
		0			2	293.1528; 293.1640	8525; 8532
		0			2	381.0759; 381.1608	8516; 8508
		0			2	493.1438; 493.2590	8511; 8521
17	85	0			2	230.0943; 230.1419	8544; 8550
		0			2	231.0451; 231.1008	8566; 8586
		0			2	238.1106; 238.1317	8584; 8591
		0			2	267.1471; 267.1834	8624; 8551
		0			2	295.0167; 295.0627	8569; 8589
		0			2	320.0119; 320.1260	8600; 8577
		0			2	361.1081; 361.1438	8548; 8553
		0			2	376.0835; 376.1998	8587; 8616
18	25	0			2	228.0786; 228.1150	8629; 8630
19	66	0			2	102.0252; 102.0542	8704; 8709
		0			2	116.0586; 116.1070	8689; 8674
		0			2	151.0092; 151.0633	8712; 8667
		0			3	152.0157; 152.0334; 152.0837	8714; 8718; 8673
		0			2	170.0514; 170.1783	8715; 8655
		0			2	266.1015; 266.1630	8711; 8653
20	33	2	270.1620	8719; 8746	2	270.1620	8719; 8746
		2	272.1776	8720; 8722	2	272.1776	8720; 8722
		3	290.2246	8733; 8734; 8736	3	290.2246	8733; 8734; 8736
		2	296.1776	8721; 8738	2	296.1776	8721; 8738
		2	312.2089	8737; 8747	2	312.2089	8737; 8747
		2	360.1937	8727; 8729	2	360.1937	8727; 8729
		2	392.1999	8728; 8743	2	392.1999	8728; 8743
		0			2	288.1725; 288.2089	8726; 8730
21	25	2	304.2999	8756; 8763	2	304.2999	8756; 8763
		0			2	326.1916; 326.3781	8762; 8759
22	73	0			2	135.0143; 135.1048	8821; 8822
		0			2	148.9702; 149.0299	8819; 8786
		0			2	191.0695; 191.1310	8792; 8797
		0			2	193.0891; 193.1103	8780; 8803
		0			2	213.0823; 213.1187	8789; 8796
		0			2	232.0170; 232.1034	8777; 8847
		0			2	254.0579; 254.0765	8828; 8800
		0			2	280.9913; 281.0408	8804; 8834
		0			2	326.0008; 326.0708	8810; 8795
		0			2	427.8839; 427.9752	8809; 8836

## Sheet: S3c Basic Compound Summary
ID	Name	SMILES	InChIKey	Formula	NeutralMass	MplusHplus	MminusHminus	DTXSID	Preferred_Name	CASRN	Protected_CAS_RN	InChIKey	IUPAC_Name	SMILES_CompTox	Std_InChI_Babel	INCHI_STRING_CompTox	Molecular_Formula_CompTox	Monoisotopic_Mass_CompTox
8000	1,2,3-Triazol	N1C=CN=N1	QWENRTYMTSOGBR-UHFFFAOYSA-N	C2H3N3	69.0327	70.04	68.0254	DTXSID30870495	1H-1,2,3-Triazole	288-36-8	CAS_RN:288-36-8	QWENRTYMTSOGBR-UHFFFAOYSA-N	2H-1,2,3-Triazole	N1N=CC=N1	InChI=1S/C2H3N3/c1-2-4-5-3-1/h1-2H,(H,3,4,5)	InChI=1S/C2H3N3/c1-2-4-5-3-1/h1-2H,(H,3,4,5)	C2H3N3	69.0327
8001	1,4-Naphthoquinone	O=C1C=CC(=O)C2=C1C=CC=C2	FRASJONUBLZVQX-UHFFFAOYSA-N	C10H6O2	158.037	159.044	157.03	DTXSID5040704	1,4-Naphthoquinone	130-15-4	CAS_RN:130-15-4	FRASJONUBLZVQX-UHFFFAOYSA-N	Naphthalene-1,4-dione	O=C1C=CC(=O)C2=C1C=CC=C2	InChI=1S/C10H6O2/c11-9-5-6-10(12)8-4-2-1-3-7(8)9/h1-6H	InChI=1S/C10H6O2/c11-9-5-6-10(12)8-4-2-1-3-7(8)9/h1-6H	C10H6O2	158.037
8002	1-Naphthylamin	NC1=CC=CC2=CC=CC=C12	RUFPHBVGCFYCNW-UHFFFAOYSA-N	C10H9N	143.073	144.081	142.066	DTXSID7020920	1-Naphthylamine	134-32-7	CAS_RN:134-32-7	RUFPHBVGCFYCNW-UHFFFAOYSA-N	Naphthalen-1-amine	NC1=CC=CC2=C1C=CC=C2	InChI=1S/C10H9N/c11-10-7-3-5-8-4-1-2-6-9(8)10/h1-7H,11H2	InChI=1S/C10H9N/c11-10-7-3-5-8-4-1-2-6-9(8)10/h1-7H,11H2	C10H9N	143.073
8003	2,3,4-Trifluorphenol	OC1=C(F)C(F)=C(F)C=C1	IJGSULQFKYOYEU-UHFFFAOYSA-N	C6H3F3O	148.014	149.021	147.006	DTXSID30182469	Phenol, 2,3,4-trifluoro-	2822-41-5	CAS_RN:2822-41-5	IJGSULQFKYOYEU-UHFFFAOYSA-N	2,3,4-Trifluorophenol	OC1=C(F)C(F)=C(F)C=C1	InChI=1S/C6H3F3O/c7-3-1-2-4(10)6(9)5(3)8/h1-2,10H	InChI=1S/C6H3F3O/c7-3-1-2-4(10)6(9)5(3)8/h1-2,10H	C6H3F3O	148.014
8004	2,3-Dichlorphenol	OC1=C(Cl)C(Cl)=CC=C1	UMPSXRYVXUPCOS-UHFFFAOYSA-N	C6H4Cl2O	161.964	162.971	160.957	DTXSID7025001	2,3-Dichlorophenol	576-24-9	CAS_RN:576-24-9	UMPSXRYVXUPCOS-UHFFFAOYSA-N	2,3-Dichlorophenol	OC1=CC=CC(Cl)=C1Cl	InChI=1S/C6H4Cl2O/c7-4-2-1-3-5(9)6(4)8/h1-3,9H	InChI=1S/C6H4Cl2O/c7-4-2-1-3-5(9)6(4)8/h1-3,9H	C6H4Cl2O	161.964
8005	2,3-Dihydroxybiphenyl	OC1=CC=CC(=C1O)C1=CC=CC=C1	YKOQAAJBYBTSBS-UHFFFAOYSA-N	C12H10O2	186.068	187.075	185.061	DTXSID60150353	2,3-Dihydroxybiphenyl	1133-63-7	CAS_RN:1133-63-7	YKOQAAJBYBTSBS-UHFFFAOYSA-N	[1,1'-Biphenyl]-2,3-diol	OC1=CC=CC(=C1O)C1=CC=CC=C1	InChI=1S/C12H10O2/c13-11-8-4-7-10(12(11)14)9-5-2-1-3-6-9/h1-8,13-14H	InChI=1S/C12H10O2/c13-11-8-4-7-10(12(11)14)9-5-2-1-3-6-9/h1-8,13-14H	C12H10O2	186.068
8006	2,4-Dibromphenol	OC1=C(Br)C=C(Br)C=C1	FAXWFCTVSHEODL-UHFFFAOYSA-N	C6H4Br2O	249.863	250.87	248.856	DTXSID1052290	2,4-Dibromophenol	615-58-7	CAS_RN:615-58-7	FAXWFCTVSHEODL-UHFFFAOYSA-N	2,4-Dibromophenol	OC1=C(Br)C=C(Br)C=C1	InChI=1S/C6H4Br2O/c7-4-1-2-6(9)5(8)3-4/h1-3,9H	InChI=1S/C6H4Br2O/c7-4-1-2-6(9)5(8)3-4/h1-3,9H	C6H4Br2O	249.863
8007	2,4-Dichloranilin	NC1=C(Cl)C=C(Cl)C=C1	KQCMTOWTPBNWDB-UHFFFAOYSA-N	C6H5Cl2N	160.98	161.987	159.973	DTXSID1024966	2,4-Dichloroaniline	554-00-7	CAS_RN:554-00-7	KQCMTOWTPBNWDB-UHFFFAOYSA-N	2,4-Dichloroaniline	NC1=CC=C(Cl)C=C1Cl	InChI=1S/C6H5Cl2N/c7-4-1-2-6(9)5(8)3-4/h1-3H,9H2	InChI=1S/C6H5Cl2N/c7-4-1-2-6(9)5(8)3-4/h1-3H,9H2	C6H5Cl2N	160.98
8008	2-Aminoanthracen	NC1=CC2=CC3=CC=CC=C3C=C2C=C1	YCSBALJAGZKWFF-UHFFFAOYSA-N	C14H11N	193.089	194.096	192.082	DTXSID2024458	2-Aminoanthracene	613-13-8	CAS_RN:613-13-8	YCSBALJAGZKWFF-UHFFFAOYSA-N	Anthracen-2-amine	NC1=CC=C2C=C3C=CC=CC3=CC2=C1	InChI=1S/C14H11N/c15-14-6-5-12-7-10-3-1-2-4-11(10)8-13(12)9-14/h1-9H,15H2	InChI=1S/C14H11N/c15-14-6-5-12-7-10-3-1-2-4-11(10)8-13(12)9-14/h1-9H,15H2	C14H11N	193.089
8009	2-Aminobenzoic acid	NC1=C(C=CC=C1)C(O)=O	RWZYAGGXGHYGMB-UHFFFAOYSA-N	C7H7NO2	137.048	138.055	136.04	DTXSID8020094	Anthranilic acid	118-92-3	CAS_RN:118-92-3	RWZYAGGXGHYGMB-UHFFFAOYSA-N	2-Aminobenzoic acid	NC1=C(C=CC=C1)C(O)=O	InChI=1S/C7H7NO2/c8-6-4-2-1-3-5(6)7(9)10/h1-4H,8H2,(H,9,10)	InChI=1S/C7H7NO2/c8-6-4-2-1-3-5(6)7(9)10/h1-4H,8H2,(H,9,10)	C7H7NO2	137.048
8010	2-Aminobiphenyl	NC1=C(C=CC=C1)C1=CC=CC=C1	TWBPWBPGNQWFSJ-UHFFFAOYSA-N	C12H11N	169.089	170.096	168.082	DTXSID3030189	2-Biphenylamine	90-41-5	CAS_RN:90-41-5	TWBPWBPGNQWFSJ-UHFFFAOYSA-N	[1,1'-Biphenyl]-2-amine	NC1=C(C=CC=C1)C1=CC=CC=C1	InChI=1S/C12H11N/c13-12-9-5-4-8-11(12)10-6-2-1-3-7-10/h1-9H,13H2	InChI=1S/C12H11N/c13-12-9-5-4-8-11(12)10-6-2-1-3-7-10/h1-9H,13H2	C12H11N	169.089
8011	2-Aminophenol	NC1=C(O)C=CC=C1	CDAWCLOXVUBKRW-UHFFFAOYSA-N	C6H7NO	109.053	110.06	108.045	DTXSID8024498	2-Aminophenol	95-55-6	CAS_RN:95-55-6	CDAWCLOXVUBKRW-UHFFFAOYSA-N	2-Aminophenol	NC1=C(O)C=CC=C1	InChI=1S/C6H7NO/c7-5-3-1-2-4-6(5)8/h1-4,8H,7H2	InChI=1S/C6H7NO/c7-5-3-1-2-4-6(5)8/h1-4,8H,7H2	C6H7NO	109.053
8012	2-Aminopyridin	NC1=NC=CC=C1	ICSNLGPSRYBMBD-UHFFFAOYSA-N	C5H6N2	94.0531	95.0604	93.0458	DTXSID0024505	2-Aminopyridine	504-29-0	CAS_RN:504-29-0	ICSNLGPSRYBMBD-UHFFFAOYSA-N	Pyridin-2-amine	NC1=CC=CC=N1	InChI=1S/C5H6N2/c6-5-3-1-2-4-7-5/h1-4H,(H2,6,7)	InChI=1S/C5H6N2/c6-5-3-1-2-4-7-5/h1-4H,(H2,6,7)	C5H6N2	94.0531
8013	2-Bromanilin	NC1=C(Br)C=CC=C1	AOPBDRUWRLBSDB-UHFFFAOYSA-N	C6H6BrN	170.968	171.976	169.961	DTXSID5060645	Benzenamine, 2-bromo-	615-36-1	CAS_RN:615-36-1	AOPBDRUWRLBSDB-UHFFFAOYSA-N	2-Bromoaniline	NC1=C(Br)C=CC=C1	InChI=1S/C6H6BrN/c7-5-3-1-2-4-6(5)8/h1-4H,8H2	InChI=1S/C6H6BrN/c7-5-3-1-2-4-6(5)8/h1-4H,8H2	C6H6BrN	170.968
8014	2-Chloranilin	NC1=C(Cl)C=CC=C1	AKCRQHGQIJBRMN-UHFFFAOYSA-N	C6H6ClN	127.019	128.026	126.012	DTXSID2021810	2-Chloroaniline	95-51-2	CAS_RN:95-51-2	AKCRQHGQIJBRMN-UHFFFAOYSA-N	2-Chloroaniline	NC1=C(Cl)C=CC=C1	InChI=1S/C6H6ClN/c7-5-3-1-2-4-6(5)8/h1-4H,8H2	InChI=1S/C6H6ClN/c7-5-3-1-2-4-6(5)8/h1-4H,8H2	C6H6ClN	127.019
8015	2-Chlorphenol	OC1=C(Cl)C=CC=C1	ISPYQTSUDJAMAB-UHFFFAOYSA-N	C6H5ClO	128.003	129.01	126.996	DTXSID5021544	2-Chlorophenol	95-57-8	CAS_RN:95-57-8	ISPYQTSUDJAMAB-UHFFFAOYSA-N	2-Chlorophenol	OC1=CC=CC=C1Cl	InChI=1S/C6H5ClO/c7-5-3-1-2-4-6(5)8/h1-4,8H	InChI=1S/C6H5ClO/c7-5-3-1-2-4-6(5)8/h1-4,8H	C6H5ClO	128.003
8016	2'-Methylacetanilid	CC(=O)NC1=C(C)C=CC=C1	BPEXTIMJLDWDTL-UHFFFAOYSA-N	C9H11NO	149.084	150.091	148.077	DTXSID1024413	N-Acetyl-o-toluidine	120-66-1	CAS_RN:120-66-1	BPEXTIMJLDWDTL-UHFFFAOYSA-N	N-(2-Methylphenyl)acetamide	CC(=O)NC1=C(C)C=CC=C1	InChI=1S/C9H11NO/c1-7-5-3-4-6-9(7)10-8(2)11/h3-6H,1-2H3,(H,10,11)	InChI=1S/C9H11NO/c1-7-5-3-4-6-9(7)10-8(2)11/h3-6H,1-2H3,(H,10,11)	C9H11NO	149.084
8017	2-Methylimidazol	CC1=NC=CN1	LXBGSDVWAMZHDD-UHFFFAOYSA-N	C4H6N2	82.0531	83.0604	81.0458	DTXSID4022107	2-Methylimidazole	693-98-1	CAS_RN:693-98-1	LXBGSDVWAMZHDD-UHFFFAOYSA-N	2-Methyl-1H-imidazole	CC1=NC=CN1	InChI=1S/C4H6N2/c1-4-5-2-3-6-4/h2-3H,1H3,(H,5,6)	InChI=1S/C4H6N2/c1-4-5-2-3-6-4/h2-3H,1H3,(H,5,6)	C4H6N2	82.0531
8018	2-Methylindol	CC1=CC2=CC=CC=C2N1	BHNHHSOHWZKFOX-UHFFFAOYSA-N	C9H9N	131.073	132.081	130.066	DTXSID5059117	1H-Indole, 2-methyl-	95-20-5	CAS_RN:95-20-5	BHNHHSOHWZKFOX-UHFFFAOYSA-N	2-Methyl-1H-indole	CC1=CC2=CC=CC=C2N1	InChI=1S/C9H9N/c1-7-6-8-4-2-3-5-9(8)10-7/h2-6,10H,1H3	InChI=1S/C9H9N/c1-7-6-8-4-2-3-5-9(8)10-7/h2-6,10H,1H3	C9H9N	131.073
8019	2-Nitroanilin	NC1=C(C=CC=C1)[N+]([O-])=O	DPJCXCZTLWNFOH-UHFFFAOYSA-N	C6H6N2O2	138.043	139.05	137.036	DTXSID1025726	2-Nitroaniline	88-74-4	CAS_RN:88-74-4	DPJCXCZTLWNFOH-UHFFFAOYSA-N	2-Nitroaniline	NC1=CC=CC=C1[N+]([O-])=O	InChI=1S/C6H6N2O2/c7-5-3-1-2-4-6(5)8(9)10/h1-4H,7H2	InChI=1S/C6H6N2O2/c7-5-3-1-2-4-6(5)8(9)10/h1-4H,7H2	C6H6N2O2	138.043
8020	2-Nitrophenol	OC1=C(C=CC=C1)[N+]([O-])=O	IQUPABOKLQSFBK-UHFFFAOYSA-N	C6H5NO3	139.027	140.034	138.02	DTXSID1021790	2-Nitrophenol	88-75-5	CAS_RN:88-75-5	IQUPABOKLQSFBK-UHFFFAOYSA-N	2-Nitrophenol	OC1=C(C=CC=C1)[N+]([O-])=O	InChI=1S/C6H5NO3/c8-6-4-2-1-3-5(6)7(9)10/h1-4,8H	InChI=1S/C6H5NO3/c8-6-4-2-1-3-5(6)7(9)10/h1-4,8H	C6H5NO3	139.027
8021	4-Nitroquinoline N-oxide	[O-][N+](=O)C1=CC=[N+]([O-])C2=CC=CC=C12	YHQDZJICGQWFHK-UHFFFAOYSA-N	C9H6N2O3	190.038	191.045	189.031	DTXSID5025780	4-Nitroquinoline-1-oxide	56-57-5	CAS_RN:56-57-5	YHQDZJICGQWFHK-UHFFFAOYSA-N	4-Nitro-1-oxo-1lambda~5~-quinoline	[O-][N+](=O)C1=CC=[N+]([O-])C2=CC=CC=C12	InChI=1S/C9H6N2O3/c12-10-6-5-9(11(13)14)7-3-1-2-4-8(7)10/h1-6H	InChI=1S/C9H6N2O3/c12-10-6-5-9(11(13)14)7-3-1-2-4-8(7)10/h1-6H	C9H6N2O3	190.038
8022	4-Phenoxyphenol	OC1=CC=C(OC2=CC=CC=C2)C=C1	ZSBDGXGICLIJGD-UHFFFAOYSA-N	C12H10O2	186.068	187.075	185.061	DTXSID2022127	4-Phenoxyphenol	831-82-3	CAS_RN:831-82-3	ZSBDGXGICLIJGD-UHFFFAOYSA-N	4-Phenoxyphenol	OC1=CC=C(OC2=CC=CC=C2)C=C1	InChI=1S/C12H10O2/c13-10-6-8-12(9-7-10)14-11-4-2-1-3-5-11/h1-9,13H	InChI=1S/C12H10O2/c13-10-6-8-12(9-7-10)14-11-4-2-1-3-5-11/h1-9,13H	C12H10O2	186.068
8023	4-tert-Butylphenol	CC(C)(C)C1=CC=C(O)C=C1	QHPQWRBYOIRBIT-UHFFFAOYSA-N	C10H14O	150.104	151.112	149.097	DTXSID1020221	4-tert-Butylphenol	98-54-4	CAS_RN:98-54-4	QHPQWRBYOIRBIT-UHFFFAOYSA-N	4-tert-Butylphenol	CC(C)(C)C1=CC=C(O)C=C1	InChI=1S/C10H14O/c1-10(2,3)8-4-6-9(11)7-5-8/h4-7,11H,1-3H3	InChI=1S/C10H14O/c1-10(2,3)8-4-6-9(11)7-5-8/h4-7,11H,1-3H3	C10H14O	150.104
8024	5-Methyl-1-(propan-2-yl)-1H-indole-2,3dione	CC(C)N1C(=O)C(=O)C2=CC(C)=CC=C12	SYJHSTNDLFUIMT-UHFFFAOYSA-N	C12H13NO2	203.095	204.102	202.087	DTXSID00891495	5-Methyl-1-(propan-2-yl)-1H-indole-2,3-dione	NOCAS_891495	CAS_RN:NOCAS_891495	SYJHSTNDLFUIMT-UHFFFAOYSA-N	1-Isopropyl-5-methyl-1H-indole-2,3-dione	CC(C)N1C(=O)C(=O)C2=CC(C)=CC=C12	InChI=1S/C12H13NO2/c1-7(2)13-10-5-4-8(3)6-9(10)11(14)12(13)15/h4-7H,1-3H3	InChI=1S/C12H13NO2/c1-7(2)13-10-5-4-8(3)6-9(10)11(14)12(13)15/h4-7H,1-3H3	C12H13NO2	203.095
8025	9-Acetylanthracen	CC(=O)C1=C2C=CC=CC2=CC2=CC=CC=C12	NXXNVJDXUHMAHU-UHFFFAOYSA-N	C16H12O	220.089	221.096	219.082	DTXSID90229061	9-Anthryl methyl ketone	784-04-3	CAS_RN:784-04-3	NXXNVJDXUHMAHU-UHFFFAOYSA-N	1-(Anthracen-9-yl)ethan-1-one	CC(=O)C1=C2C=CC=CC2=CC2=CC=CC=C12	InChI=1S/C16H12O/c1-11(17)16-14-8-4-2-6-12(14)10-13-7-3-5-9-15(13)16/h2-10H,1H3	InChI=1S/C16H12O/c1-11(17)16-14-8-4-2-6-12(14)10-13-7-3-5-9-15(13)16/h2-10H,1H3	C16H12O	220.089
8026	9-Anthracenecarboxylic acid	OC(=O)C1=C2C=CC=CC2=CC2=CC=CC=C12	XGWFJBFNAQHLEF-UHFFFAOYSA-N	C15H10O2	222.068	223.075	221.061	DTXSID7049427	9-Anthracenecarboxylic acid	723-62-6	CAS_RN:723-62-6	XGWFJBFNAQHLEF-UHFFFAOYSA-N	Anthracene-9-carboxylic acid	OC(=O)C1=C2C=CC=CC2=CC2=CC=CC=C12	InChI=1S/C15H10O2/c16-15(17)14-12-7-3-1-5-10(12)9-11-6-2-4-8-13(11)14/h1-9H,(H,16,17)	InChI=1S/C15H10O2/c16-15(17)14-12-7-3-1-5-10(12)9-11-6-2-4-8-13(11)14/h1-9H,(H,16,17)	C15H10O2	222.068
8027	Acenaphthenequinone	O=C1C(=O)C2=CC=CC3=C2C1=CC=C3	AFPRJLBZLPBTPZ-UHFFFAOYSA-N	C12H6O2	182.037	183.044	181.03	DTXSID7049429	Acenaphthenequinone	82-86-0	CAS_RN:82-86-0	AFPRJLBZLPBTPZ-UHFFFAOYSA-N	Acenaphthylene-1,2-dione	O=C1C(=O)C2=CC=CC3=C2C1=CC=C3	InChI=1S/C12H6O2/c13-11-8-5-1-3-7-4-2-6-9(10(7)8)12(11)14/h1-6H	InChI=1S/C12H6O2/c13-11-8-5-1-3-7-4-2-6-9(10(7)8)12(11)14/h1-6H	C12H6O2	182.037
8028	Alizarin	OC1=CC=C2C(=O)C3=CC=CC=C3C(=O)C2=C1O	RGCKGOZRHPZPFP-UHFFFAOYSA-N	C14H8O4	240.042	241.05	239.035	DTXSID5045960	Alizarin	72-48-0	CAS_RN:72-48-0	RGCKGOZRHPZPFP-UHFFFAOYSA-N	1,2-Dihydroxyanthracene-9,10-dione	OC1=CC=C2C(=O)C3=C(C=CC=C3)C(=O)C2=C1O	InChI=1S/C14H8O4/c15-10-6-5-9-11(14(10)18)13(17)8-4-2-1-3-7(8)12(9)16/h1-6,15,18H	InChI=1S/C14H8O4/c15-10-6-5-9-11(14(10)18)13(17)8-4-2-1-3-7(8)12(9)16/h1-6,15,18H	C14H8O4	240.042
8029	Anthron	O=C1C2=CC=CC=C2CC2=CC=CC=C12	RJGDLRCDCYRQOQ-UHFFFAOYSA-N	C14H10O	194.073	195.08	193.066	DTXSID1049431	Anthrone	90-44-8	CAS_RN:90-44-8	RJGDLRCDCYRQOQ-UHFFFAOYSA-N	Anthracen-9(10H)-one	O=C1C2=C(CC3=C1C=CC=C3)C=CC=C2	InChI=1S/C14H10O/c15-14-12-7-3-1-5-10(12)9-11-6-2-4-8-13(11)14/h1-8H,9H2	InChI=1S/C14H10O/c15-14-12-7-3-1-5-10(12)9-11-6-2-4-8-13(11)14/h1-8H,9H2	C14H10O	194.073
8030	Benz[a]acridin	C1=CC=C2C(C=CC3=NC4=CC=CC=C4C=C23)=C1	JEGZRTMZYUDVBF-UHFFFAOYSA-N	C17H11N	229.089	230.096	228.082	DTXSID9075371	Benz[a]acridine	225-11-6	CAS_RN:225-11-6	JEGZRTMZYUDVBF-UHFFFAOYSA-N	Benzo[a]acridine	C1=CC=C2C(C=CC3=NC4=CC=CC=C4C=C23)=C1	InChI=1S/C17H11N/c1-3-7-14-12(5-1)9-10-17-15(14)11-13-6-2-4-8-16(13)18-17/h1-11H	InChI=1S/C17H11N/c1-3-7-14-12(5-1)9-10-17-15(14)11-13-6-2-4-8-16(13)18-17/h1-11H	C17H11N	229.089
8031	1-Naphthoic acid methyl ester	COC(=O)C1=CC=CC2=CC=CC=C12	HMRROBKAACRWBP-UHFFFAOYSA-N	C12H10O2	186.068	187.075	185.061	DTXSID00182996	Methyl naphthoate	28804-90-2	CAS_RN:28804-90-2	HMRROBKAACRWBP-UHFFFAOYSA-N	Methyl naphthalene-1-carboxylate	COC(=O)C1=CC=CC2=CC=CC=C12	InChI=1S/C12H10O2/c1-14-12(13)11-8-4-6-9-5-2-3-7-10(9)11/h2-8H,1H3	InChI=1S/C12H10O2/c1-14-12(13)11-8-4-6-9-5-2-3-7-10(9)11/h2-8H,1H3	C12H10O2	186.068
8032	2-Hydroxybenzamide	NC(=O)C1=C(O)C=CC=C1	SKZKKFZAGNVIMN-UHFFFAOYSA-N	C7H7NO2	137.048	138.055	136.04	DTXSID3021726	Salicylamide	65-45-2	CAS_RN:65-45-2	SKZKKFZAGNVIMN-UHFFFAOYSA-N	2-Hydroxybenzamide	NC(=O)C1=CC=CC=C1O	InChI=1S/C7H7NO2/c8-7(10)5-3-1-2-4-6(5)9/h1-4,9H,(H2,8,10)	InChI=1S/C7H7NO2/c8-7(10)5-3-1-2-4-6(5)9/h1-4,9H,(H2,8,10)	C7H7NO2	137.048
8033	2-Phenylethylamin	NCCC1=CC=CC=C1	BHHGXPLMPWCGHP-UHFFFAOYSA-N	C8H11N	121.089	122.096	120.082	DTXSID5058773	Phenethylamine	64-04-0	CAS_RN:64-04-0	BHHGXPLMPWCGHP-UHFFFAOYSA-N	2-Phenylethan-1-amine	NCCC1=CC=CC=C1	InChI=1S/C8H11N/c9-7-6-8-4-2-1-3-5-8/h1-5H,6-7,9H2	InChI=1S/C8H11N/c9-7-6-8-4-2-1-3-5-8/h1-5H,6-7,9H2	C8H11N	121.089
8034	3,4-Dihydroxycinnamic acid	OC(=O)\C=C\C1=CC(O)=C(O)C=C1	QAIPRVGONGVQAS-DUXPYHPUSA-N	C9H8O4	180.042	181.05	179.035	DTXSID5020231	Caffeic acid	331-39-5	CAS_RN:331-39-5	QAIPRVGONGVQAS-UHFFFAOYSA-N	3-(3,4-Dihydroxyphenyl)prop-2-enoic acid	OC(=O)C=CC1=CC(O)=C(O)C=C1	InChI=1S/C9H8O4/c10-7-3-1-6(5-8(7)11)2-4-9(12)13/h1-5,10-11H,(H,12,13)	InChI=1S/C9H8O4/c10-7-3-1-6(5-8(7)11)2-4-9(12)13/h1-5,10-11H,(H,12,13)	C9H8O4	180.042
8035	3'-Aminoacetophenon	CC(=O)C1=CC(N)=CC=C1	CKQHAYFOPRIUOM-UHFFFAOYSA-N	C8H9NO	135.068	136.076	134.061	DTXSID0021830	3-Aminoacetophenone	99-03-6	CAS_RN:99-03-6	CKQHAYFOPRIUOM-UHFFFAOYSA-N	1-(3-Aminophenyl)ethan-1-one	CC(=O)C1=CC=CC(N)=C1	InChI=1S/C8H9NO/c1-6(10)7-3-2-4-8(9)5-7/h2-5H,9H2,1H3	InChI=1S/C8H9NO/c1-6(10)7-3-2-4-8(9)5-7/h2-5H,9H2,1H3	C8H9NO	135.068
8036	3-Aminobenzonitril	NC1=CC=CC(=C1)C#N	NJXPYZHXZZCTNI-UHFFFAOYSA-N	C7H6N2	118.053	119.06	117.046	DTXSID90176905	3-Aminobenzonitrile	2237-30-1	CAS_RN:2237-30-1	NJXPYZHXZZCTNI-UHFFFAOYSA-N	3-Aminobenzonitrile	NC1=CC=CC(=C1)C#N	InChI=1S/C7H6N2/c8-5-6-2-1-3-7(9)4-6/h1-4H,9H2	InChI=1S/C7H6N2/c8-5-6-2-1-3-7(9)4-6/h1-4H,9H2	C7H6N2	118.053
8037	3-Aminofluoranthene	NC1=C2C=CC=C3C4=CC=CC=C4C(C=C1)=C23	VHGJAFIHUSTRGB-UHFFFAOYSA-N	C16H11N	217.089	218.096	216.082	DTXSID2049260	3-Aminofluoranthene	2693-46-1	CAS_RN:2693-46-1	VHGJAFIHUSTRGB-UHFFFAOYSA-N	Fluoranthen-3-amine	NC1=CC=C2C3=CC=CC=C3C3=C2C1=CC=C3	InChI=1S/C16H11N/c17-15-9-8-13-11-5-2-1-4-10(11)12-6-3-7-14(15)16(12)13/h1-9H,17H2	InChI=1S/C16H11N/c17-15-9-8-13-11-5-2-1-4-10(11)12-6-3-7-14(15)16(12)13/h1-9H,17H2	C16H11N	217.089
8038	3-Bromphenol	OC1=CC(Br)=CC=C1	MNOJRWOWILAHAV-UHFFFAOYSA-N	C6H5BrO	171.952	172.96	170.945	DTXSID9060449	Phenol, 3-bromo-	591-20-8	CAS_RN:591-20-8	MNOJRWOWILAHAV-UHFFFAOYSA-N	3-Bromophenol	OC1=CC(Br)=CC=C1	InChI=1S/C6H5BrO/c7-5-2-1-3-6(8)4-5/h1-4,8H	InChI=1S/C6H5BrO/c7-5-2-1-3-6(8)4-5/h1-4,8H	C6H5BrO	171.952
8039	3-Chlorphenol	OC1=CC(Cl)=CC=C1	HORNXRXVQWOLPJ-UHFFFAOYSA-N	C6H5ClO	128.003	129.01	126.996	DTXSID4024800	3-Chlorophenol	108-43-0	CAS_RN:108-43-0	HORNXRXVQWOLPJ-UHFFFAOYSA-N	3-Chlorophenol	OC1=CC(Cl)=CC=C1	InChI=1S/C6H5ClO/c7-5-2-1-3-6(8)4-5/h1-4,8H	InChI=1S/C6H5ClO/c7-5-2-1-3-6(8)4-5/h1-4,8H	C6H5ClO	128.003
8040	3-methylpyrazole	CC1=NNC=C1	XKVUYEYANWFIJX-UHFFFAOYSA-N	C4H6N2	82.0531	83.0604	81.0458	DTXSID3073260	3-Methylpyrazole	1453-58-3	CAS_RN:1453-58-3	XKVUYEYANWFIJX-UHFFFAOYSA-N	3-Methyl-1H-pyrazole	CC1=NNC=C1	InChI=1S/C4H6N2/c1-4-2-3-5-6-4/h2-3H,1H3,(H,5,6)	InChI=1S/C4H6N2/c1-4-2-3-5-6-4/h2-3H,1H3,(H,5,6)	C4H6N2	82.0531
8041	3-methylpyrazole	CC1=NNC=C1	XKVUYEYANWFIJX-UHFFFAOYSA-N	C4H6N2	82.0531	83.0604	81.0458	DTXSID3073260	3-Methylpyrazole	1453-58-3	CAS_RN:1453-58-3	XKVUYEYANWFIJX-UHFFFAOYSA-N	3-Methyl-1H-pyrazole	CC1=NNC=C1	InChI=1S/C4H6N2/c1-4-2-3-5-6-4/h2-3H,1H3,(H,5,6)	InChI=1S/C4H6N2/c1-4-2-3-5-6-4/h2-3H,1H3,(H,5,6)	C4H6N2	82.0531
8042	3-Methylpyridazin	CC1=CC=CN=N1	MXDRPNGTQDRKQM-UHFFFAOYSA-N	C5H6N2	94.0531	95.0604	93.0458	DTXSID80167529	3-Methylpyridazine	1632-76-4	CAS_RN:1632-76-4	MXDRPNGTQDRKQM-UHFFFAOYSA-N	3-Methylpyridazine	CC1=NN=CC=C1	InChI=1S/C5H6N2/c1-5-3-2-4-6-7-5/h2-4H,1H3	InChI=1S/C5H6N2/c1-5-3-2-4-6-7-5/h2-4H,1H3	C5H6N2	94.0531
8043	3-Nitrobenzanthrone	c1ccc2c(c1)-c3ccc(c4c3c(ccc4)C2=O)[N+](=O)[O-]	QAJOWHGESRCVLY-UHFFFAOYSA-N	C17H9NO3	275.058	276.066	274.051	DTXSID60881271	3-Nitrobenzanthrone	17117-34-9	CAS_RN:17117-34-9	QAJOWHGESRCVLY-UHFFFAOYSA-N	3-Nitro-7H-benzo[de]anthracen-7-one	[O-][N+](=O)C1=CC=C2C3=C(C=CC=C3)C(=O)C3=C2C1=CC=C3	InChI=1S/C17H9NO3/c19-17-12-5-2-1-4-10(12)11-8-9-15(18(20)21)13-6-3-7-14(17)16(11)13/h1-9H	InChI=1S/C17H9NO3/c19-17-12-5-2-1-4-10(12)11-8-9-15(18(20)21)13-6-3-7-14(17)16(11)13/h1-9H	C17H9NO3	275.058
8044	3-Nitrobenzoic acid	OC(=O)C1=CC(=CC=C1)[N+]([O-])=O	AFPHTEQTJZKQAQ-UHFFFAOYSA-N	C7H5NO4	167.022	168.029	166.015	DTXSID0025737	3-Nitrobenzoic acid	121-92-6	CAS_RN:121-92-6	AFPHTEQTJZKQAQ-UHFFFAOYSA-N	3-Nitrobenzoic acid	OC(=O)C1=CC=CC(=C1)[N+]([O-])=O	InChI=1S/C7H5NO4/c9-7(10)5-2-1-3-6(4-5)8(11)12/h1-4H,(H,9,10)	InChI=1S/C7H5NO4/c9-7(10)5-2-1-3-6(4-5)8(11)12/h1-4H,(H,9,10)	C7H5NO4	167.022
8045	3-Pyridinol	OC1=CC=CN=C1	GRFNBEZIAWKNCO-UHFFFAOYSA-N	C5H5NO	95.0371	96.0444	94.0298	DTXSID1051563	3-Pyridinol	109-00-2	CAS_RN:109-00-2	GRFNBEZIAWKNCO-UHFFFAOYSA-N	Pyridin-3-ol	OC1=CN=CC=C1	InChI=1S/C5H5NO/c7-5-2-1-3-6-4-5/h1-4,7H	InChI=1S/C5H5NO/c7-5-2-1-3-6-4-5/h1-4,7H	C5H5NO	95.0371
8046	4-(2,4-Dichlorphenoxy)nitrobenzene	[O-][N+](=O)C1=CC=C(OC2=C(Cl)C=C(Cl)C=C2)C=C1	XITQUSLLOSKDTB-UHFFFAOYSA-N	C12H7Cl2NO3	282.98	283.988	281.973	DTXSID7020970	Nitrofen	1836-75-5	CAS_RN:1836-75-5	XITQUSLLOSKDTB-UHFFFAOYSA-N	2,4-Dichloro-1-(4-nitrophenoxy)benzene	[O-][N+](=O)C1=CC=C(OC2=C(Cl)C=C(Cl)C=C2)C=C1	InChI=1S/C12H7Cl2NO3/c13-8-1-6-12(11(14)7-8)18-10-4-2-9(3-5-10)15(16)17/h1-7H	InChI=1S/C12H7Cl2NO3/c13-8-1-6-12(11(14)7-8)18-10-4-2-9(3-5-10)15(16)17/h1-7H	C12H7Cl2NO3	282.98
8047	4,4'-Diaminobiphenyl	NC1=CC=C(C=C1)C1=CC=C(N)C=C1	HFACYLZERDEVSX-UHFFFAOYSA-N	C12H12N2	184.1	185.107	183.093	DTXSID2020137	Benzidine	92-87-5	CAS_RN:92-87-5	HFACYLZERDEVSX-UHFFFAOYSA-N	[1,1'-Biphenyl]-4,4'-diamine	NC1=CC=C(C=C1)C1=CC=C(N)C=C1	InChI=1S/C12H12N2/c13-11-5-1-9(2-6-11)10-3-7-12(14)8-4-10/h1-8H,13-14H2	InChI=1S/C12H12N2/c13-11-5-1-9(2-6-11)10-3-7-12(14)8-4-10/h1-8H,13-14H2	C12H12N2	184.1
8048	4,4'-Thiodiphenol	OC1=CC=C(SC2=CC=C(O)C=C2)C=C1	VWGKEVWFBOUAND-UHFFFAOYSA-N	C12H10O2S	218.04	219.047	217.033	DTXSID9047960	4,4'-Thiodiphenol	2664-63-3	CAS_RN:2664-63-3	VWGKEVWFBOUAND-UHFFFAOYSA-N	4,4'-Sulfanediyldiphenol	OC1=CC=C(SC2=CC=C(O)C=C2)C=C1	InChI=1S/C12H10O2S/c13-9-1-5-11(6-2-9)15-12-7-3-10(14)4-8-12/h1-8,13-14H	InChI=1S/C12H10O2S/c13-9-1-5-11(6-2-9)15-12-7-3-10(14)4-8-12/h1-8,13-14H	C12H10O2S	218.04
8049	4,7-Phenanthrolin	C1=CN=C2C=CC3=NC=CC=C3C2=C1	DATYUTWESAKQQM-UHFFFAOYSA-N	C12H8N2	180.069	181.076	179.061	DTXSID30177552	4,7-Phenanthroline	230-07-9	CAS_RN:230-07-9	DATYUTWESAKQQM-UHFFFAOYSA-N	4,7-Phenanthroline	C1=CC2=C(C=CC3=C2C=CC=N3)N=C1	InChI=1S/C12H8N2/c1-3-9-10-4-2-8-14-12(10)6-5-11(9)13-7-1/h1-8H	InChI=1S/C12H8N2/c1-3-9-10-4-2-8-14-12(10)6-5-11(9)13-7-1/h1-8H	C12H8N2	180.069
8050	4-Acetamidophenol	CC(=O)NC1=CC=C(O)C=C1	RZVAJINKPMORJF-UHFFFAOYSA-N	C8H9NO2	151.063	152.071	150.056	DTXSID2020006	Acetaminophen	103-90-2	CAS_RN:103-90-2	RZVAJINKPMORJF-UHFFFAOYSA-N	N-(4-Hydroxyphenyl)acetamide	CC(=O)NC1=CC=C(O)C=C1	InChI=1S/C8H9NO2/c1-6(10)9-7-2-4-8(11)5-3-7/h2-5,11H,1H3,(H,9,10)	InChI=1S/C8H9NO2/c1-6(10)9-7-2-4-8(11)5-3-7/h2-5,11H,1H3,(H,9,10)	C8H9NO2	151.063
8051	4-Acetylbenzoic acid	CC(=O)C1=CC=C(C=C1)C(O)=O	QBHDSQZASIBAAI-UHFFFAOYSA-N	C9H8O3	164.047	165.055	163.04	DTXSID30207323	4-Acetylbenzoic acid	586-89-0	CAS_RN:586-89-0	QBHDSQZASIBAAI-UHFFFAOYSA-N	4-Acetylbenzoic acid	CC(=O)C1=CC=C(C=C1)C(O)=O	InChI=1S/C9H8O3/c1-6(10)7-2-4-8(5-3-7)9(11)12/h2-5H,1H3,(H,11,12)	InChI=1S/C9H8O3/c1-6(10)7-2-4-8(5-3-7)9(11)12/h2-5H,1H3,(H,11,12)	C9H8O3	164.047
8052	4-Acetylbiphenyl	CC(=O)C1=CC=C(C=C1)C1=CC=CC=C1	QCZZSANNLWPGEA-UHFFFAOYSA-N	C14H12O	196.089	197.096	195.082	DTXSID6052619	4'-Acetylbiphenyl	92-91-1	CAS_RN:92-91-1	QCZZSANNLWPGEA-UHFFFAOYSA-N	1-([1,1'-Biphenyl]-4-yl)ethan-1-one	CC(=O)C1=CC=C(C=C1)C1=CC=CC=C1	InChI=1S/C14H12O/c1-11(15)12-7-9-14(10-8-12)13-5-3-2-4-6-13/h2-10H,1H3	InChI=1S/C14H12O/c1-11(15)12-7-9-14(10-8-12)13-5-3-2-4-6-13/h2-10H,1H3	C14H12O	196.089
8053	4'-Aminoacetanilide	CC(=O)NC1=CC=C(N)C=C1	CHMBIJAOCISYEW-UHFFFAOYSA-N	C8H10N2O	150.079	151.087	149.072	DTXSID7024455	4-Aminoacetanilide	122-80-5	CAS_RN:122-80-5	CHMBIJAOCISYEW-UHFFFAOYSA-N	N-(4-Aminophenyl)acetamide	CC(=O)NC1=CC=C(N)C=C1	InChI=1S/C8H10N2O/c1-6(11)10-8-4-2-7(9)3-5-8/h2-5H,9H2,1H3,(H,10,11)	InChI=1S/C8H10N2O/c1-6(11)10-8-4-2-7(9)3-5-8/h2-5H,9H2,1H3,(H,10,11)	C8H10N2O	150.079
8054	4-Fluoranilin	NC1=CC=C(F)C=C1	KRZCOLNOCZKSDF-UHFFFAOYSA-N	C6H6FN	111.048	112.056	110.041	DTXSID9022027	4-Fluoroaniline	371-40-4	CAS_RN:371-40-4	KRZCOLNOCZKSDF-UHFFFAOYSA-N	4-Fluoroaniline	NC1=CC=C(F)C=C1	InChI=1S/C6H6FN/c7-5-1-3-6(8)4-2-5/h1-4H,8H2	InChI=1S/C6H6FN/c7-5-1-3-6(8)4-2-5/h1-4H,8H2	C6H6FN	111.048
8055	4-Fluorphenol	OC1=CC=C(F)C=C1	RHMPLDJJXGPMEX-UHFFFAOYSA-N	C6H5FO	112.032	113.04	111.025	DTXSID0052047	4-Fluorophenol	371-41-5	CAS_RN:371-41-5	RHMPLDJJXGPMEX-UHFFFAOYSA-N	4-Fluorophenol	OC1=CC=C(F)C=C1	InChI=1S/C6H5FO/c7-5-1-3-6(8)4-2-5/h1-4,8H	InChI=1S/C6H5FO/c7-5-1-3-6(8)4-2-5/h1-4,8H	C6H5FO	112.032
8056	4-Hydroxy-phenylacetic acid	OC(=O)CC1=CC=C(O)C=C1	XQXPVVBIMDBYFF-UHFFFAOYSA-N	C8H8O3	152.047	153.055	151.04	DTXSID5059745	Benzeneacetic acid, 4-hydroxy-	156-38-7	CAS_RN:156-38-7	XQXPVVBIMDBYFF-UHFFFAOYSA-N	(4-Hydroxyphenyl)acetic acid	OC(=O)CC1=CC=C(O)C=C1	InChI=1S/C8H8O3/c9-7-3-1-6(2-4-7)5-8(10)11/h1-4,9H,5H2,(H,10,11)	InChI=1S/C8H8O3/c9-7-3-1-6(2-4-7)5-8(10)11/h1-4,9H,5H2,(H,10,11)	C8H8O3	152.047
8057	4-Iodphenol	OC1=CC=C(I)C=C1	VSMDINRNYYEDRN-UHFFFAOYSA-N	C6H5IO	219.939	220.946	218.931	DTXSID4052186	4-Iodophenol	540-38-5	CAS_RN:540-38-5	VSMDINRNYYEDRN-UHFFFAOYSA-N	4-Iodophenol	OC1=CC=C(I)C=C1	InChI=1S/C6H5IO/c7-5-1-3-6(8)4-2-5/h1-4,8H	InChI=1S/C6H5IO/c7-5-1-3-6(8)4-2-5/h1-4,8H	C6H5IO	219.939
8058	4-Methoxy-1-Naphthaldehyde	COC1=CC=C(C=O)C2=CC=CC=C12	MVXMNHYVCLMLDD-UHFFFAOYSA-N	C12H10O2	186.068	187.075	185.061	DTXSID60166717	4-Methoxy-1-naphthalaldehyde	15971-29-6	CAS_RN:15971-29-6	MVXMNHYVCLMLDD-UHFFFAOYSA-N	4-Methoxynaphthalene-1-carbaldehyde	COC1=CC=C(C=O)C2=CC=CC=C12	InChI=1S/C12H10O2/c1-14-12-7-6-9(8-13)10-4-2-3-5-11(10)12/h2-8H,1H3	InChI=1S/C12H10O2/c1-14-12-7-6-9(8-13)10-4-2-3-5-11(10)12/h2-8H,1H3	C12H10O2	186.068
8059	5-Brompyrimidin	BrC1=CN=CN=C1	GYCPLYCTMDTEPU-UHFFFAOYSA-N	C4H3BrN2	157.948	158.955	156.941	DTXSID4063531	Pyrimidine, 5-bromo-	4595-59-9	CAS_RN:4595-59-9	GYCPLYCTMDTEPU-UHFFFAOYSA-N	5-Bromopyrimidine	BrC1=CN=CN=C1	InChI=1S/C4H3BrN2/c5-4-1-6-3-7-2-4/h1-3H	InChI=1S/C4H3BrN2/c5-4-1-6-3-7-2-4/h1-3H	C4H3BrN2	157.948
8060	Anilin	NC1=CC=CC=C1	PAYRUJLWNCNPSJ-UHFFFAOYSA-N	C6H7N	93.0578	94.0651	92.0506	DTXSID8020090	Aniline	62-53-3	CAS_RN:62-53-3	PAYRUJLWNCNPSJ-UHFFFAOYSA-N	Aniline	NC1=CC=CC=C1	InChI=1S/C6H7N/c7-6-4-2-1-3-5-6/h1-5H,7H2	InChI=1S/C6H7N/c7-6-4-2-1-3-5-6/h1-5H,7H2	C6H7N	93.0578
8061	Azobenzol	C1=CC=C(C=C1)\N=N\C1=CC=CC=C1	DMLAVOWQYNRWNQ-BUHFOSPRSA-N	C12H10N2	182.084	183.092	181.077	DTXSID8020123	Azobenzene	103-33-3	CAS_RN:103-33-3	DMLAVOWQYNRWNQ-UHFFFAOYSA-N	Diphenyldiazene	C1=CC=C(C=C1)N=NC1=CC=CC=C1	InChI=1S/C12H10N2/c1-3-7-11(8-4-1)13-14-12-9-5-2-6-10-12/h1-10H	InChI=1S/C12H10N2/c1-3-7-11(8-4-1)13-14-12-9-5-2-6-10-12/h1-10H	C12H10N2	182.084
8062	Gallic acid	OC(=O)C1=CC(O)=C(O)C(O)=C1	LNTHITQWFMADLM-UHFFFAOYSA-N	C7H6O5	170.022	171.029	169.014	DTXSID0020650	Gallic acid	149-91-7	CAS_RN:149-91-7	LNTHITQWFMADLM-UHFFFAOYSA-N	3,4,5-Trihydroxybenzoic acid	OC(=O)C1=CC(O)=C(O)C(O)=C1	InChI=1S/C7H6O5/c8-4-1-3(7(11)12)2-5(9)6(4)10/h1-2,8-10H,(H,11,12)	InChI=1S/C7H6O5/c8-4-1-3(7(11)12)2-5(9)6(4)10/h1-2,8-10H,(H,11,12)	C7H6O5	170.022
8063	1-Naphthaleneacetic acid	OC(=O)CC1=CC=CC2=CC=CC=C12	PRPINYUDVPFIRX-UHFFFAOYSA-N	C12H10O2	186.068	187.075	185.061	DTXSID8020915	1-Naphthaleneacetic acid	86-87-3	CAS_RN:86-87-3	PRPINYUDVPFIRX-UHFFFAOYSA-N	(Naphthalen-1-yl)acetic acid	OC(=O)CC1=C2C=CC=CC2=CC=C1	InChI=1S/C12H10O2/c13-12(14)8-10-6-3-5-9-4-1-2-7-11(9)10/h1-7H,8H2,(H,13,14)	InChI=1S/C12H10O2/c13-12(14)8-10-6-3-5-9-4-1-2-7-11(9)10/h1-7H,8H2,(H,13,14)	C12H10O2	186.068
8064	2,3,5-Trichlorphenol	OC1=C(Cl)C(Cl)=CC(Cl)=C1	WWGQHTJIFOQAOC-UHFFFAOYSA-N	C6H3Cl3O	195.925	196.932	194.918	DTXSID0026208	2,3,5-Trichlorophenol	933-78-8	CAS_RN:933-78-8	WWGQHTJIFOQAOC-UHFFFAOYSA-N	2,3,5-Trichlorophenol	OC1=CC(Cl)=CC(Cl)=C1Cl	InChI=1S/C6H3Cl3O/c7-3-1-4(8)6(9)5(10)2-3/h1-2,10H	InChI=1S/C6H3Cl3O/c7-3-1-4(8)6(9)5(10)2-3/h1-2,10H	C6H3Cl3O	195.925
8065	2,4,6-Trimethylanilin	CC1=CC(C)=C(N)C(C)=C1	KWVPRPSXBZNOHS-UHFFFAOYSA-N	C9H13N	135.105	136.112	134.098	DTXSID5043847	2,4,6-Trimethylaniline	88-05-1	CAS_RN:88-05-1	KWVPRPSXBZNOHS-UHFFFAOYSA-N	2,4,6-Trimethylaniline	CC1=CC(C)=C(N)C(C)=C1	InChI=1S/C9H13N/c1-6-4-7(2)9(10)8(3)5-6/h4-5H,10H2,1-3H3	InChI=1S/C9H13N/c1-6-4-7(2)9(10)8(3)5-6/h4-5H,10H2,1-3H3	C9H13N	135.105
8066	2,4,6-Trimethylpyridin	CC1=CC(C)=NC(C)=C1	BWZVCCNYKMEVEX-UHFFFAOYSA-N	C8H11N	121.089	122.096	120.082	DTXSID1051561	2,4,6-Trimethylpyridine	108-75-8	CAS_RN:108-75-8	BWZVCCNYKMEVEX-UHFFFAOYSA-N	2,4,6-Trimethylpyridine	CC1=CC(C)=NC(C)=C1	InChI=1S/C8H11N/c1-6-4-7(2)9-8(3)5-6/h4-5H,1-3H3	InChI=1S/C8H11N/c1-6-4-7(2)9-8(3)5-6/h4-5H,1-3H3	C8H11N	121.089
8067	2,4-Di tert.-butylphenol	CC(C)(C)C1=CC(=C(O)C=C1)C(C)(C)C	ICKWICRCANNIBI-UHFFFAOYSA-N	C14H22O	206.167	207.174	205.16	DTXSID2026602	2,4-Di-tert-butylphenol	96-76-4	CAS_RN:96-76-4	ICKWICRCANNIBI-UHFFFAOYSA-N	2,4-Di-tert-butylphenol	CC(C)(C)C1=CC(=C(O)C=C1)C(C)(C)C	InChI=1S/C14H22O/c1-13(2,3)10-7-8-12(15)11(9-10)14(4,5)6/h7-9,15H,1-6H3	InChI=1S/C14H22O/c1-13(2,3)10-7-8-12(15)11(9-10)14(4,5)6/h7-9,15H,1-6H3	C14H22O	206.167
8068	2,4-Dichloro-6-Methylphenol	CC1=CC(Cl)=CC(Cl)=C1O	WJQZZLQMLJPKQH-UHFFFAOYSA-N	C7H6Cl2O	175.98	176.987	174.972	DTXSID5061790	4,6-Dichloro-o-cresol	1570-65-6	CAS_RN:1570-65-6	WJQZZLQMLJPKQH-UHFFFAOYSA-N	2,4-Dichloro-6-methylphenol	CC1=C(O)C(Cl)=CC(Cl)=C1	InChI=1S/C7H6Cl2O/c1-4-2-5(8)3-6(9)7(4)10/h2-3,10H,1H3	InChI=1S/C7H6Cl2O/c1-4-2-5(8)3-6(9)7(4)10/h2-3,10H,1H3	C7H6Cl2O	175.98
8069	2,4-Dimethylphenol	CC1=CC(C)=C(O)C=C1	KUFFULVDNCHOFZ-UHFFFAOYSA-N	C8H10O	122.073	123.08	121.066	DTXSID2021864	2,4-Dimethylphenol	105-67-9	CAS_RN:105-67-9	KUFFULVDNCHOFZ-UHFFFAOYSA-N	2,4-Dimethylphenol	CC1=CC(C)=C(O)C=C1	InChI=1S/C8H10O/c1-6-3-4-8(9)7(2)5-6/h3-5,9H,1-2H3	InChI=1S/C8H10O/c1-6-3-4-8(9)7(2)5-6/h3-5,9H,1-2H3	C8H10O	122.073
8070	2,4-Dinitrophenol	OC1=C(C=C(C=C1)[N+]([O-])=O)[N+]([O-])=O	UFBJCMHMOXMLKC-UHFFFAOYSA-N	C6H4N2O5	184.012	185.019	183.005	DTXSID0020523	2,4-Dinitrophenol	51-28-5	CAS_RN:51-28-5	UFBJCMHMOXMLKC-UHFFFAOYSA-N	2,4-Dinitrophenol	OC1=C(C=C(C=C1)[N+]([O-])=O)[N+]([O-])=O	InChI=1S/C6H4N2O5/c9-6-2-1-4(7(10)11)3-5(6)8(12)13/h1-3,9H	InChI=1S/C6H4N2O5/c9-6-2-1-4(7(10)11)3-5(6)8(12)13/h1-3,9H	C6H4N2O5	184.012
8071	2,5-Dichloranilin	NC1=C(Cl)C=CC(Cl)=C1	AVYGCQXNNJPXSS-UHFFFAOYSA-N	C6H5Cl2N	160.98	161.987	159.973	DTXSID6024967	2,5-Dichloroaniline	95-82-9	CAS_RN:95-82-9	AVYGCQXNNJPXSS-UHFFFAOYSA-N	2,5-Dichloroaniline	NC1=C(Cl)C=CC(Cl)=C1	InChI=1S/C6H5Cl2N/c7-4-1-2-5(8)6(9)3-4/h1-3H,9H2	InChI=1S/C6H5Cl2N/c7-4-1-2-5(8)6(9)3-4/h1-3H,9H2	C6H5Cl2N	160.98
8072	2,5-Dichlorphenol	OC1=C(Cl)C=CC(Cl)=C1	RANCECPPZPIPNO-UHFFFAOYSA-N	C6H4Cl2O	161.964	162.971	160.957	DTXSID7025003	2,5-Dichlorophenol	583-78-8	CAS_RN:583-78-8	RANCECPPZPIPNO-UHFFFAOYSA-N	2,5-Dichlorophenol	OC1=CC(Cl)=CC=C1Cl	InChI=1S/C6H4Cl2O/c7-4-1-2-5(8)6(9)3-4/h1-3,9H	InChI=1S/C6H4Cl2O/c7-4-1-2-5(8)6(9)3-4/h1-3,9H	C6H4Cl2O	161.964
8073	2,6-Dimethylpyridin	CC1=CC=CC(C)=N1	OISVCGZHLKNMSJ-UHFFFAOYSA-N	C7H9N	107.073	108.081	106.066	DTXSID7051557	2,6-Dimethylpyridine	108-48-5	CAS_RN:108-48-5	OISVCGZHLKNMSJ-UHFFFAOYSA-N	2,6-Dimethylpyridine	CC1=CC=CC(C)=N1	InChI=1S/C7H9N/c1-6-4-3-5-7(2)8-6/h3-5H,1-2H3	InChI=1S/C7H9N/c1-6-4-3-5-7(2)8-6/h3-5H,1-2H3	C7H9N	107.073
8074	2,6-Di-tert-butyl-1,4-benzoquinone	CC(C)(C)C1=CC(=O)C=C(C1=O)C(C)(C)C	RDQSIADLBQFVMY-UHFFFAOYSA-N	C14H20O2	220.146	221.154	219.139	DTXSID7021493	2,6-Bis-(1,1-dimethylethyl)-2,5-cyclohexadiene-1,4-dione	719-22-2	CAS_RN:719-22-2	RDQSIADLBQFVMY-UHFFFAOYSA-N	2,6-Di-tert-butylcyclohexa-2,5-diene-1,4-dione	CC(C)(C)C1=CC(=O)C=C(C1=O)C(C)(C)C	InChI=1S/C14H20O2/c1-13(2,3)10-7-9(15)8-11(12(10)16)14(4,5)6/h7-8H,1-6H3	InChI=1S/C14H20O2/c1-13(2,3)10-7-9(15)8-11(12(10)16)14(4,5)6/h7-8H,1-6H3	C14H20O2	220.146
8075	2-Phenylhydroquinone	OC1=CC(=C(O)C=C1)C1=CC=CC=C1	XCZKKZXWDBOGPA-UHFFFAOYSA-N	C12H10O2	186.068	187.075	185.061	DTXSID7051553	Biphenyl-2,5-diol	1079-21-6	CAS_RN:1079-21-6	XCZKKZXWDBOGPA-UHFFFAOYSA-N	[1,1'-Biphenyl]-2,5-diol	OC1=CC(=C(O)C=C1)C1=CC=CC=C1	InChI=1S/C12H10O2/c13-10-6-7-12(14)11(8-10)9-4-2-1-3-5-9/h1-8,13-14H	InChI=1S/C12H10O2/c13-10-6-7-12(14)11(8-10)9-4-2-1-3-5-9/h1-8,13-14H	C12H10O2	186.068
8076	4-Aminobenzonitril	NC1=CC=C(C=C1)C#N	YBAZINRZQSAIAY-UHFFFAOYSA-N	C7H6N2	118.053	119.06	117.046	DTXSID0061240	Benzonitrile, 4-amino-	873-74-5	CAS_RN:873-74-5	YBAZINRZQSAIAY-UHFFFAOYSA-N	4-Aminobenzonitrile	NC1=CC=C(C=C1)C#N	InChI=1S/C7H6N2/c8-5-6-1-3-7(9)4-2-6/h1-4H,9H2	InChI=1S/C7H6N2/c8-5-6-1-3-7(9)4-2-6/h1-4H,9H2	C7H6N2	118.053
8077	Acetanilid	CC(=O)NC1=CC=CC=C1	FZERHIULMFGESH-UHFFFAOYSA-N	C8H9NO	135.068	136.076	134.061	DTXSID2022543	Acetanilide	103-84-4	CAS_RN:103-84-4	FZERHIULMFGESH-UHFFFAOYSA-N	N-Phenylacetamide	CC(=O)NC1=CC=CC=C1	InChI=1S/C8H9NO/c1-7(10)9-8-5-3-2-4-6-8/h2-6H,1H3,(H,9,10)	InChI=1S/C8H9NO/c1-7(10)9-8-5-3-2-4-6-8/h2-6H,1H3,(H,9,10)	C8H9NO	135.068
8078	Acetophenon	CC(=O)C1=CC=CC=C1	KWOLFJPFCHCOCG-UHFFFAOYSA-N	C8H8O	120.058	121.065	119.05	DTXSID6021828	Acetophenone	98-86-2	CAS_RN:98-86-2	KWOLFJPFCHCOCG-UHFFFAOYSA-N	1-Phenylethan-1-one	CC(=O)C1=CC=CC=C1	InChI=1S/C8H8O/c1-7(9)8-5-3-2-4-6-8/h2-6H,1H3	InChI=1S/C8H8O/c1-7(9)8-5-3-2-4-6-8/h2-6H,1H3	C8H8O	120.058
8079	Adenin	NC1=C2N=CNC2=NC=N1	GFFGJBXGBJISGV-UHFFFAOYSA-N	C5H5N5	135.054	136.062	134.047	DTXSID6022557	Adenine	73-24-5	CAS_RN:73-24-5	GFFGJBXGBJISGV-UHFFFAOYSA-N	9H-Purin-6-amine	NC1=NC=NC2=C1N=CN2	InChI=1S/C5H5N5/c6-4-3-5(9-1-7-3)10-2-8-4/h1-2H,(H3,6,7,8,9,10)	InChI=1S/C5H5N5/c6-4-3-5(9-1-7-3)10-2-8-4/h1-2H,(H3,6,7,8,9,10)	C5H5N5	135.054
8080	Benzamid	NC(=O)C1=CC=CC=C1	KXDAEFPNCMNJSK-UHFFFAOYSA-N	C7H7NO	121.053	122.06	120.045	DTXSID0021709	Benzamide	55-21-0	CAS_RN:55-21-0	KXDAEFPNCMNJSK-UHFFFAOYSA-N	Benzamide	NC(=O)C1=CC=CC=C1	InChI=1S/C7H7NO/c8-7(9)6-4-2-1-3-5-6/h1-5H,(H2,8,9)	InChI=1S/C7H7NO/c8-7(9)6-4-2-1-3-5-6/h1-5H,(H2,8,9)	C7H7NO	121.053
8081	Benzanilide	O=C(NC1=CC=CC=C1)C1=CC=CC=C1	ZVSKZLHKADLHSD-UHFFFAOYSA-N	C13H11NO	197.084	198.091	196.077	DTXSID9059096	Benzanilide	93-98-1	CAS_RN:93-98-1	ZVSKZLHKADLHSD-UHFFFAOYSA-N	N-Phenylbenzamide	O=C(NC1=CC=CC=C1)C1=CC=CC=C1	InChI=1S/C13H11NO/c15-13(11-7-3-1-4-8-11)14-12-9-5-2-6-10-12/h1-10H,(H,14,15)	InChI=1S/C13H11NO/c15-13(11-7-3-1-4-8-11)14-12-9-5-2-6-10-12/h1-10H,(H,14,15)	C13H11NO	197.084
8082	Benzonitril	N#CC1=CC=CC=C1	JFDZBHWFFUWGJE-UHFFFAOYSA-N	C7H5N	103.042	104.049	102.035	DTXSID7021491	Benzonitrile	100-47-0	CAS_RN:100-47-0	JFDZBHWFFUWGJE-UHFFFAOYSA-N	Benzonitrile	N#CC1=CC=CC=C1	InChI=1S/C7H5N/c8-6-7-4-2-1-3-5-7/h1-5H	InChI=1S/C7H5N/c8-6-7-4-2-1-3-5-7/h1-5H	C7H5N	103.042
8083	Benzyl acetate	CC(=O)OCC1=CC=CC=C1	QUKGYYKBILRGFE-UHFFFAOYSA-N	C9H10O2	150.068	151.075	149.061	DTXSID0020151	Benzyl acetate	140-11-4	CAS_RN:140-11-4	QUKGYYKBILRGFE-UHFFFAOYSA-N	Benzyl acetate	CC(=O)OCC1=CC=CC=C1	InChI=1S/C9H10O2/c1-8(10)11-7-9-5-3-2-4-6-9/h2-6H,7H2,1H3	InChI=1S/C9H10O2/c1-8(10)11-7-9-5-3-2-4-6-9/h2-6H,7H2,1H3	C9H10O2	150.068
8084	Benzylamin	NCC1=CC=CC=C1	WGQKYBSKWIADBV-UHFFFAOYSA-N	C7H9N	107.073	108.081	106.066	DTXSID5021839	Benzylamine	100-46-9	CAS_RN:100-46-9	WGQKYBSKWIADBV-UHFFFAOYSA-N	1-Phenylmethanamine	NCC1=CC=CC=C1	InChI=1S/C7H9N/c8-6-7-4-2-1-3-5-7/h1-5H,6,8H2	InChI=1S/C7H9N/c8-6-7-4-2-1-3-5-7/h1-5H,6,8H2	C7H9N	107.073
8085	Chinoxalin	C1=CC=C2N=CC=NC2=C1	XSCHRSMBECNVNS-UHFFFAOYSA-N	C8H6N2	130.053	131.06	129.046	DTXSID6049432	Quinoxaline	91-19-0	CAS_RN:91-19-0	XSCHRSMBECNVNS-UHFFFAOYSA-N	Quinoxaline	C1=CC2=C(C=C1)N=CC=N2	InChI=1S/C8H6N2/c1-2-4-8-7(3-1)9-5-6-10-8/h1-6H	InChI=1S/C8H6N2/c1-2-4-8-7(3-1)9-5-6-10-8/h1-6H	C8H6N2	130.053
8086	Diphenylamin	N(C1=CC=CC=C1)C1=CC=CC=C1	DMBHHRLKUKUOEG-UHFFFAOYSA-N	C12H11N	169.089	170.096	168.082	DTXSID4021975	Diphenylamine	122-39-4	CAS_RN:122-39-4	DMBHHRLKUKUOEG-UHFFFAOYSA-N	N-Phenylaniline	N(C1=CC=CC=C1)C1=CC=CC=C1	InChI=1S/C12H11N/c1-3-7-11(8-4-1)13-12-9-5-2-6-10-12/h1-10,13H	InChI=1S/C12H11N/c1-3-7-11(8-4-1)13-12-9-5-2-6-10-12/h1-10,13H	C12H11N	169.089
8087	Diphenylsulfone	O=S(=O)(C1=CC=CC=C1)C1=CC=CC=C1	KZTYYGOKRVBIMI-UHFFFAOYSA-N	C12H10O2S	218.04	219.047	217.033	DTXSID6041892	Diphenylsulfone	127-63-9	CAS_RN:127-63-9	KZTYYGOKRVBIMI-UHFFFAOYSA-N	1,1'-Sulfonyldibenzene	O=S(=O)(C1=CC=CC=C1)C1=CC=CC=C1	InChI=1S/C12H10O2S/c13-15(14,11-7-3-1-4-8-11)12-9-5-2-6-10-12/h1-10H	InChI=1S/C12H10O2S/c13-15(14,11-7-3-1-4-8-11)12-9-5-2-6-10-12/h1-10H	C12H10O2S	218.04
8088	Diphenylsulfoxide	O=S(C1=CC=CC=C1)C1=CC=CC=C1	JJHHIJFTHRNPIK-UHFFFAOYSA-N	C12H10OS	202.045	203.053	201.038	DTXSID0022141	Phenyl sulfoxide	945-51-7	CAS_RN:945-51-7	JJHHIJFTHRNPIK-UHFFFAOYSA-N	1,1'-Sulfinyldibenzene	O=S(C1=CC=CC=C1)C1=CC=CC=C1	InChI=1S/C12H10OS/c13-14(11-7-3-1-4-8-11)12-9-5-2-6-10-12/h1-10H	InChI=1S/C12H10OS/c13-14(11-7-3-1-4-8-11)12-9-5-2-6-10-12/h1-10H	C12H10OS	202.045
8089	Flavon	O=C1C=C(OC2=CC=CC=C12)C1=CC=CC=C1	VHBFFQKBGNRLFZ-UHFFFAOYSA-N	C15H10O2	222.068	223.075	221.061	DTXSID2022048	Flavone	525-82-6	CAS_RN:525-82-6	VHBFFQKBGNRLFZ-UHFFFAOYSA-N	2-Phenyl-4H-1-benzopyran-4-one	O=C1C=C(OC2=CC=CC=C12)C1=CC=CC=C1	InChI=1S/C15H10O2/c16-13-10-15(11-6-2-1-3-7-11)17-14-9-5-4-8-12(13)14/h1-10H	InChI=1S/C15H10O2/c16-13-10-15(11-6-2-1-3-7-11)17-14-9-5-4-8-12(13)14/h1-10H	C15H10O2	222.068
8090	Fluorenon	O=C1C2=CC=CC=C2C2=C1C=CC=C2	YLQWCDOCJODRMT-UHFFFAOYSA-N	C13H8O	180.058	181.065	179.05	DTXSID6049307	9-Fluorenone	486-25-9	CAS_RN:486-25-9	YLQWCDOCJODRMT-UHFFFAOYSA-N	9H-Fluoren-9-one	O=C1C2=CC=CC=C2C2=CC=CC=C12	InChI=1S/C13H8O/c14-13-11-7-3-1-5-9(11)10-6-2-4-8-12(10)13/h1-8H	InChI=1S/C13H8O/c14-13-11-7-3-1-5-9(11)10-6-2-4-8-12(10)13/h1-8H	C13H8O	180.058
8091	Imidazol	N1C=CN=C1	RAXXELZNTBOGNW-UHFFFAOYSA-N	C3H4N2	68.0374	69.0447	67.0302	DTXSID2029616	Imidazole	288-32-4	CAS_RN:288-32-4	RAXXELZNTBOGNW-UHFFFAOYSA-N	1H-Imidazole	N1C=CN=C1	InChI=1S/C3H4N2/c1-2-5-3-4-1/h1-3H,(H,4,5)	InChI=1S/C3H4N2/c1-2-5-3-4-1/h1-3H,(H,4,5)	C3H4N2	68.0374
8092	N-Ethylbenzylamin	CCNCC1=CC=CC=C1	HVAAHUDGWQAAOJ-UHFFFAOYSA-N	C9H13N	135.105	136.112	134.098	DTXSID7022259	N-Ethylbenzylamine	14321-27-8	CAS_RN:14321-27-8	HVAAHUDGWQAAOJ-UHFFFAOYSA-N	N-Benzylethanamine	CCNCC1=CC=CC=C1	InChI=1S/C9H13N/c1-2-10-8-9-6-4-3-5-7-9/h3-7,10H,2,8H2,1H3	InChI=1S/C9H13N/c1-2-10-8-9-6-4-3-5-7-9/h3-7,10H,2,8H2,1H3	C9H13N	135.105
8093	Oxazol	O1C=CN=C1	ZCQWOFVYLHDMMC-UHFFFAOYSA-N	C3H3NO	69.0215	70.0287	68.0142	DTXSID70182983	Oxazole	288-42-6	CAS_RN:288-42-6	ZCQWOFVYLHDMMC-UHFFFAOYSA-N	1,3-Oxazole	O1C=CN=C1	InChI=1S/C3H3NO/c1-2-5-3-4-1/h1-3H	InChI=1S/C3H3NO/c1-2-5-3-4-1/h1-3H	C3H3NO	69.0215
8094	Pentabromphenol	OC1=C(Br)C(Br)=C(Br)C(Br)=C1Br	SVHOVVJFOWGYJO-UHFFFAOYSA-N	C6HBr5O	483.594	484.602	482.587	DTXSID9022079	Pentabromophenol	608-71-9	CAS_RN:608-71-9	SVHOVVJFOWGYJO-UHFFFAOYSA-N	Pentabromophenol	OC1=C(Br)C(Br)=C(Br)C(Br)=C1Br	InChI=1S/C6HBr5O/c7-1-2(8)4(10)6(12)5(11)3(1)9/h12H	InChI=1S/C6HBr5O/c7-1-2(8)4(10)6(12)5(11)3(1)9/h12H	C6HBr5O	483.594
8095	1-Naphthyl acetate	CC(=O)OC1=CC=CC2=CC=CC=C12	VGKONPUVOVVNSU-UHFFFAOYSA-N	C12H10O2	186.068	187.075	185.061	DTXSID00870785	1-Naphthalenol, 1-acetate	830-81-9	CAS_RN:830-81-9	VGKONPUVOVVNSU-UHFFFAOYSA-N	Naphthalen-1-yl acetate	CC(=O)OC1=C2C=CC=CC2=CC=C1	InChI=1S/C12H10O2/c1-9(13)14-12-8-4-6-10-5-2-3-7-11(10)12/h2-8H,1H3	InChI=1S/C12H10O2/c1-9(13)14-12-8-4-6-10-5-2-3-7-11(10)12/h2-8H,1H3	C12H10O2	186.068
8096	2,4-diaminoanisole	COC1=C(C=C(C=C1)N)N	BAHPQISAXRFLCL-UHFFFAOYSA-N	C7H10N2O	138.079	139.087	137.072	DTXSID5041358	2,4-Diaminoanisole	615-05-4	CAS_RN:615-05-4	BAHPQISAXRFLCL-UHFFFAOYSA-N	4-Methoxybenzene-1,3-diamine	COC1=CC=C(N)C=C1N	InChI=1S/C7H10N2O/c1-10-7-3-2-5(8)4-6(7)9/h2-4H,8-9H2,1H3	InChI=1S/C7H10N2O/c1-10-7-3-2-5(8)4-6(7)9/h2-4H,8-9H2,1H3	C7H10N2O	138.079
8097	2,4-diaminobenzenesulfonic acid	C1=CC(=C(C=C1N)N)S(=O)(=O)O	JVMSQRAXNZPDHF-UHFFFAOYSA-N	C6H8N2O3S	188.026	189.033	187.018	DTXSID3044465	2,4-Diaminobenzenesulfonic acid	88-63-1	CAS_RN:88-63-1	JVMSQRAXNZPDHF-UHFFFAOYSA-N	2,4-Diaminobenzene-1-sulfonic acid	NC1=CC=C(C(N)=C1)S(O)(=O)=O	InChI=1S/C6H8N2O3S/c7-4-1-2-6(5(8)3-4)12(9,10)11/h1-3H,7-8H2,(H,9,10,11)	InChI=1S/C6H8N2O3S/c7-4-1-2-6(5(8)3-4)12(9,10)11/h1-3H,7-8H2,(H,9,10,11)	C6H8N2O3S	188.026
8098	2,6-Xylidine	CC1=C(C(=CC=C1)C)N	UFFBMTHBGFGIHF-UHFFFAOYSA-N	C8H11N	121.089	122.096	120.082	DTXSID8026307	2,6-Dimethylaniline	87-62-7	CAS_RN:87-62-7	UFFBMTHBGFGIHF-UHFFFAOYSA-N	2,6-Dimethylaniline	CC1=CC=CC(C)=C1N	InChI=1S/C8H11N/c1-6-4-3-5-7(2)8(6)9/h3-5H,9H2,1-2H3	InChI=1S/C8H11N/c1-6-4-3-5-7(2)8(6)9/h3-5H,9H2,1-2H3	C8H11N	121.089
8099	2-Nitrobenzamid	NC(=O)C1=C(C=CC=C1)[N+]([O-])=O	KLGQWSOYKYFBTR-UHFFFAOYSA-N	C7H6N2O3	166.038	167.045	165.031	DTXSID0025733	2-Nitrobenzamide	610-15-1	CAS_RN:610-15-1	KLGQWSOYKYFBTR-UHFFFAOYSA-N	2-Nitrobenzamide	NC(=O)C1=CC=CC=C1[N+]([O-])=O	InChI=1S/C7H6N2O3/c8-7(10)5-3-1-2-4-6(5)9(11)12/h1-4H,(H2,8,10)	InChI=1S/C7H6N2O3/c8-7(10)5-3-1-2-4-6(5)9(11)12/h1-4H,(H2,8,10)	C7H6N2O3	166.038
8100	2-Phenylimidazole	N1C=CN=C1C1=CC=CC=C1	ZCUJYXPAKHMBAZ-UHFFFAOYSA-N	C9H8N2	144.069	145.076	143.061	DTXSID7060968	1H-Imidazole, 2-phenyl-	670-96-2	CAS_RN:670-96-2	ZCUJYXPAKHMBAZ-UHFFFAOYSA-N	2-Phenyl-1H-imidazole	N1C=CN=C1C1=CC=CC=C1	InChI=1S/C9H8N2/c1-2-4-8(5-3-1)9-10-6-7-11-9/h1-7H,(H,10,11)	InChI=1S/C9H8N2/c1-2-4-8(5-3-1)9-10-6-7-11-9/h1-7H,(H,10,11)	C9H8N2	144.069
8101	2-Phenylindol	N1C2=CC=CC=C2C=C1C1=CC=CC=C1	KLLLJCACIRKBDT-UHFFFAOYSA-N	C14H11N	193.089	194.096	192.082	DTXSID8061343	1H-Indole, 2-phenyl-	948-65-2	CAS_RN:948-65-2	KLLLJCACIRKBDT-UHFFFAOYSA-N	2-Phenyl-1H-indole	N1C2=CC=CC=C2C=C1C1=CC=CC=C1	InChI=1S/C14H11N/c1-2-6-11(7-3-1)14-10-12-8-4-5-9-13(12)15-14/h1-10,15H	InChI=1S/C14H11N/c1-2-6-11(7-3-1)14-10-12-8-4-5-9-13(12)15-14/h1-10,15H	C14H11N	193.089
8102	3-(Trifluoromethyl)benzylamine	NCC1=CC(=CC=C1)C(F)(F)F	YKNZTUQUXUXTLE-UHFFFAOYSA-N	C8H8F3N	175.061	176.068	174.054	DTXSID00181828	3-(Trifluoromethyl)benzylamine	2740-83-2	CAS_RN:2740-83-2	YKNZTUQUXUXTLE-UHFFFAOYSA-N	1-[3-(Trifluoromethyl)phenyl]methanamine	NCC1=CC(=CC=C1)C(F)(F)F	InChI=1S/C8H8F3N/c9-8(10,11)7-3-1-2-6(4-7)5-12/h1-4H,5,12H2	InChI=1S/C8H8F3N/c9-8(10,11)7-3-1-2-6(4-7)5-12/h1-4H,5,12H2	C8H8F3N	175.061
8103	3,4,5-Trichlorphenol	OC1=CC(Cl)=C(Cl)C(Cl)=C1	GBNHEBQXJVDXSW-UHFFFAOYSA-N	C6H3Cl3O	195.925	196.932	194.918	DTXSID4026212	3,4,5-Trichlorophenol	609-19-8	CAS_RN:609-19-8	GBNHEBQXJVDXSW-UHFFFAOYSA-N	3,4,5-Trichlorophenol	OC1=CC(Cl)=C(Cl)C(Cl)=C1	InChI=1S/C6H3Cl3O/c7-4-1-3(10)2-5(8)6(4)9/h1-2,10H	InChI=1S/C6H3Cl3O/c7-4-1-3(10)2-5(8)6(4)9/h1-2,10H	C6H3Cl3O	195.925
8104	3,4-Dichloroaniline	C1=CC(=C(C=C1N)Cl)Cl	SDYWXFYBZPNOFX-UHFFFAOYSA-N	C6H5Cl2N	160.98	161.987	159.973	DTXSID7021815	3,4-Dichloroaniline	95-76-1	CAS_RN:95-76-1	SDYWXFYBZPNOFX-UHFFFAOYSA-N	3,4-Dichloroaniline	NC1=CC(Cl)=C(Cl)C=C1	InChI=1S/C6H5Cl2N/c7-5-2-1-4(9)3-6(5)8/h1-3H,9H2	InChI=1S/C6H5Cl2N/c7-5-2-1-4(9)3-6(5)8/h1-3H,9H2	C6H5Cl2N	160.98
8105	3,5-Dichlorphenol	OC1=CC(Cl)=CC(Cl)=C1	VPOMSPZBQMDLTM-UHFFFAOYSA-N	C6H4Cl2O	161.964	162.971	160.957	DTXSID2025006	3,5-Dichlorophenol	591-35-5	CAS_RN:591-35-5	VPOMSPZBQMDLTM-UHFFFAOYSA-N	3,5-Dichlorophenol	OC1=CC(Cl)=CC(Cl)=C1	InChI=1S/C6H4Cl2O/c7-4-1-5(8)3-6(9)2-4/h1-3,9H	InChI=1S/C6H4Cl2O/c7-4-1-5(8)3-6(9)2-4/h1-3,9H	C6H4Cl2O	161.964
8106	3-Acetylphenanthren	CC(=O)C1=CC=C2C=CC3=CC=CC=C3C2=C1	JKVNPRNAHRHQDD-UHFFFAOYSA-N	C16H12O	220.089	221.096	219.082	DTXSID9049243	3-Acetylphenanthrene	2039-76-1	CAS_RN:2039-76-1	JKVNPRNAHRHQDD-UHFFFAOYSA-N	1-(Phenanthren-3-yl)ethan-1-one	CC(=O)C1=CC2=C(C=C1)C=CC1=CC=CC=C21	InChI=1S/C16H12O/c1-11(17)14-9-8-13-7-6-12-4-2-3-5-15(12)16(13)10-14/h2-10H,1H3	InChI=1S/C16H12O/c1-11(17)14-9-8-13-7-6-12-4-2-3-5-15(12)16(13)10-14/h2-10H,1H3	C16H12O	220.089
8107	3-Amino-1,2,4-triazol	NC1=NNC=N1	KLSJWNVTNUYHDU-UHFFFAOYSA-N	C2H4N4	84.0436	85.0509	83.0363	DTXSID0020076	Amitrole	61-82-5	CAS_RN:61-82-5	KLSJWNVTNUYHDU-UHFFFAOYSA-N	1H-1,2,4-Triazol-3-amine	NC1=NNC=N1	InChI=1S/C2H4N4/c3-2-4-1-5-6-2/h1H,(H3,3,4,5,6)	InChI=1S/C2H4N4/c3-2-4-1-5-6-2/h1H,(H3,3,4,5,6)	C2H4N4	84.0436
8108	3-bromo-N,N-dimethylaniline	CN(C)C1=CC(Br)=CC=C1	USEXQPWLCGBYNT-UHFFFAOYSA-N	C8H10BrN	199	200.007	197.992	DTXSID70167856	Benzenamine, 3-bromo-N,N-dimethyl-	16518-62-0	CAS_RN:16518-62-0	USEXQPWLCGBYNT-UHFFFAOYSA-N	3-Bromo-N,N-dimethylaniline	CN(C)C1=CC(Br)=CC=C1	InChI=1S/C8H10BrN/c1-10(2)8-5-3-4-7(9)6-8/h3-6H,1-2H3	InChI=1S/C8H10BrN/c1-10(2)8-5-3-4-7(9)6-8/h3-6H,1-2H3	C8H10BrN	199
8109	4,4'-Dihydroxybiphenyl	OC1=CC=C(C=C1)C1=CC=C(O)C=C1	VCCBEIPGXKNHFW-UHFFFAOYSA-N	C12H10O2	186.068	187.075	185.061	DTXSID1029120	4,4'-Biphenyldiol	92-88-6	CAS_RN:92-88-6	VCCBEIPGXKNHFW-UHFFFAOYSA-N	[1,1'-Biphenyl]-4,4'-diol	OC1=CC=C(C=C1)C1=CC=C(O)C=C1	InChI=1S/C12H10O2/c13-11-5-1-9(2-6-11)10-3-7-12(14)8-4-10/h1-8,13-14H	InChI=1S/C12H10O2/c13-11-5-1-9(2-6-11)10-3-7-12(14)8-4-10/h1-8,13-14H	C12H10O2	186.068
8110	4,4'-methylenebis(2-methyl aniline)	CC1=C(C=CC(=C1)CC2=CC(=C(C=C2)N)C)N	WECDUOXQLAIPQW-UHFFFAOYSA-N	C15H18N2	226.147	227.154	225.14	DTXSID5020867	4,4'-Diamino-3,3'-dimethyldiphenylmethane	838-88-0	CAS_RN:838-88-0	WECDUOXQLAIPQW-UHFFFAOYSA-N	4,4'-Methylenebis(2-methylaniline)	CC1=C(N)C=CC(CC2=CC(C)=C(N)C=C2)=C1	InChI=1S/C15H18N2/c1-10-7-12(3-5-14(10)16)9-13-4-6-15(17)11(2)8-13/h3-8H,9,16-17H2,1-2H3	InChI=1S/C15H18N2/c1-10-7-12(3-5-14(10)16)9-13-4-6-15(17)11(2)8-13/h3-8H,9,16-17H2,1-2H3	C15H18N2	226.147
8111	4,4'-thiodianiline	C1=CC(=CC=C1N)SC2=CC=C(C=C2)N	ICNFHJVPAJKPHW-UHFFFAOYSA-N	C12H12N2S	216.072	217.079	215.065	DTXSID9021344	4,4'-Thiodianiline	139-65-1	CAS_RN:139-65-1	ICNFHJVPAJKPHW-UHFFFAOYSA-N	4,4'-Sulfanediyldianiline	NC1=CC=C(SC2=CC=C(N)C=C2)C=C1	InChI=1S/C12H12N2S/c13-9-1-5-11(6-2-9)15-12-7-3-10(14)4-8-12/h1-8H,13-14H2	InChI=1S/C12H12N2S/c13-9-1-5-11(6-2-9)15-12-7-3-10(14)4-8-12/h1-8H,13-14H2	C12H12N2S	216.072
8112	4'-aminoacetanilide	CC(=O)NC1=CC=C(C=C1)N	CHMBIJAOCISYEW-UHFFFAOYSA-N	C8H10N2O	150.079	151.087	149.072	DTXSID7024455	4-Aminoacetanilide	122-80-5	CAS_RN:122-80-5	CHMBIJAOCISYEW-UHFFFAOYSA-N	N-(4-Aminophenyl)acetamide	CC(=O)NC1=CC=C(N)C=C1	InChI=1S/C8H10N2O/c1-6(11)10-8-4-2-7(9)3-5-8/h2-5H,9H2,1H3,(H,10,11)	InChI=1S/C8H10N2O/c1-6(11)10-8-4-2-7(9)3-5-8/h2-5H,9H2,1H3,(H,10,11)	C8H10N2O	150.079
8113	4-aminoazobenzene	C1=CC=C(C=C1)N=NC2=CC=C(C=C2)N	QPQKUYVSJWQSDY-UHFFFAOYSA-N	C12H11N3	197.095	198.103	196.088	DTXSID6024460	4-Aminoazobenzene	60-09-3	CAS_RN:60-09-3	QPQKUYVSJWQSDY-CCEZHUSRSA-N	4-[(E)-Phenyldiazenyl]aniline	NC1=CC=C(C=C1)\N=N\C1=CC=CC=C1	InChI=1S/C12H11N3/c13-10-6-8-12(9-7-10)15-14-11-4-2-1-3-5-11/h1-9H,13H2/b15-14+	InChI=1S/C12H11N3/c13-10-6-8-12(9-7-10)15-14-11-4-2-1-3-5-11/h1-9H,13H2/b15-14+	C12H11N3	197.095
8114	4-aminobenzamide	C1=CC(=CC=C1C(=O)N)N	QIKYZXDTTPVVAC-UHFFFAOYSA-N	C7H8N2O	136.064	137.071	135.056	DTXSID7038814	4-Aminobenzamide	2835-68-9	CAS_RN:2835-68-9	QIKYZXDTTPVVAC-UHFFFAOYSA-N	4-Aminobenzamide	NC(=O)C1=CC=C(N)C=C1	InChI=1S/C7H8N2O/c8-6-3-1-5(2-4-6)7(9)10/h1-4H,8H2,(H2,9,10)	InChI=1S/C7H8N2O/c8-6-3-1-5(2-4-6)7(9)10/h1-4H,8H2,(H2,9,10)	C7H8N2O	136.064
8115	4-chloroaniline	C1=CC(=CC=C1N)Cl	QSNSCYSYFYORTR-UHFFFAOYSA-N	C6H6ClN	127.019	128.026	126.012	DTXSID9020295	4-Chloroaniline	106-47-8	CAS_RN:106-47-8	QSNSCYSYFYORTR-UHFFFAOYSA-N	4-Chloroaniline	NC1=CC=C(Cl)C=C1	InChI=1S/C6H6ClN/c7-5-1-3-6(8)4-2-5/h1-4H,8H2	InChI=1S/C6H6ClN/c7-5-1-3-6(8)4-2-5/h1-4H,8H2	C6H6ClN	127.019
8116	4-Isopropylaniline	CC(C)C1=CC=C(C=C1)N	LRTFPLFDLJYEKT-UHFFFAOYSA-N	C9H13N	135.105	136.112	134.098	DTXSID20243932	Cumidine	99-88-7	CAS_RN:99-88-7	LRTFPLFDLJYEKT-UHFFFAOYSA-N	4-(Propan-2-yl)aniline	CC(C)C1=CC=C(N)C=C1	InChI=1S/C9H13N/c1-7(2)8-3-5-9(10)6-4-8/h3-7H,10H2,1-2H3	InChI=1S/C9H13N/c1-7(2)8-3-5-9(10)6-4-8/h3-7H,10H2,1-2H3	C9H13N	135.105
8117	9,10-Phenanthrenequinone	O=C1C(=O)C2=CC=CC=C2C2=CC=CC=C12	YYVYAPXYZVYDHN-UHFFFAOYSA-N	C14H8O2	208.052	209.06	207.045	DTXSID3058901	9,10-Phenanthrenedione	84-11-7	CAS_RN:84-11-7	YYVYAPXYZVYDHN-UHFFFAOYSA-N	Phenanthrene-9,10-dione	O=C1C(=O)C2=C(C=CC=C2)C2=C1C=CC=C2	InChI=1S/C14H8O2/c15-13-11-7-3-1-5-9(11)10-6-2-4-8-12(10)14(13)16/h1-8H	InChI=1S/C14H8O2/c15-13-11-7-3-1-5-9(11)10-6-2-4-8-12(10)14(13)16/h1-8H	C14H8O2	208.052
8118	Amantadine	C1C2CC3CC1CC(C2)(C3)N	DKNWSYNQZKUICI-UHFFFAOYSA-N	C10H17N	151.136	152.143	150.129	DTXSID8022117	Amantadine	768-94-5	CAS_RN:768-94-5	DKNWSYNQZKUICI-UHFFFAOYSA-N	Adamantan-1-amine	NC12CC3CC(CC(C3)C1)C2	InChI=1S/C10H17N/c11-10-4-7-1-8(5-10)3-9(2-7)6-10/h7-9H,1-6,11H2	InChI=1S/C10H17N/c11-10-4-7-1-8(5-10)3-9(2-7)6-10/h7-9H,1-6,11H2	C10H17N	151.136
8119	Benz[c]acridine	C1=CC=C2C(C=CC3=CC4=CC=CC=C4N=C23)=C1	OAPPEBNXKAKQGS-UHFFFAOYSA-N	C17H11N	229.089	230.096	228.082	DTXSID9059759	Benz[c]acridine	225-51-4	CAS_RN:225-51-4	OAPPEBNXKAKQGS-UHFFFAOYSA-N	Benzo[c]acridine	C1=CC=C2C(C=CC3=CC4=CC=CC=C4N=C23)=C1	InChI=1S/C17H11N/c1-3-7-15-12(5-1)9-10-14-11-13-6-2-4-8-16(13)18-17(14)15/h1-11H	InChI=1S/C17H11N/c1-3-7-15-12(5-1)9-10-14-11-13-6-2-4-8-16(13)18-17(14)15/h1-11H	C17H11N	229.089
8120	Benzimidazole	N1C=NC2=CC=CC=C12	HYZJCKYKOHLVJF-UHFFFAOYSA-N	C7H6N2	118.053	119.06	117.046	DTXSID8024573	Benzimidazole	51-17-2	CAS_RN:51-17-2	HYZJCKYKOHLVJF-UHFFFAOYSA-N	1H-Benzimidazole	N1C=NC2=C1C=CC=C2	InChI=1S/C7H6N2/c1-2-4-7-6(3-1)8-5-9-7/h1-5H,(H,8,9)	InChI=1S/C7H6N2/c1-2-4-7-6(3-1)8-5-9-7/h1-5H,(H,8,9)	C7H6N2	118.053
8121	iminostilbene	C1=CC=C2C(=C1)C=CC3=CC=CC=C3N2	LCGTWRLJTMHIQZ-UHFFFAOYSA-N	C14H11N	193.089	194.096	192.082	DTXSID90871625	Iminostilbene	256-96-2	CAS_RN:256-96-2	LCGTWRLJTMHIQZ-UHFFFAOYSA-N	5H-Dibenzo[b,f]azepine	N1C2=CC=CC=C2C=CC2=CC=CC=C12	InChI=1S/C14H11N/c1-3-7-13-11(5-1)9-10-12-6-2-4-8-14(12)15-13/h1-10,15H	InChI=1S/C14H11N/c1-3-7-13-11(5-1)9-10-12-6-2-4-8-14(12)15-13/h1-10,15H	C14H11N	193.089
8122	isophorone diamine	CC1(CC(CC(C1)(C)CN)N)C	RNLHGQLZWXBQNY-UHFFFAOYSA-N	C10H22N2	170.178	171.186	169.171	DTXSID6027503	Isophorone diamine	2855-13-2	CAS_RN:2855-13-2	RNLHGQLZWXBQNY-UHFFFAOYSA-N	3-(Aminomethyl)-3,5,5-trimethylcyclohexan-1-amine	CC1(C)CC(N)CC(C)(CN)C1	InChI=1S/C10H22N2/c1-9(2)4-8(12)5-10(3,6-9)7-11/h8H,4-7,11-12H2,1-3H3	InChI=1/C10H22N2/c1-9(2)4-8(12)5-10(3,6-9)7-11/h8H,4-7,11-12H2,1-3H3	C10H22N2	170.178
8123	Michler's ketone	CN(C)C1=CC=C(C=C1)C(=O)C2=CC=C(C=C2)N(C)C	VVBLNCFGVYUYGU-UHFFFAOYSA-N	C17H20N2O	268.158	269.165	267.15	DTXSID2020894	Michler's ketone	90-94-8	CAS_RN:90-94-8	VVBLNCFGVYUYGU-UHFFFAOYSA-N	Bis[4-(dimethylamino)phenyl]methanone	CN(C)C1=CC=C(C=C1)C(=O)C1=CC=C(C=C1)N(C)C	InChI=1S/C17H20N2O/c1-18(2)15-9-5-13(6-10-15)17(20)14-7-11-16(12-8-14)19(3)4/h5-12H,1-4H3	InChI=1S/C17H20N2O/c1-18(2)15-9-5-13(6-10-15)17(20)14-7-11-16(12-8-14)19(3)4/h5-12H,1-4H3	C17H20N2O	268.158
8124	N,N?-dimethyl-p-phenylenediamine	N(c1ccc(NC)cc1)C	PVRZMTHMPKVOBP-UHFFFAOYSA-N	C8H12N2	136.1	137.107	135.093	DTXSID40892522	N,N'-dimethyl-p-phenylenediamine	105-10-2	CAS_RN:105-10-2	PVRZMTHMPKVOBP-UHFFFAOYSA-N	N~1~,N~4~-Dimethylbenzene-1,4-diamine	CNC1=CC=C(NC)C=C1	InChI=1S/C8H12N2/c1-9-7-3-5-8(10-2)6-4-7/h3-6,9-10H,1-2H3	InChI=1S/C8H12N2/c1-9-7-3-5-8(10-2)6-4-7/h3-6,9-10H,1-2H3	C8H12N2	136.1
8125	N-isopropyl-N’-phenyl-p-phenylenediamine	CC(C)NC1=CC=C(C=C1)NC2=CC=CC=C2	OUBMGJOQLXMSNT-UHFFFAOYSA-N	C15H18N2	226.147	227.154	225.14	DTXSID1025485	N-Isopropyl-N'-phenyl-p-phenylenediamine	101-72-4	CAS_RN:101-72-4	OUBMGJOQLXMSNT-UHFFFAOYSA-N	N~1~-Phenyl-N~4~-(propan-2-yl)benzene-1,4-diamine	CC(C)NC1=CC=C(NC2=CC=CC=C2)C=C1	InChI=1S/C15H18N2/c1-12(2)16-14-8-10-15(11-9-14)17-13-6-4-3-5-7-13/h3-12,16-17H,1-2H3	InChI=1S/C15H18N2/c1-12(2)16-14-8-10-15(11-9-14)17-13-6-4-3-5-7-13/h3-12,16-17H,1-2H3	C15H18N2	226.147
8126	N-Methylanilin	CNC1=CC=CC=C1	AFBPFSWMIHJQDM-UHFFFAOYSA-N	C7H9N	107.073	108.081	106.066	DTXSID9021841	N-Methylaniline	100-61-8	CAS_RN:100-61-8	AFBPFSWMIHJQDM-UHFFFAOYSA-N	N-Methylaniline	CNC1=CC=CC=C1	InChI=1S/C7H9N/c1-8-7-5-3-2-4-6-7/h2-6,8H,1H3	InChI=1S/C7H9N/c1-8-7-5-3-2-4-6-7/h2-6,8H,1H3	C7H9N	107.073
8127	N-phenyl-1-naphthylamine	C1=CC=C(C=C1)NC2=CC=CC3=CC=CC=C32	XQVWYOYUZDUNRW-UHFFFAOYSA-N	C16H13N	219.105	220.112	218.098	DTXSID2025892	N-Phenyl-1-naphthylamine	90-30-2	CAS_RN:90-30-2	XQVWYOYUZDUNRW-UHFFFAOYSA-N	N-Phenylnaphthalen-1-amine	N(C1=CC=CC=C1)C1=C2C=CC=CC2=CC=C1	InChI=1S/C16H13N/c1-2-9-14(10-3-1)17-16-12-6-8-13-7-4-5-11-15(13)16/h1-12,17H	InChI=1S/C16H13N/c1-2-9-14(10-3-1)17-16-12-6-8-13-7-4-5-11-15(13)16/h1-12,17H	C16H13N	219.105
8128	o-dianisidine	COC1=C(C=CC(=C1)C2=CC(=C(C=C2)N)OC)N	JRBJSXQPQWSCCF-UHFFFAOYSA-N	C14H16N2O2	244.121	245.128	243.114	DTXSID3025091	3,3'-Dimethoxybenzidine	119-90-4	CAS_RN:119-90-4	JRBJSXQPQWSCCF-UHFFFAOYSA-N	3,3'-Dimethoxy[1,1'-biphenyl]-4,4'-diamine	COC1=CC(=CC=C1N)C1=CC(OC)=C(N)C=C1	InChI=1S/C14H16N2O2/c1-17-13-7-9(3-5-11(13)15)10-4-6-12(16)14(8-10)18-2/h3-8H,15-16H2,1-2H3	InChI=1S/C14H16N2O2/c1-17-13-7-9(3-5-11(13)15)10-4-6-12(16)14(8-10)18-2/h3-8H,15-16H2,1-2H3	C14H16N2O2	244.121
8129	Phenazin	C1=CC2=NC3=CC=CC=C3N=C2C=C1	PCNDJXKNXGMECE-UHFFFAOYSA-N	C12H8N2	180.069	181.076	179.061	DTXSID2059069	Phenazine	92-82-0	CAS_RN:92-82-0	PCNDJXKNXGMECE-UHFFFAOYSA-N	Phenazine	C1=CC2=NC3=CC=CC=C3N=C2C=C1	InChI=1S/C12H8N2/c1-2-6-10-9(5-1)13-11-7-3-4-8-12(11)14-10/h1-8H	InChI=1S/C12H8N2/c1-2-6-10-9(5-1)13-11-7-3-4-8-12(11)14-10/h1-8H	C12H8N2	180.069
8130	Phenol	OC1=CC=CC=C1	ISWSIDIOOBJBQZ-UHFFFAOYSA-N	C6H6O	94.0419	95.0491	93.0346	DTXSID5021124	Phenol	108-95-2	CAS_RN:108-95-2	ISWSIDIOOBJBQZ-UHFFFAOYSA-N	Phenol	OC1=CC=CC=C1	InChI=1S/C6H6O/c7-6-4-2-1-3-5-6/h1-5,7H	InChI=1S/C6H6O/c7-6-4-2-1-3-5-6/h1-5,7H	C6H6O	94.0419
8131	Phenoxazin	N1C2=CC=CC=C2OC2=CC=CC=C12	TZMSYXZUNZXBOL-UHFFFAOYSA-N	C12H9NO	183.068	184.076	182.061	DTXSID10159199	Phenoxazine	135-67-1	CAS_RN:135-67-1	TZMSYXZUNZXBOL-UHFFFAOYSA-N	10H-Phenoxazine	N1C2=CC=CC=C2OC2=CC=CC=C12	InChI=1S/C12H9NO/c1-3-7-11-9(5-1)13-10-6-2-4-8-12(10)14-11/h1-8,13H	InChI=1S/C12H9NO/c1-3-7-11-9(5-1)13-10-6-2-4-8-12(10)14-11/h1-8,13H	C12H9NO	183.068
8132	Phenoxyacetic acid	OC(=O)COC1=CC=CC=C1	LCPDWSOZIOUXRV-UHFFFAOYSA-N	C8H8O3	152.047	153.055	151.04	DTXSID9025873	Phenoxyacetic acid	122-59-8	CAS_RN:122-59-8	LCPDWSOZIOUXRV-UHFFFAOYSA-N	Phenoxyacetic acid	OC(=O)COC1=CC=CC=C1	InChI=1S/C8H8O3/c9-8(10)6-11-7-4-2-1-3-5-7/h1-5H,6H2,(H,9,10)	InChI=1S/C8H8O3/c9-8(10)6-11-7-4-2-1-3-5-7/h1-5H,6H2,(H,9,10)	C8H8O3	152.047
8133	Phenylacetic acid	OC(=O)CC1=CC=CC=C1	WLJVXDMOQOGPHL-UHFFFAOYSA-N	C8H8O2	136.052	137.06	135.045	DTXSID2021656	Phenylacetic acid	103-82-2	CAS_RN:103-82-2	WLJVXDMOQOGPHL-UHFFFAOYSA-N	Phenylacetic acid	OC(=O)CC1=CC=CC=C1	InChI=1S/C8H8O2/c9-8(10)6-7-4-2-1-3-5-7/h1-5H,6H2,(H,9,10)	InChI=1S/C8H8O2/c9-8(10)6-7-4-2-1-3-5-7/h1-5H,6H2,(H,9,10)	C8H8O2	136.052
8134	Pyrazin	C1=CN=CC=N1	KYQCOXFCLRTKLS-UHFFFAOYSA-N	C4H4N2	80.0374	81.0447	79.0302	DTXSID8049410	Pyrazine	290-37-9	CAS_RN:290-37-9	KYQCOXFCLRTKLS-UHFFFAOYSA-N	Pyrazine	C1=CN=CC=N1	InChI=1S/C4H4N2/c1-2-6-4-3-5-1/h1-4H	InChI=1S/C4H4N2/c1-2-6-4-3-5-1/h1-4H	C4H4N2	80.0374
8135	Pyridin	C1=CC=NC=C1	JUJWROOIHBZHMG-UHFFFAOYSA-N	C5H5N	79.0422	80.0495	78.0349	DTXSID9021924	Pyridine	110-86-1	CAS_RN:110-86-1	JUJWROOIHBZHMG-UHFFFAOYSA-N	Pyridine	C1=CC=NC=C1	InChI=1S/C5H5N/c1-2-4-6-5-3-1/h1-5H	InChI=1S/C5H5N/c1-2-4-6-5-3-1/h1-5H	C5H5N	79.0422
8136	quaternium 15 (free base)	Cl\C=C/C[N+]12CN3CN(CN(C3)C1)C2	LDLCEGCJYSDJLX-UPHRSURJSA-N	C9H16ClN4	215.106	216.114	214.099	DTXSID1047992	Chloroallyl methenamine	56060-15-2	CAS_RN:56060-15-2	LDLCEGCJYSDJLX-UPHRSURJSA-N	1-[(2Z)-3-Chloroprop-2-en-1-yl]-1,3,5,7-tetraazatricyclo[3.3.1.1~3,7~]decan-1-ium	Cl\C=C/C[N+]12CN3CN(CN(C3)C1)C2	InChI=1S/C9H16ClN4/c10-2-1-3-14-7-11-4-12(8-14)6-13(5-11)9-14/h1-2H,3-9H2/q+1/b2-1-	InChI=1S/C9H16ClN4/c10-2-1-3-14-7-11-4-12(8-14)6-13(5-11)9-14/h1-2H,3-9H2/q+1/b2-1-	C9H16ClN4	215.106
8137	2,4,6-Trichlorphenol	OC1=C(Cl)C=C(Cl)C=C1Cl	LINPIYWFGCPVIE-UHFFFAOYSA-N	C6H3Cl3O	195.925	196.932	194.918	DTXSID5021386	2,4,6-Trichlorophenol	88-06-2	CAS_RN:88-06-2	LINPIYWFGCPVIE-UHFFFAOYSA-N	2,4,6-Trichlorophenol	OC1=C(Cl)C=C(Cl)C=C1Cl	InChI=1S/C6H3Cl3O/c7-3-1-4(8)6(10)5(9)2-3/h1-2,10H	InChI=1S/C6H3Cl3O/c7-3-1-4(8)6(10)5(9)2-3/h1-2,10H	C6H3Cl3O	195.925
8138	2,6-Dichloranilin	NC1=C(Cl)C=CC=C1Cl	JDMFXJULNGEPOI-UHFFFAOYSA-N	C6H5Cl2N	160.98	161.987	159.973	DTXSID5044449	2,6-Dichloroaniline	608-31-1	CAS_RN:608-31-1	JDMFXJULNGEPOI-UHFFFAOYSA-N	2,6-Dichloroaniline	NC1=C(Cl)C=CC=C1Cl	InChI=1S/C6H5Cl2N/c7-4-2-1-3-5(8)6(4)9/h1-3H,9H2	InChI=1S/C6H5Cl2N/c7-4-2-1-3-5(8)6(4)9/h1-3H,9H2	C6H5Cl2N	160.98
8139	2-Acetylphenanthrene	CC(=O)C1=CC=C2C(C=CC3=CC=CC=C23)=C1	CWILMKDSVMROHT-UHFFFAOYSA-N	C16H12O	220.089	221.096	219.082	DTXSID60208282	Methyl 2-phenanthryl ketone	5960-69-0	CAS_RN:5960-69-0	CWILMKDSVMROHT-UHFFFAOYSA-N	1-(Phenanthren-2-yl)ethan-1-one	CC(=O)C1=CC2=C(C=C1)C1=CC=CC=C1C=C2	InChI=1S/C16H12O/c1-11(17)13-8-9-16-14(10-13)7-6-12-4-2-3-5-15(12)16/h2-10H,1H3	InChI=1S/C16H12O/c1-11(17)13-8-9-16-14(10-13)7-6-12-4-2-3-5-15(12)16/h2-10H,1H3	C16H12O	220.089
8140	2-Benzyl-4-chlorophenol	OC1=C(CC2=CC=CC=C2)C=C(Cl)C=C1	NCKMMSIFQUPKCK-UHFFFAOYSA-N	C13H11ClO	218.05	219.057	217.043	DTXSID5020154	Clorophene	120-32-1	CAS_RN:120-32-1	NCKMMSIFQUPKCK-UHFFFAOYSA-N	2-Benzyl-4-chlorophenol	OC1=C(CC2=CC=CC=C2)C=C(Cl)C=C1	InChI=1S/C13H11ClO/c14-12-6-7-13(15)11(9-12)8-10-4-2-1-3-5-10/h1-7,9,15H,8H2	InChI=1S/C13H11ClO/c14-12-6-7-13(15)11(9-12)8-10-4-2-1-3-5-10/h1-7,9,15H,8H2	C13H11ClO	218.05
8141	2-Ethylhexyl 2-cyano-3,3-diphenylacrylate	CCCCC(CC)COC(=O)C(C#N)=C(C1=CC=CC=C1)C1=CC=CC=C1	FMJSMJQBSVNSBF-UHFFFAOYSA-N	C24H27NO2	361.204	362.211	360.197	DTXSID9025299	2-Ethylhexyl-2-cyano-3,3-diphenylacrylate	6197-30-4	CAS_RN:6197-30-4	FMJSMJQBSVNSBF-UHFFFAOYSA-N	2-Ethylhexyl 2-cyano-3,3-diphenylprop-2-enoate	CCCCC(CC)COC(=O)C(C#N)=C(C1=CC=CC=C1)C1=CC=CC=C1	InChI=1S/C24H27NO2/c1-3-5-12-19(4-2)18-27-24(26)22(17-25)23(20-13-8-6-9-14-20)21-15-10-7-11-16-21/h6-11,13-16,19H,3-5,12,18H2,1-2H3	InChI=1/C24H27NO2/c1-3-5-12-19(4-2)18-27-24(26)22(17-25)23(20-13-8-6-9-14-20)21-15-10-7-11-16-21/h6-11,13-16,19H,3-5,12,18H2,1-2H3	C24H27NO2	361.204
8142	2-hydroxy-1-naphthaldehyde	OC1=C(C=O)C2=CC=CC=C2C=C1	NTCCNERMXRIPTR-UHFFFAOYSA-N	C11H8O2	172.052	173.06	171.045	DTXSID9061041	1-Naphthalenecarboxaldehyde, 2-hydroxy-	708-06-5	CAS_RN:708-06-5	NTCCNERMXRIPTR-UHFFFAOYSA-N	2-Hydroxynaphthalene-1-carbaldehyde	OC1=CC=C2C=CC=CC2=C1C=O	InChI=1S/C11H8O2/c12-7-10-9-4-2-1-3-8(9)5-6-11(10)13/h1-7,13H	InChI=1S/C11H8O2/c12-7-10-9-4-2-1-3-8(9)5-6-11(10)13/h1-7,13H	C11H8O2	172.052
8143	2-hydroxy-4-methoxy-benzophenone	COC1=CC(O)=C(C=C1)C(=O)C1=CC=CC=C1	DXGLGDHPHMLXJC-UHFFFAOYSA-N	C14H12O3	228.079	229.086	227.071	DTXSID3022405	2-Hydroxy-4-methoxybenzophenone	131-57-7	CAS_RN:131-57-7	DXGLGDHPHMLXJC-UHFFFAOYSA-N	(2-Hydroxy-4-methoxyphenyl)(phenyl)methanone	COC1=CC=C(C(=O)C2=CC=CC=C2)C(O)=C1	InChI=1S/C14H12O3/c1-17-11-7-8-12(13(15)9-11)14(16)10-5-3-2-4-6-10/h2-9,15H,1H3	InChI=1S/C14H12O3/c1-17-11-7-8-12(13(15)9-11)14(16)10-5-3-2-4-6-10/h2-9,15H,1H3	C14H12O3	228.079
8144	2-Hydroxyanthrachinon	OC1=CC2=C(C=C1)C(=O)C1=CC=CC=C1C2=O	GCDBEYOJCZLKMC-UHFFFAOYSA-N	C14H8O3	224.047	225.055	223.04	DTXSID4049327	2-Hydroxyanthraquinone	605-32-3	CAS_RN:605-32-3	GCDBEYOJCZLKMC-UHFFFAOYSA-N	2-Hydroxyanthracene-9,10-dione	OC1=CC2=C(C=C1)C(=O)C1=CC=CC=C1C2=O	InChI=1S/C14H8O3/c15-8-5-6-11-12(7-8)14(17)10-4-2-1-3-9(10)13(11)16/h1-7,15H	InChI=1S/C14H8O3/c15-8-5-6-11-12(7-8)14(17)10-4-2-1-3-9(10)13(11)16/h1-7,15H	C14H8O3	224.047
8145	2-Methoxy-1-Naphthaldehyde	COC1=C(C=O)C2=CC=CC=C2C=C1	YIQGLTKAOHRZOL-UHFFFAOYSA-N	C12H10O2	186.068	187.075	185.061	DTXSID80202202	2-Methoxy-1-naphthylaldehyde	5392-12-1	CAS_RN:5392-12-1	YIQGLTKAOHRZOL-UHFFFAOYSA-N	2-Methoxynaphthalene-1-carbaldehyde	COC1=C(C=O)C2=CC=CC=C2C=C1	InChI=1S/C12H10O2/c1-14-12-7-6-9-4-2-3-5-10(9)11(12)8-13/h2-8H,1H3	InChI=1S/C12H10O2/c1-14-12-7-6-9-4-2-3-5-10(9)11(12)8-13/h2-8H,1H3	C12H10O2	186.068
8146	2-Methylanthraquinone	CC1=CC2=C(C=C1)C(=O)C1=CC=CC=C1C2=O	NJWGQARXZDRHCD-UHFFFAOYSA-N	C15H10O2	222.068	223.075	221.061	DTXSID5041439	2-Methylanthraquinone	84-54-8	CAS_RN:84-54-8	NJWGQARXZDRHCD-UHFFFAOYSA-N	2-Methylanthracene-9,10-dione	CC1=CC2=C(C=C1)C(=O)C1=CC=CC=C1C2=O	InChI=1S/C15H10O2/c1-9-6-7-12-13(8-9)15(17)11-5-3-2-4-10(11)14(12)16/h2-8H,1H3	InChI=1S/C15H10O2/c1-9-6-7-12-13(8-9)15(17)11-5-3-2-4-10(11)14(12)16/h2-8H,1H3	C15H10O2	222.068
8147	2-Methylhydroquinone	CC1=C(O)C=CC(O)=C1	CNHDIAIOKMXOLK-UHFFFAOYSA-N	C7H8O2	124.052	125.06	123.045	DTXSID4020876	Methylhydroquinone	95-71-6	CAS_RN:95-71-6	CNHDIAIOKMXOLK-UHFFFAOYSA-N	2-Methylbenzene-1,4-diol	CC1=C(O)C=CC(O)=C1	InChI=1S/C7H8O2/c1-5-4-6(8)2-3-7(5)9/h2-4,8-9H,1H3	InChI=1S/C7H8O2/c1-5-4-6(8)2-3-7(5)9/h2-4,8-9H,1H3	C7H8O2	124.052
8148	2-Methylnaphtho(1,2-d)thiazol	CC1=NC2=C(S1)C=CC1=CC=CC=C21	OUXMJRMYZCEVKO-UHFFFAOYSA-N	C12H9NS	199.046	200.053	198.038	DTXSID7062588	Naphtho[1,2-d]thiazole, 2-methyl-	2682-45-3	CAS_RN:2682-45-3	OUXMJRMYZCEVKO-UHFFFAOYSA-N	2-Methylnaphtho[1,2-d][1,3]thiazole	CC1=NC2=C(S1)C=CC1=CC=CC=C21	InChI=1S/C12H9NS/c1-8-13-12-10-5-3-2-4-9(10)6-7-11(12)14-8/h2-7H,1H3	InChI=1S/C12H9NS/c1-8-13-12-10-5-3-2-4-9(10)6-7-11(12)14-8/h2-7H,1H3	C12H9NS	199.046
8149	3-Phenoxyphenol	OC1=CC(OC2=CC=CC=C2)=CC=C1	HBUCPZGYBSEEHF-UHFFFAOYSA-N	C12H10O2	186.068	187.075	185.061	DTXSID9061047	Phenol, 3-phenoxy-	713-68-8	CAS_RN:713-68-8	HBUCPZGYBSEEHF-UHFFFAOYSA-N	3-Phenoxyphenol	OC1=CC=CC(OC2=CC=CC=C2)=C1	InChI=1S/C12H10O2/c13-10-5-4-8-12(9-10)14-11-6-2-1-3-7-11/h1-9,13H	InChI=1S/C12H10O2/c13-10-5-4-8-12(9-10)14-11-6-2-1-3-7-11/h1-9,13H	C12H10O2	186.068
8150	4-Chlorphenol	OC1=CC=C(Cl)C=C1	WXNZTHHGJRFXKQ-UHFFFAOYSA-N	C6H5ClO	128.003	129.01	126.996	DTXSID1021871	4-Chlorophenol	106-48-9	CAS_RN:106-48-9	WXNZTHHGJRFXKQ-UHFFFAOYSA-N	4-Chlorophenol	OC1=CC=C(Cl)C=C1	InChI=1S/C6H5ClO/c7-5-1-3-6(8)4-2-5/h1-4,8H	InChI=1S/C6H5ClO/c7-5-1-3-6(8)4-2-5/h1-4,8H	C6H5ClO	128.003
8151	Benzaldehyde	O=CC1=CC=CC=C1	HUMNYLRZRPPJDN-UHFFFAOYSA-N	C7H6O	106.042	107.049	105.035	DTXSID8039241	Benzaldehyde	100-52-7	CAS_RN:100-52-7	HUMNYLRZRPPJDN-UHFFFAOYSA-N	Benzaldehyde	O=CC1=CC=CC=C1	InChI=1S/C7H6O/c8-6-7-4-2-1-3-5-7/h1-6H	InChI=1S/C7H6O/c8-6-7-4-2-1-3-5-7/h1-6H	C7H6O	106.042
8152	Benzyl benzoate	O=C(OCC1=CC=CC=C1)C1=CC=CC=C1	SESFRYSPDFLNCH-UHFFFAOYSA-N	C14H12O2	212.084	213.091	211.076	DTXSID8029153	Benzyl benzoate	120-51-4	CAS_RN:120-51-4	SESFRYSPDFLNCH-UHFFFAOYSA-N	Benzyl benzoate	O=C(OCC1=CC=CC=C1)C1=CC=CC=C1	InChI=1S/C14H12O2/c15-14(13-9-5-2-6-10-13)16-11-12-7-3-1-4-8-12/h1-10H,11H2	InChI=1S/C14H12O2/c15-14(13-9-5-2-6-10-13)16-11-12-7-3-1-4-8-12/h1-10H,11H2	C14H12O2	212.084
8153	Indazol	N1N=CC2=CC=CC=C12	BAXOFTOLAUCFNW-UHFFFAOYSA-N	C7H6N2	118.053	119.06	117.046	DTXSID4075374	Indazole	271-44-3	CAS_RN:271-44-3	BAXOFTOLAUCFNW-UHFFFAOYSA-N	1H-Indazole	N1N=CC2=CC=CC=C12	InChI=1S/C7H6N2/c1-2-4-7-6(3-1)5-8-9-7/h1-5H,(H,8,9)	InChI=1S/C7H6N2/c1-2-4-7-6(3-1)5-8-9-7/h1-5H,(H,8,9)	C7H6N2	118.053
8154	Pyrazol	N1C=CC=N1	WTKZEGDFNFYCGP-UHFFFAOYSA-N	C3H4N2	68.0374	69.0447	67.0302	DTXSID2059774	Pyrazole	288-13-1	CAS_RN:288-13-1	WTKZEGDFNFYCGP-UHFFFAOYSA-N	1H-Pyrazole	N1C=CC=N1	InChI=1S/C3H4N2/c1-2-4-5-3-1/h1-3H,(H,4,5)	InChI=1S/C3H4N2/c1-2-4-5-3-1/h1-3H,(H,4,5)	C3H4N2	68.0374
8155	Pyrrol	N1C=CC=C1	KAESVJOAVNADME-UHFFFAOYSA-N	C4H5N	67.0422	68.0495	66.0349	DTXSID5021910	Pyrrole	109-97-7	CAS_RN:109-97-7	KAESVJOAVNADME-UHFFFAOYSA-N	1H-Pyrrole	N1C=CC=C1	InChI=1S/C4H5N/c1-2-4-5-3-1/h1-5H	InChI=1S/C4H5N/c1-2-4-5-3-1/h1-5H	C4H5N	67.0422
8156	Theophyllin	CN1C2=C(NC=N2)C(=O)N(C)C1=O	ZFXYFBGIUFBOJW-UHFFFAOYSA-N	C7H8N4O2	180.065	181.072	179.057	DTXSID5021336	Theophylline	58-55-9	CAS_RN:58-55-9	ZFXYFBGIUFBOJW-UHFFFAOYSA-N	1,3-Dimethyl-3,7-dihydro-1H-purine-2,6-dione	CN1C2=C(NC=N2)C(=O)N(C)C1=O	InChI=1S/C7H8N4O2/c1-10-5-4(8-3-9-5)6(12)11(2)7(10)13/h3H,1-2H3,(H,8,9)	InChI=1S/C7H8N4O2/c1-10-5-4(8-3-9-5)6(12)11(2)7(10)13/h3H,1-2H3,(H,8,9)	C7H8N4O2	180.065
8157	Thianthren	S1C2=CC=CC=C2SC2=CC=CC=C12	GVIJJXMXTUZIOD-UHFFFAOYSA-N	C12H8S2	216.007	217.014	214.999	DTXSID6059071	Thianthrene	92-85-3	CAS_RN:92-85-3	GVIJJXMXTUZIOD-UHFFFAOYSA-N	Thianthrene	S1C2=CC=CC=C2SC2=C1C=CC=C2	InChI=1S/C12H8S2/c1-2-6-10-9(5-1)13-11-7-3-4-8-12(11)14-10/h1-8H	InChI=1S/C12H8S2/c1-2-6-10-9(5-1)13-11-7-3-4-8-12(11)14-10/h1-8H	C12H8S2	216.007
8158	Thiazol	S1C=CN=C1	FZWLAAWBMGSTSO-UHFFFAOYSA-N	C3H3NS	84.9986	86.0059	83.9913	DTXSID2059776	Thiazole	288-47-1	CAS_RN:288-47-1	FZWLAAWBMGSTSO-UHFFFAOYSA-N	1,3-Thiazole	S1C=CN=C1	InChI=1S/C3H3NS/c1-2-5-3-4-1/h1-3H	InChI=1S/C3H3NS/c1-2-5-3-4-1/h1-3H	C3H3NS	84.9986
8159	Veratrol	COC1=C(OC)C=CC=C1	ABDKAPXRBAPSQN-UHFFFAOYSA-N	C8H10O2	138.068	139.075	137.061	DTXSID7047065	1,2-Dimethoxybenzene	91-16-7	CAS_RN:91-16-7	ABDKAPXRBAPSQN-UHFFFAOYSA-N	1,2-Dimethoxybenzene	COC1=CC=CC=C1OC	InChI=1S/C8H10O2/c1-9-7-5-3-4-6-8(7)10-2/h3-6H,1-2H3	InChI=1S/C8H10O2/c1-9-7-5-3-4-6-8(7)10-2/h3-6H,1-2H3	C8H10O2	138.068
8160	1,2-Epoxy-3-methylbutan	CC(C)C1CO1	REYZXWIIUPKFTI-UHFFFAOYSA-N	C5H10O	86.0732	87.0804	85.0659	DTXSID90892512	1,2-Epoxy-3-methylbutane	1438-14-8	CAS_RN:1438-14-8	REYZXWIIUPKFTI-UHFFFAOYSA-N	2-(Propan-2-yl)oxirane	CC(C)C1CO1	InChI=1S/C5H10O/c1-4(2)5-3-6-5/h4-5H,3H2,1-2H3	InChI=1/C5H10O/c1-4(2)5-3-6-5/h4-5H,3H2,1-2H3	C5H10O	86.0732
8161	1?-Hydroxy-2?-acetonaphthone	CC(=O)C1=C(O)C2=C(C=CC=C2)C=C1	JBGJVMVWYWUVOW-UHFFFAOYSA-N	C12H10O2	186.068	187.075	185.061	DTXSID4061044	Ethanone, 1-(1-hydroxy-2-naphthalenyl)-	711-79-5	CAS_RN:711-79-5	JBGJVMVWYWUVOW-UHFFFAOYSA-N	1-(1-Hydroxynaphthalen-2-yl)ethan-1-one	CC(=O)C1=CC=C2C=CC=CC2=C1O	InChI=1S/C12H10O2/c1-8(13)10-7-6-9-4-2-3-5-11(9)12(10)14/h2-7,14H,1H3	InChI=1S/C12H10O2/c1-8(13)10-7-6-9-4-2-3-5-11(9)12(10)14/h2-7,14H,1H3	C12H10O2	186.068
8162	2,2-Dipyridyl	C1=CC=C(N=C1)C1=CC=CC=N1	ROFVEXUMMXZLPA-UHFFFAOYSA-N	C10H8N2	156.069	157.076	155.061	DTXSID9040635	2,2'-Bipyridine	366-18-7	CAS_RN:366-18-7	ROFVEXUMMXZLPA-UHFFFAOYSA-N	2,2'-Bipyridine	C1=CC=C(N=C1)C1=CC=CC=N1	InChI=1S/C10H8N2/c1-3-7-11-9(5-1)10-6-2-4-8-12-10/h1-8H	InChI=1S/C10H8N2/c1-3-7-11-9(5-1)10-6-2-4-8-12-10/h1-8H	C10H8N2	156.069
8163	2,3,5,6-Tetrachloroanilin	NC1=C(Cl)C(Cl)=CC(Cl)=C1Cl	YTDHEFNWWHSXSU-UHFFFAOYSA-N	C6H3Cl4N	228.902	229.909	227.895	DTXSID2022208	2,3,5,6-Tetrachloroaniline	3481-20-7	CAS_RN:3481-20-7	YTDHEFNWWHSXSU-UHFFFAOYSA-N	2,3,5,6-Tetrachloroaniline	NC1=C(Cl)C(Cl)=CC(Cl)=C1Cl	InChI=1S/C6H3Cl4N/c7-2-1-3(8)5(10)6(11)4(2)9/h1H,11H2	InChI=1S/C6H3Cl4N/c7-2-1-3(8)5(10)6(11)4(2)9/h1H,11H2	C6H3Cl4N	228.902
8164	2,3-Dimethylphenol	CC1=CC=CC(O)=C1C	QWBBPBRQALCEIZ-UHFFFAOYSA-N	C8H10O	122.073	123.08	121.066	DTXSID6025143	2,3-Dimethylphenol	526-75-0	CAS_RN:526-75-0	QWBBPBRQALCEIZ-UHFFFAOYSA-N	2,3-Dimethylphenol	CC1=C(C)C(O)=CC=C1	InChI=1S/C8H10O/c1-6-4-3-5-8(9)7(6)2/h3-5,9H,1-2H3	InChI=1S/C8H10O/c1-6-4-3-5-8(9)7(6)2/h3-5,9H,1-2H3	C8H10O	122.073
8165	2,3-Dinitrophenol	OC1=C(C(=CC=C1)[N+]([O-])=O)[N+]([O-])=O	MHKBMNACOMRIAW-UHFFFAOYSA-N	C6H4N2O5	184.012	185.019	183.005	DTXSID2075261	Phenol, 2,3-dinitro-	66-56-8	CAS_RN:66-56-8	MHKBMNACOMRIAW-UHFFFAOYSA-N	2,3-Dinitrophenol	OC1=CC=CC(=C1[N+]([O-])=O)[N+]([O-])=O	InChI=1S/C6H4N2O5/c9-5-3-1-2-4(7(10)11)6(5)8(12)13/h1-3,9H	InChI=1S/C6H4N2O5/c9-5-3-1-2-4(7(10)11)6(5)8(12)13/h1-3,9H	C6H4N2O5	184.012
8166	2,4,5-Trichlorphenol	OC1=C(Cl)C=C(Cl)C(Cl)=C1	LHJGJYXLEPZJPM-UHFFFAOYSA-N	C6H3Cl3O	195.925	196.932	194.918	DTXSID4024359	2,4,5-Trichlorophenol	95-95-4	CAS_RN:95-95-4	LHJGJYXLEPZJPM-UHFFFAOYSA-N	2,4,5-Trichlorophenol	OC1=C(Cl)C=C(Cl)C(Cl)=C1	InChI=1S/C6H3Cl3O/c7-3-1-5(9)6(10)2-4(3)8/h1-2,10H	InChI=1S/C6H3Cl3O/c7-3-1-5(9)6(10)2-4(3)8/h1-2,10H	C6H3Cl3O	195.925
8167	2,4,6-Tribromphenol	OC1=C(Br)C=C(Br)C=C1Br	BSWWXRFVMJHFBN-UHFFFAOYSA-N	C6H3Br3O	327.773	328.781	326.766	DTXSID6021959	2,4,6-Tribromophenol	118-79-6	CAS_RN:118-79-6	BSWWXRFVMJHFBN-UHFFFAOYSA-N	2,4,6-Tribromophenol	OC1=C(Br)C=C(Br)C=C1Br	InChI=1S/C6H3Br3O/c7-3-1-4(8)6(10)5(9)2-3/h1-2,10H	InChI=1S/C6H3Br3O/c7-3-1-4(8)6(10)5(9)2-3/h1-2,10H	C6H3Br3O	327.773
8168	2,4-Dichlorophenol	OC1=C(Cl)C=C(Cl)C=C1	HFZWRUODUSTPEG-UHFFFAOYSA-N	C6H4Cl2O	161.964	162.971	160.957	DTXSID1020439	2,4-Dichlorophenol	120-83-2	CAS_RN:120-83-2	HFZWRUODUSTPEG-UHFFFAOYSA-N	2,4-Dichlorophenol	OC1=C(Cl)C=C(Cl)C=C1	InChI=1S/C6H4Cl2O/c7-4-1-2-6(9)5(8)3-4/h1-3,9H	InChI=1S/C6H4Cl2O/c7-4-1-2-6(9)5(8)3-4/h1-3,9H	C6H4Cl2O	161.964
8169	3,4-Dimethylanilin	CC1=C(C)C=C(N)C=C1	DOLQYFPDPKPQSS-UHFFFAOYSA-N	C8H11N	121.089	122.096	120.082	DTXSID3026308	3,4-Dimethylaniline	95-64-7	CAS_RN:95-64-7	DOLQYFPDPKPQSS-UHFFFAOYSA-N	3,4-Dimethylaniline	CC1=CC=C(N)C=C1C	InChI=1S/C8H11N/c1-6-3-4-8(9)5-7(6)2/h3-5H,9H2,1-2H3	InChI=1S/C8H11N/c1-6-3-4-8(9)5-7(6)2/h3-5H,9H2,1-2H3	C8H11N	121.089
8170	9-Acetylphenanthren	CC(=O)C1=CC2=CC=CC=C2C2=CC=CC=C12	UIFAWZBYTTXSOG-UHFFFAOYSA-N	C16H12O	220.089	221.096	219.082	DTXSID70174328	Methyl 9-phenanthryl ketone	2039-77-2	CAS_RN:2039-77-2	UIFAWZBYTTXSOG-UHFFFAOYSA-N	1-(Phenanthren-9-yl)ethan-1-one	CC(=O)C1=CC2=CC=CC=C2C2=CC=CC=C12	InChI=1S/C16H12O/c1-11(17)16-10-12-6-2-3-7-13(12)14-8-4-5-9-15(14)16/h2-10H,1H3	InChI=1S/C16H12O/c1-11(17)16-10-12-6-2-3-7-13(12)14-8-4-5-9-15(14)16/h2-10H,1H3	C16H12O	220.089
8171	Anthraflavic acid	OC1=CC=C2C(=O)C3=CC(O)=CC=C3C(=O)C2=C1	APAJFZPFBHMFQR-UHFFFAOYSA-N	C14H8O4	240.042	241.05	239.035	DTXSID6036546	2,6-Dihdroxyanthraquinone	84-60-6	CAS_RN:84-60-6	APAJFZPFBHMFQR-UHFFFAOYSA-N	2,6-Dihydroxyanthracene-9,10-dione	OC1=CC2=C(C=C1)C(=O)C1=C(C=CC(O)=C1)C2=O	InChI=1S/C14H8O4/c15-7-1-3-9-11(5-7)14(18)10-4-2-8(16)6-12(10)13(9)17/h1-6,15-16H	InChI=1S/C14H8O4/c15-7-1-3-9-11(5-7)14(18)10-4-2-8(16)6-12(10)13(9)17/h1-6,15-16H	C14H8O4	240.042
8172	Benzo[a]anthracene-7,12-dione	O=C1C2=CC=CC=C2C(=O)C2=C3C=CC=CC3=CC=C12	LHMRXAIRPKSGDE-UHFFFAOYSA-N	C18H10O2	258.068	259.075	257.061	DTXSID8051916	7,12-Benz(a)anthraquinone	2498-66-0	CAS_RN:2498-66-0	LHMRXAIRPKSGDE-UHFFFAOYSA-N	Tetraphene-7,12-dione	O=C1C2=CC=CC=C2C(=O)C2=C1C=CC1=C2C=CC=C1	InChI=1S/C18H10O2/c19-17-13-7-3-4-8-14(13)18(20)16-12-6-2-1-5-11(12)9-10-15(16)17/h1-10H	InChI=1S/C18H10O2/c19-17-13-7-3-4-8-14(13)18(20)16-12-6-2-1-5-11(12)9-10-15(16)17/h1-10H	C18H10O2	258.068
8173	Benzo[h]chinolin	C1=CC2=CC3=CC=CN=C3C=C2C=C1	RFQDDXWZZVRLKO-UHFFFAOYSA-N	C13H9N	179.073	180.081	178.066	DTXSID60891496	Benzo[g]quinoline	39327-16-7	CAS_RN:39327-16-7	RFQDDXWZZVRLKO-UHFFFAOYSA-N	Benzo[g]quinoline	C1=CC2=CC3=CC=CN=C3C=C2C=C1	InChI=1S/C13H9N/c1-2-5-11-9-13-12(6-3-7-14-13)8-10(11)4-1/h1-9H	InChI=1S/C13H9N/c1-2-5-11-9-13-12(6-3-7-14-13)8-10(11)4-1/h1-9H	C13H9N	179.073
8174	Benzylidenaceton	CC(=O)C=CC1=CC=CC=C1	BWHOZHOGCMHOBV-UHFFFAOYSA-N	C10H10O	146.073	147.08	145.066	DTXSID4025662	Methyl styryl ketone	122-57-6	CAS_RN:122-57-6	BWHOZHOGCMHOBV-UHFFFAOYSA-N	4-Phenylbut-3-en-2-one	CC(=O)C=CC1=CC=CC=C1	InChI=1S/C10H10O/c1-9(11)7-8-10-5-3-2-4-6-10/h2-8H,1H3	InChI=1S/C10H10O/c1-9(11)7-8-10-5-3-2-4-6-10/h2-8H,1H3	C10H10O	146.073
8175	Butyl benzoate	CCCCOC(=O)C1=CC=CC=C1	XSIFPSYPOVKYCO-UHFFFAOYSA-N	C11H14O2	178.099	179.107	177.092	DTXSID8040694	Butyl benzoate	136-60-7	CAS_RN:136-60-7	XSIFPSYPOVKYCO-UHFFFAOYSA-N	Butyl benzoate	CCCCOC(=O)C1=CC=CC=C1	InChI=1S/C11H14O2/c1-2-3-9-13-11(12)10-7-5-4-6-8-10/h4-8H,2-3,9H2,1H3	InChI=1S/C11H14O2/c1-2-3-9-13-11(12)10-7-5-4-6-8-10/h4-8H,2-3,9H2,1H3	C11H14O2	178.099
8176	Butylamin	CCCCN	HQABUPZFAYXKJW-UHFFFAOYSA-N	C4H11N	73.0891	74.0964	72.0819	DTXSID1021904	Butylamine	109-73-9	CAS_RN:109-73-9	HQABUPZFAYXKJW-UHFFFAOYSA-N	Butan-1-amine	CCCCN	InChI=1S/C4H11N/c1-2-3-4-5/h2-5H2,1H3	InChI=1S/C4H11N/c1-2-3-4-5/h2-5H2,1H3	C4H11N	73.0891
8177	Chlorpyrifos	CCOP(=S)(OCC)OC1=NC(Cl)=C(Cl)C=C1Cl	SBPBAQFWLVIOKP-UHFFFAOYSA-N	C9H11Cl3NO3PS	348.926	349.934	347.919	DTXSID4020458	Chlorpyrifos	2921-88-2	CAS_RN:2921-88-2	SBPBAQFWLVIOKP-UHFFFAOYSA-N	O,O-Diethyl O-(3,5,6-trichloropyridin-2-yl) phosphorothioate	CCOP(=S)(OCC)OC1=NC(Cl)=C(Cl)C=C1Cl	InChI=1S/C9H11Cl3NO3PS/c1-3-14-17(18,15-4-2)16-9-7(11)5-6(10)8(12)13-9/h5H,3-4H2,1-2H3	InChI=1S/C9H11Cl3NO3PS/c1-3-14-17(18,15-4-2)16-9-7(11)5-6(10)8(12)13-9/h5H,3-4H2,1-2H3	C9H11Cl3NO3PS	348.926
8178	Cinnamamide	NC(=O)\C=C\C1=CC=CC=C1	APEJMQOBVMLION-VOTSOKGWSA-N	C9H9NO	147.068	148.076	146.061	DTXSID4060739	2-Propenamide, 3-phenyl-	621-79-4	CAS_RN:621-79-4	APEJMQOBVMLION-UHFFFAOYSA-N	3-Phenylprop-2-enamide	NC(=O)C=CC1=CC=CC=C1	InChI=1S/C9H9NO/c10-9(11)7-6-8-4-2-1-3-5-8/h1-7H,(H2,10,11)	InChI=1S/C9H9NO/c10-9(11)7-6-8-4-2-1-3-5-8/h1-7H,(H2,10,11)	C9H9NO	147.068
8179	Cumarin	O=C1OC2=CC=CC=C2C=C1	ZYGHJZDHTFUPRJ-UHFFFAOYSA-N	C9H6O2	146.037	147.044	145.03	DTXSID7020348	Coumarin	91-64-5	CAS_RN:91-64-5	ZYGHJZDHTFUPRJ-UHFFFAOYSA-N	2H-1-Benzopyran-2-one	O=C1OC2=C(C=CC=C2)C=C1	InChI=1S/C9H6O2/c10-9-6-5-7-3-1-2-4-8(7)11-9/h1-6H	InChI=1S/C9H6O2/c10-9-6-5-7-3-1-2-4-8(7)11-9/h1-6H	C9H6O2	146.037
8180	Dibenz[a,j]acridine	C1=CC=C2C(C=CC3=NC4=C(C=C23)C2=CC=CC=C2C=C4)=C1	ANUCHZVCBDOPOX-UHFFFAOYSA-N	C21H13N	279.105	280.112	278.098	DTXSID4059758	Dibenz[a,j]acridine	224-42-0	CAS_RN:224-42-0	ANUCHZVCBDOPOX-UHFFFAOYSA-N	Dibenzo[a,j]acridine	C1=CC=C2C(C=CC3=NC4=C(C=C23)C2=CC=CC=C2C=C4)=C1	InChI=1S/C21H13N/c1-3-7-16-14(5-1)9-11-20-18(16)13-19-17-8-4-2-6-15(17)10-12-21(19)22-20/h1-13H	InChI=1S/C21H13N/c1-3-7-16-14(5-1)9-11-20-18(16)13-19-17-8-4-2-6-15(17)10-12-21(19)22-20/h1-13H	C21H13N	279.105
8181	Methyl 2-Naphthoate	COC(=O)C1=CC2=CC=CC=C2C=C1	IODOXLXFXNATGI-UHFFFAOYSA-N	C12H10O2	186.068	187.075	185.061	DTXSID50179336	2-Naphthalenecarboxylic acid, methyl ester	2459-25-8	CAS_RN:2459-25-8	IODOXLXFXNATGI-UHFFFAOYSA-N	Methyl naphthalene-2-carboxylate	COC(=O)C1=CC2=CC=CC=C2C=C1	InChI=1S/C12H10O2/c1-14-12(13)11-7-6-9-4-2-3-5-10(9)8-11/h2-8H,1H3	InChI=1S/C12H10O2/c1-14-12(13)11-7-6-9-4-2-3-5-10(9)8-11/h2-8H,1H3	C12H10O2	186.068
8182	Candesartan	CCOC1=Nc2cccc(C(O)=O)c2N1Cc1ccc(-c2ccccc2C2NN=NN=2)cc1	HTQMVQVXFRQIKW-UHFFFAOYSA-N	C24H20N6O3	440.16	441.167	439.152	DTXSID0022725	Candesartan	139481-59-7	CAS_RN:139481-59-7	HTQMVQVXFRQIKW-UHFFFAOYSA-N	2-Ethoxy-1-{[2'-(1H-tetrazol-5-yl)[1,1'-biphenyl]-4-yl]methyl}-1H-benzimidazole-7-carboxylic acid	CCOC1=NC2=CC=CC(C(O)=O)=C2N1CC1=CC=C(C=C1)C1=C(C=CC=C1)C1=NN=NN1	InChI=1S/C24H20N6O3/c1-2-33-24-25-20-9-5-8-19(23(31)32)21(20)30(24)14-15-10-12-16(13-11-15)17-6-3-4-7-18(17)22-26-28-29-27-22/h3-13H,2,14H2,1H3,(H,31,32)(H,26,27,28,29)	InChI=1S/C24H20N6O3/c1-2-33-24-25-20-9-5-8-19(23(31)32)21(20)30(24)14-15-10-12-16(13-11-15)17-6-3-4-7-18(17)22-26-28-29-27-22/h3-13H,2,14H2,1H3,(H,31,32)(H,26,27,28,29)	C24H20N6O3	440.16
8183	Climbazole	CC(C)(C)C(=O)C(N1C=CN=C1)Oc1ccc(Cl)cc1	OWEGWHBOCFMBLP-UHFFFAOYSA-N	C15H17ClN2O2	292.098	293.105	291.091	DTXSID6046555	Climbazole	38083-17-9	CAS_RN:38083-17-9	OWEGWHBOCFMBLP-UHFFFAOYSA-N	1-(4-Chlorophenoxy)-1-(1H-imidazol-1-yl)-3,3-dimethylbutan-2-one	CC(C)(C)C(=O)C(OC1=CC=C(Cl)C=C1)N1C=CN=C1	InChI=1S/C15H17ClN2O2/c1-15(2,3)13(19)14(18-9-8-17-10-18)20-12-6-4-11(16)5-7-12/h4-10,14H,1-3H3	InChI=1/C15H17ClN2O2/c1-15(2,3)13(19)14(18-9-8-17-10-18)20-12-6-4-11(16)5-7-12/h4-10,14H,1-3H3	C15H17ClN2O2	292.098
8184	Cotinine	CN1C(c2cccnc2)CCC1=O	UIKROCXWUNQSPJ-UHFFFAOYSA-N	C10H12N2O	176.095	177.102	175.088	DTXSID6047577	(+-)-Cotinine	NOCAS_47577	CAS_RN:NOCAS_47577	UIKROCXWUNQSPJ-UHFFFAOYSA-N	1-Methyl-5-(pyridin-3-yl)pyrrolidin-2-one	CN1C(CCC1=O)C1=CN=CC=C1	InChI=1S/C10H12N2O/c1-12-9(4-5-10(12)13)8-3-2-6-11-7-8/h2-3,6-7,9H,4-5H2,1H3	InChI=1/C10H12N2O/c1-12-9(4-5-10(12)13)8-3-2-6-11-7-8/h2-3,6-7,9H,4-5H2,1H3	C10H12N2O	176.095
8185	Di(2-ethylhexyl)phthalate (DEHP)	CCCCC(CC)COC(=O)c1ccccc1C(=O)OCC(CC)CCCC	BJQHLKABXJIVAM-UHFFFAOYSA-N	C24H38O4	390.277	391.284	389.27	DTXSID5020607	Di(2-ethylhexyl) phthalate	117-81-7	CAS_RN:117-81-7	BJQHLKABXJIVAM-UHFFFAOYSA-N	Bis(2-ethylhexyl) benzene-1,2-dicarboxylate	CCCCC(CC)COC(=O)C1=C(C=CC=C1)C(=O)OCC(CC)CCCC	InChI=1S/C24H38O4/c1-5-9-13-19(7-3)17-27-23(25)21-15-11-12-16-22(21)24(26)28-18-20(8-4)14-10-6-2/h11-12,15-16,19-20H,5-10,13-14,17-18H2,1-4H3	InChI=1/C24H38O4/c1-5-9-13-19(7-3)17-27-23(25)21-15-11-12-16-22(21)24(26)28-18-20(8-4)14-10-6-2/h11-12,15-16,19-20H,5-10,13-14,17-18H2,1-4H3	C24H38O4	390.277
8186	Dinoseb	CCC(C)c1cc(cc(c1O)N(=O)=O)N(=O)=O	OWZPCEFYPSAJFR-UHFFFAOYSA-N	C10H12N2O5	240.075	241.082	239.067	DTXSID3020207	Dinoseb	88-85-7	CAS_RN:88-85-7	OWZPCEFYPSAJFR-UHFFFAOYSA-N	2-(Butan-2-yl)-4,6-dinitrophenol	CCC(C)C1=CC(=CC(=C1O)[N+]([O-])=O)[N+]([O-])=O	InChI=1S/C10H12N2O5/c1-3-6(2)8-4-7(11(14)15)5-9(10(8)13)12(16)17/h4-6,13H,3H2,1-2H3	InChI=1/C10H12N2O5/c1-3-6(2)8-4-7(11(14)15)5-9(10(8)13)12(16)17/h4-6,13H,3H2,1-2H3	C10H12N2O5	240.075
8187	Irbesartan	CCCCC1=NC2(CCCC2)C(=O)N1Cc1ccc(-c2ccccc2C2NN=NN=2)cc1	YOSHYTLCDANDAN-UHFFFAOYSA-N	C25H28N6O	428.232	429.24	427.225	DTXSID0023169	Irbesartan	138402-11-6	CAS_RN:138402-11-6	YOSHYTLCDANDAN-UHFFFAOYSA-N	2-Butyl-3-{[2'-(1H-tetrazol-5-yl)[1,1'-biphenyl]-4-yl]methyl}-1,3-diazaspiro[4.4]non-1-en-4-one	CCCCC1=NC2(CCCC2)C(=O)N1CC1=CC=C(C=C1)C1=CC=CC=C1C1=NN=NN1	InChI=1S/C25H28N6O/c1-2-3-10-22-26-25(15-6-7-16-25)24(32)31(22)17-18-11-13-19(14-12-18)20-8-4-5-9-21(20)23-27-29-30-28-23/h4-5,8-9,11-14H,2-3,6-7,10,15-17H2,1H3,(H,27,28,29,30)	InChI=1S/C25H28N6O/c1-2-3-10-22-26-25(15-6-7-16-25)24(32)31(22)17-18-11-13-19(14-12-18)20-8-4-5-9-21(20)23-27-29-30-28-23/h4-5,8-9,11-14H,2-3,6-7,10,15-17H2,1H3,(H,27,28,29,30)	C25H28N6O	428.232
8188	Labetalol	CC(CCC1=CC=CC=C1)NCC(O)C1=CC(C(N)=O)=C(O)C=C1	SGUAFYQXFOLMHL-UHFFFAOYSA-N	C19H24N2O3	328.179	329.186	327.171	DTXSID2023191	Labetalol	36894-69-6	CAS_RN:36894-69-6	SGUAFYQXFOLMHL-UHFFFAOYSA-N	2-Hydroxy-5-{1-hydroxy-2-[(4-phenylbutan-2-yl)amino]ethyl}benzamide	CC(CCC1=CC=CC=C1)NCC(O)C1=CC=C(O)C(=C1)C(N)=O	InChI=1S/C19H24N2O3/c1-13(7-8-14-5-3-2-4-6-14)21-12-18(23)15-9-10-17(22)16(11-15)19(20)24/h2-6,9-11,13,18,21-23H,7-8,12H2,1H3,(H2,20,24)	InChI=1/C19H24N2O3/c1-13(7-8-14-5-3-2-4-6-14)21-12-18(23)15-9-10-17(22)16(11-15)19(20)24/h2-6,9-11,13,18,21-23H,7-8,12H2,1H3,(H2,20,24)	C19H24N2O3	328.179
8189	Losartan	CCCCC1=NC(Cl)=C(CO)N1Cc1ccc(-c2ccccc2C2=NNN=N2)cc1	PSIFNNKUMBGKDQ-UHFFFAOYSA-N	C22H23ClN6O	422.162	423.169	421.155	DTXSID7023227	Losartan	114798-26-4	CAS_RN:114798-26-4	PSIFNNKUMBGKDQ-UHFFFAOYSA-N	(2-Butyl-4-chloro-1-{[2'-(1H-tetrazol-5-yl)[1,1'-biphenyl]-4-yl]methyl}-1H-imidazol-5-yl)methanol	CCCCC1=NC(Cl)=C(CO)N1CC1=CC=C(C=C1)C1=CC=CC=C1C1=NN=NN1	InChI=1S/C22H23ClN6O/c1-2-3-8-20-24-21(23)19(14-30)29(20)13-15-9-11-16(12-10-15)17-6-4-5-7-18(17)22-25-27-28-26-22/h4-7,9-12,30H,2-3,8,13-14H2,1H3,(H,25,26,27,28)	InChI=1S/C22H23ClN6O/c1-2-3-8-20-24-21(23)19(14-30)29(20)13-15-9-11-16(12-10-15)17-6-4-5-7-18(17)22-25-27-28-26-22/h4-7,9-12,30H,2-3,8,13-14H2,1H3,(H,25,26,27,28)	C22H23ClN6O	422.162
8190	Sitagliptin	NC(CC(=O)N1CCN2C(C1)=NN=C2C(F)(F)F)Cc1cc(F)c(F)cc1F	MFFMDFFZMYYVKS-UHFFFAOYSA-N	C16H15F6N5O	407.118	408.125	406.111	DTXSID70197572	Sitagliptin	486460-32-6	CAS_RN:486460-32-6	MFFMDFFZMYYVKS-SECBINFHSA-N	(3R)-3-Amino-1-[3-(trifluoromethyl)-5,6-dihydro[1,2,4]triazolo[4,3-a]pyrazin-7(8H)-yl]-4-(2,4,5-trifluorophenyl)butan-1-one	N[C@@H](CC(=O)N1CCN2C(C1)=NN=C2C(F)(F)F)CC1=CC(F)=C(F)C=C1F	InChI=1S/C16H15F6N5O/c17-10-6-12(19)11(18)4-8(10)3-9(23)5-14(28)26-1-2-27-13(7-26)24-25-15(27)16(20,21)22/h4,6,9H,1-3,5,7,23H2/t9-/m1/s1	InChI=1S/C16H15F6N5O/c17-10-6-12(19)11(18)4-8(10)3-9(23)5-14(28)26-1-2-27-13(7-26)24-25-15(27)16(20,21)22/h4,6,9H,1-3,5,7,23H2/t9-/m1/s1	C16H15F6N5O	407.118
8191	Telmisartan	CCCC1=Nc2c(C)cc(C3=Nc4ccccc4N3C)cc2N1Cc1ccc(-c2ccccc2C(O)=O)cc1	RMMXLENWKUUMAY-UHFFFAOYSA-N	C33H30N4O2	514.237	515.244	513.23	DTXSID8023636	Telmisartan	144701-48-4	CAS_RN:144701-48-4	RMMXLENWKUUMAY-UHFFFAOYSA-N	4'-[(1,7'-Dimethyl-2'-propyl-1H,3'H-[2,5'-bibenzimidazol]-3'-yl)methyl][1,1'-biphenyl]-2-carboxylic acid	CCCC1=NC2=C(C=C(C=C2C)C2=NC3=CC=CC=C3N2C)N1CC1=CC=C(C=C1)C1=CC=CC=C1C(O)=O	InChI=1S/C33H30N4O2/c1-4-9-30-35-31-21(2)18-24(32-34-27-12-7-8-13-28(27)36(32)3)19-29(31)37(30)20-22-14-16-23(17-15-22)25-10-5-6-11-26(25)33(38)39/h5-8,10-19H,4,9,20H2,1-3H3,(H,38,39)	InChI=1S/C33H30N4O2/c1-4-9-30-35-31-21(2)18-24(32-34-27-12-7-8-13-28(27)36(32)3)19-29(31)37(30)20-22-14-16-23(17-15-22)25-10-5-6-11-26(25)33(38)39/h5-8,10-19H,4,9,20H2,1-3H3,(H,38,39)	C33H30N4O2	514.237
8192	Torasemide	CC(C)NC(=O)NS(=O)(=O)c1cnccc1Nc1cccc(C)c1	NGBFQHCMQULJNZ-UHFFFAOYSA-N	C16H20N4O3S	348.126	349.133	347.118	DTXSID2023690	Torsemide	56211-40-6	CAS_RN:56211-40-6	NGBFQHCMQULJNZ-UHFFFAOYSA-N	4-(3-Methylanilino)-N-[(propan-2-yl)carbamoyl]pyridine-3-sulfonamide	CC(C)NC(=O)NS(=O)(=O)C1=C(NC2=CC(C)=CC=C2)C=CN=C1	InChI=1S/C16H20N4O3S/c1-11(2)18-16(21)20-24(22,23)15-10-17-8-7-14(15)19-13-6-4-5-12(3)9-13/h4-11H,1-3H3,(H,17,19)(H2,18,20,21)	InChI=1S/C16H20N4O3S/c1-11(2)18-16(21)20-24(22,23)15-10-17-8-7-14(15)19-13-6-4-5-12(3)9-13/h4-11H,1-3H3,(H,17,19)(H2,18,20,21)	C16H20N4O3S	348.126
8193	Trifloxystrobin CGA 321113	CO\N=C(\C(O)=O)c1ccccc1CO\N=C(/C)c1cccc(c1)C(F)(F)F	ISZQNKFXNXQTTF-NACSPRHISA-N	C19H17F3N2O4	394.114	395.121	393.107	DTXSID50892513	Trifloxystrobin acid	252913-85-2	CAS_RN:252913-85-2	ISZQNKFXNXQTTF-NACSPRHISA-N	(2E)-(Methoxyimino)[2-({[(E)-{1-[3-(trifluoromethyl)phenyl]ethylidene}amino]oxy}methyl)phenyl]acetic acid	CO\N=C(\C(O)=O)C1=C(CO\N=C(/C)C2=CC(=CC=C2)C(F)(F)F)C=CC=C1	InChI=1S/C19H17F3N2O4/c1-12(13-7-5-8-15(10-13)19(20,21)22)23-28-11-14-6-3-4-9-16(14)17(18(25)26)24-27-2/h3-10H,11H2,1-2H3,(H,25,26)/b23-12+,24-17+	InChI=1S/C19H17F3N2O4/c1-12(13-7-5-8-15(10-13)19(20,21)22)23-28-11-14-6-3-4-9-16(14)17(18(25)26)24-27-2/h3-10H,11H2,1-2H3,(H,25,26)/b23-12+,24-17+	C19H17F3N2O4	394.114
8194	Tris(1,3-dichlorisopropyl)phosphat (TDCPP)	O=P(OC(CCl)CCl)(OC(CCl)CCl)OC(CCl)CCl	ASLWPAWFJZFCKF-UHFFFAOYSA-N	C9H15Cl6O4P	427.884	428.891	426.877	DTXSID9026261	Tris(1,3-dichloro-2-propyl) phosphate	13674-87-8	CAS_RN:13674-87-8	ASLWPAWFJZFCKF-UHFFFAOYSA-N	Tris(1,3-dichloropropan-2-yl) phosphate	ClCC(CCl)OP(=O)(OC(CCl)CCl)OC(CCl)CCl	InChI=1S/C9H15Cl6O4P/c10-1-7(2-11)17-20(16,18-8(3-12)4-13)19-9(5-14)6-15/h7-9H,1-6H2	InChI=1S/C9H15Cl6O4P/c10-1-7(2-11)17-20(16,18-8(3-12)4-13)19-9(5-14)6-15/h7-9H,1-6H2	C9H15Cl6O4P	427.884
8195	(4-Sulfophenyl)acetic acid	OC(=O)CC1=CC=C(C=C1)S(O)(=O)=O	KGJGWDQUGUEMIW-UHFFFAOYSA-N	C8H8O5S	216.009	217.017	215.002	DTXSID30892516	(4-sulfophenyl)acetic acid	153661-28-0	CAS_RN:153661-28-0	KGJGWDQUGUEMIW-UHFFFAOYSA-N	(4-Sulfophenyl)acetic acid	OC(=O)CC1=CC=C(C=C1)S(O)(=O)=O	InChI=1S/C8H8O5S/c9-8(10)5-6-1-3-7(4-2-6)14(11,12)13/h1-4H,5H2,(H,9,10)(H,11,12,13)	InChI=1S/C8H8O5S/c9-8(10)5-6-1-3-7(4-2-6)14(11,12)13/h1-4H,5H2,(H,9,10)(H,11,12,13)	C8H8O5S	216.009
8196	1,2-Benzisothiazolinone	c1ccc2c(c1)c(ns2)O	DMSMPAJRVJJAGA-UHFFFAOYSA-N	C7H5NOS	151.009	152.016	150.002	DTXSID5032523	1,2-Benzisothiazolin-3-one	2634-33-5	CAS_RN:2634-33-5	DMSMPAJRVJJAGA-UHFFFAOYSA-N	1,2-Benzothiazol-3(2H)-one	O=C1NSC2=C1C=CC=C2	InChI=1S/C7H5NOS/c9-7-5-3-1-2-4-6(5)10-8-7/h1-4H,(H,8,9)	InChI=1S/C7H5NOS/c9-7-5-3-1-2-4-6(5)10-8-7/h1-4H,(H,8,9)	C7H5NOS	151.009
8197	1H-Benzotriazole	N1N=NC2=CC=CC=C12	QRUDEWIWKLJBPS-UHFFFAOYSA-N	C6H5N3	119.048	120.056	118.041	DTXSID6020147	1,2,3-Benzotriazole	95-14-7	CAS_RN:95-14-7	QRUDEWIWKLJBPS-UHFFFAOYSA-N	1H-Benzotriazole	N1N=NC2=C1C=CC=C2	InChI=1S/C6H5N3/c1-2-4-6-5(3-1)7-9-8-6/h1-4H,(H,7,8,9)	InChI=1S/C6H5N3/c1-2-4-6-5(3-1)7-9-8-6/h1-4H,(H,7,8,9)	C6H5N3	119.048
8198	2-(Methylthio)benzothiazole	CSC1=NC2=CC=CC=C2S1	UTBVIMLZIRIFFR-UHFFFAOYSA-N	C8H7NS2	181.002	182.009	179.995	DTXSID70274236	2-(Methylthio)benzothiazole	615-22-5	CAS_RN:615-22-5	UTBVIMLZIRIFFR-UHFFFAOYSA-N	2-(Methylsulfanyl)-1,3-benzothiazole	CSC1=NC2=CC=CC=C2S1	InChI=1S/C8H7NS2/c1-10-8-9-6-4-2-3-5-7(6)11-8/h2-5H,1H3	InChI=1S/C8H7NS2/c1-10-8-9-6-4-2-3-5-7(6)11-8/h2-5H,1H3	C8H7NS2	181.002
8199	2,2-Dibromo-2-cyanoacetamide	NC(=O)C(Br)(Br)C#N	UUIVKBHZENILKB-UHFFFAOYSA-N	C3H2Br2N2O	239.853	240.861	238.846	DTXSID5032361	2,2-Dibromo-3-nitrilopropionamide	10222-01-2	CAS_RN:10222-01-2	UUIVKBHZENILKB-UHFFFAOYSA-N	2,2-Dibromo-2-cyanoacetamide	NC(=O)C(Br)(Br)C#N	InChI=1S/C3H2Br2N2O/c4-3(5,1-6)2(7)8/h(H2,7,8)	InChI=1S/C3H2Br2N2O/c4-3(5,1-6)2(7)8/h(H2,7,8)	C3H2Br2N2O	239.853
8200	2,4-Hexadienoic acid	CC=CC=CC(O)=O	WSWCOQWTEOXDQX-UHFFFAOYSA-N	C6H8O2	112.052	113.06	111.045	DTXSID3021277	2E,4E-Hexadienoic acid	110-44-1	CAS_RN:110-44-1	WSWCOQWTEOXDQX-MQQKCMAXSA-N	(2E,4E)-Hexa-2,4-dienoic acid	C\C=C\C=C\C(O)=O	InChI=1S/C6H8O2/c1-2-3-4-5-6(7)8/h2-5H,1H3,(H,7,8)/b3-2+,5-4+	InChI=1S/C6H8O2/c1-2-3-4-5-6(7)8/h2-5H,1H3,(H,7,8)/b3-2+,5-4+	C6H8O2	112.052
8201	2-Benzothiazolesulfonic acid	OS(=O)(=O)C1=NC2=CC=CC=C2S1	ZCXGMSGCBDSEOY-UHFFFAOYSA-N	C7H5NO3S2	214.971	215.978	213.964	DTXSID80240528	Benzothiazole-2-sulfonic acid	941-57-1	CAS_RN:941-57-1	ZCXGMSGCBDSEOY-UHFFFAOYSA-N	1,3-Benzothiazole-2-sulfonic acid	OS(=O)(=O)C1=NC2=CC=CC=C2S1	InChI=1S/C7H5NO3S2/c9-13(10,11)7-8-5-3-1-2-4-6(5)12-7/h1-4H,(H,9,10,11)	InChI=1S/C7H5NO3S2/c9-13(10,11)7-8-5-3-1-2-4-6(5)12-7/h1-4H,(H,9,10,11)	C7H5NO3S2	214.971
8202	2-Ethoxyethyl acetate	CCOCCOC(C)=O	SVONRAPFKPVNKG-UHFFFAOYSA-N	C6H12O3	132.079	133.086	131.071	DTXSID9021928	2-Ethoxyethyl acetate	111-15-9	CAS_RN:111-15-9	SVONRAPFKPVNKG-UHFFFAOYSA-N	2-Ethoxyethyl acetate	CCOCCOC(C)=O	InChI=1S/C6H12O3/c1-3-8-4-5-9-6(2)7/h3-5H2,1-2H3	InChI=1S/C6H12O3/c1-3-8-4-5-9-6(2)7/h3-5H2,1-2H3	C6H12O3	132.079
8203	2-Isopropyl-6-methyl-pyrimidin-4-ol	CC(C)C1=NC(=O)C=C(C)N1	AJPIUNPJBFBUKK-UHFFFAOYSA-N	C8H12N2O	152.095	153.102	151.088	DTXSID1027502	2-Isopropyl-6-methyl-4-pyrimidone	2814-20-2	CAS_RN:2814-20-2	AJPIUNPJBFBUKK-UHFFFAOYSA-N	6-Methyl-2-(propan-2-yl)pyrimidin-4(1H)-one	CC(C)C1=NC(=O)C=C(C)N1	InChI=1S/C8H12N2O/c1-5(2)8-9-6(3)4-7(11)10-8/h4-5H,1-3H3,(H,9,10,11)	InChI=1S/C8H12N2O/c1-5(2)8-9-6(3)4-7(11)10-8/h4-5H,1-3H3,(H,9,10,11)	C8H12N2O	152.095
8204	2-Isopropylthioxanthone	CC(C)C1=CC2=C(SC3=CC=CC=C3C2=O)C=C1	KTALPKYXQZGAEG-UHFFFAOYSA-N	C16H14OS	254.077	255.084	253.069	DTXSID1044691	2-(Propan-2-yl)-9H-thioxanthen-9-one	5495-84-1	CAS_RN:5495-84-1	KTALPKYXQZGAEG-UHFFFAOYSA-N	2-(Propan-2-yl)-9H-thioxanthen-9-one	CC(C)C1=CC2=C(SC3=C(C=CC=C3)C2=O)C=C1	InChI=1S/C16H14OS/c1-10(2)11-7-8-15-13(9-11)16(17)12-5-3-4-6-14(12)18-15/h3-10H,1-2H3	InChI=1S/C16H14OS/c1-10(2)11-7-8-15-13(9-11)16(17)12-5-3-4-6-14(12)18-15/h3-10H,1-2H3	C16H14OS	254.077
8205	2-Mercaptobenzimidazole	SC1=NC2=CC=CC=C2N1	YHMYGUUIMTVXNW-UHFFFAOYSA-N	C7H6N2S	150.025	151.032	149.018	DTXSID9025536	2-Mercaptobenzimidazole	583-39-1	CAS_RN:583-39-1	YHMYGUUIMTVXNW-UHFFFAOYSA-N	1,3-Dihydro-2H-benzimidazole-2-thione	S=C1NC2=CC=CC=C2N1	InChI=1S/C7H6N2S/c10-7-8-5-3-1-2-4-6(5)9-7/h1-4H,(H2,8,9,10)	InChI=1S/C7H6N2S/c10-7-8-5-3-1-2-4-6(5)9-7/h1-4H,(H2,8,9,10)	C7H6N2S	150.025
8206	2-Mercaptobenzothiazole	SC1=NC2=CC=CC=C2S1	YXIWHUQXZSMYRE-UHFFFAOYSA-N	C7H5NS2	166.986	167.994	165.979	DTXSID1020807	2-Mercaptobenzothiazole	149-30-4	CAS_RN:149-30-4	YXIWHUQXZSMYRE-UHFFFAOYSA-N	1,3-Benzothiazole-2-thiol	SC1=NC2=C(S1)C=CC=C2	InChI=1S/C7H5NS2/c9-7-8-5-3-1-2-4-6(5)10-7/h1-4H,(H,8,9)	InChI=1S/C7H5NS2/c9-7-8-5-3-1-2-4-6(5)10-7/h1-4H,(H,8,9)	C7H5NS2	166.986
8207	2-Methylbenzothiazole	CC1=NC2=CC=CC=C2S1	DXYYSGDWQCSKKO-UHFFFAOYSA-N	C8H7NS	149.03	150.037	148.023	DTXSID8049208	2-Methylbenzothiazole	120-75-2	CAS_RN:120-75-2	DXYYSGDWQCSKKO-UHFFFAOYSA-N	2-Methyl-1,3-benzothiazole	CC1=NC2=C(S1)C=CC=C2	InChI=1S/C8H7NS/c1-6-9-7-4-2-3-5-8(7)10-6/h2-5H,1H3	InChI=1S/C8H7NS/c1-6-9-7-4-2-3-5-8(7)10-6/h2-5H,1H3	C8H7NS	149.03
8208	2-Naphthalenesulfonic acid	OS(=O)(=O)C1=CC2=CC=CC=C2C=C1	KVBGVZZKJNLNJU-UHFFFAOYSA-N	C10H8O3S	208.019	209.027	207.012	DTXSID5044788	Naphthalene-2-sulfonic acid	120-18-3	CAS_RN:120-18-3	KVBGVZZKJNLNJU-UHFFFAOYSA-N	Naphthalene-2-sulfonic acid	OS(=O)(=O)C1=CC2=C(C=CC=C2)C=C1	InChI=1S/C10H8O3S/c11-14(12,13)10-6-5-8-3-1-2-4-9(8)7-10/h1-7H,(H,11,12,13)	InChI=1S/C10H8O3S/c11-14(12,13)10-6-5-8-3-1-2-4-9(8)7-10/h1-7H,(H,11,12,13)	C10H8O3S	208.019
8209	2-Naphthoic acid	OC(=O)C1=CC2=CC=CC=C2C=C1	UOBYKYZJUGYBDK-UHFFFAOYSA-N	C11H8O2	172.052	173.06	171.045	DTXSID1059078	2-Naphthalenecarboxylic acid	93-09-4	CAS_RN:93-09-4	UOBYKYZJUGYBDK-UHFFFAOYSA-N	Naphthalene-2-carboxylic acid	OC(=O)C1=CC=C2C=CC=CC2=C1	InChI=1S/C11H8O2/c12-11(13)10-6-5-8-3-1-2-4-9(8)7-10/h1-7H,(H,12,13)	InChI=1S/C11H8O2/c12-11(13)10-6-5-8-3-1-2-4-9(8)7-10/h1-7H,(H,12,13)	C11H8O2	172.052
8210	2-Octyl-4-isothiazolin-3-one	CCCCCCCCN1SC=CC1=O	JPMIIZHYYWMHDT-UHFFFAOYSA-N	C11H19NOS	213.119	214.126	212.111	DTXSID1025805	Octhilinone	26530-20-1	CAS_RN:26530-20-1	JPMIIZHYYWMHDT-UHFFFAOYSA-N	2-Octyl-1,2-thiazol-3(2H)-one	CCCCCCCCN1SC=CC1=O	InChI=1S/C11H19NOS/c1-2-3-4-5-6-7-9-12-11(13)8-10-14-12/h8,10H,2-7,9H2,1H3	InChI=1S/C11H19NOS/c1-2-3-4-5-6-7-9-12-11(13)8-10-14-12/h8,10H,2-7,9H2,1H3	C11H19NOS	213.119
8211	3-Iodopropynyl butylcarbamate	CCCCNC(=O)OC#CCI	DNKGZSOYWMQDTK-UHFFFAOYSA-N	C8H12INO2	280.991	281.999	279.984	DTXSID50432872	3-Iodoprop-1-ynyl N-butylcarbamate	87977-28-4	CAS_RN:87977-28-4	DNKGZSOYWMQDTK-UHFFFAOYSA-N	3-Iodoprop-1-yn-1-yl butylcarbamate	CCCCNC(=O)OC#CCI	InChI=1S/C8H12INO2/c1-2-3-6-10-8(11)12-7-4-5-9/h2-3,5-6H2,1H3,(H,10,11)	InChI=1S/C8H12INO2/c1-2-3-6-10-8(11)12-7-4-5-9/h2-3,5-6H2,1H3,(H,10,11)	C8H12INO2	280.991
8212	4-Amino-N,N-dimethylbenzenesulfonamide	CN(C)S(=O)(=O)C1=CC=C(N)C=C1	BABGMPQXLCJMSK-UHFFFAOYSA-N	C8H12N2O2S	200.062	201.069	199.055	DTXSID5061902	Benzenesulfonamide, 4-amino-N,N-dimethyl-	1709-59-7	CAS_RN:1709-59-7	BABGMPQXLCJMSK-UHFFFAOYSA-N	4-Amino-N,N-dimethylbenzene-1-sulfonamide	CN(C)S(=O)(=O)C1=CC=C(N)C=C1	InChI=1S/C8H12N2O2S/c1-10(2)13(11,12)8-5-3-7(9)4-6-8/h3-6H,9H2,1-2H3	InChI=1S/C8H12N2O2S/c1-10(2)13(11,12)8-5-3-7(9)4-6-8/h3-6H,9H2,1-2H3	C8H12N2O2S	200.062
8213	4-Hydroxybenzotriazole	OC1=C2N=NNC2=CC=C1	JMTMSDXUXJISAY-UHFFFAOYSA-N	C6H5N3O	135.043	136.051	134.036	DTXSID90374722	4-Hydroxy-1H-benzotriazole	26725-51-9	CAS_RN:26725-51-9	JMTMSDXUXJISAY-UHFFFAOYSA-N	1,2-Dihydro-4H-benzotriazol-4-one	OC1=C2N=NNC2=CC=C1	InChI=1S/C6H5N3O/c10-5-3-1-2-4-6(5)8-9-7-4/h1-3,10H,(H,7,8,9)	InChI=1S/C6H5N3O/c10-5-3-1-2-4-6(5)8-9-7-4/h1-3,10H,(H,7,8,9)	C6H5N3O	135.043
8214	4-Methoxycinnamic acid	COC1=CC=C(\C=C\C(O)=O)C=C1	AFDXODALSZRGIH-QPJJXVBHSA-N	C10H10O3	178.063	179.07	177.056	DTXSID1046059	4-Methoxy-(2E)-cinnamic acid	943-89-5	CAS_RN:943-89-5	AFDXODALSZRGIH-QPJJXVBHSA-N	(2E)-3-(4-Methoxyphenyl)prop-2-enoic acid	COC1=CC=C(\C=C\C(O)=O)C=C1	InChI=1S/C10H10O3/c1-13-9-5-2-8(3-6-9)4-7-10(11)12/h2-7H,1H3,(H,11,12)/b7-4+	InChI=1S/C10H10O3/c1-13-9-5-2-8(3-6-9)4-7-10(11)12/h2-7H,1H3,(H,11,12)/b7-4+	C10H10O3	178.063
8215	4-Methylcoumarin	CC1=CC(=O)OC2=CC=CC=C12	PSGQCCSGKGJLRL-UHFFFAOYSA-N	C10H8O2	160.052	161.06	159.045	DTXSID00209516	2H-1-Benzopyran-2-one, 4-methyl- (9CI)	607-71-6	CAS_RN:607-71-6	PSGQCCSGKGJLRL-UHFFFAOYSA-N	4-Methyl-2H-1-benzopyran-2-one	CC1=CC(=O)OC2=CC=CC=C12	InChI=1S/C10H8O2/c1-7-6-10(11)12-9-5-3-2-4-8(7)9/h2-6H,1H3	InChI=1S/C10H8O2/c1-7-6-10(11)12-9-5-3-2-4-8(7)9/h2-6H,1H3	C10H8O2	160.052
8216	5-Methyl-1H-benzotriazole	CC1=CC=C2NN=NC2=C1	LRUDIIUSNGCQKF-UHFFFAOYSA-N	C7H7N3	133.064	134.071	132.057	DTXSID1038743	5-Methyl-1H-benzotriazole	136-85-6	CAS_RN:136-85-6	LRUDIIUSNGCQKF-UHFFFAOYSA-N	5-Methyl-1H-benzotriazole	CC1=CC2=C(NN=N2)C=C1	InChI=1S/C7H7N3/c1-5-2-3-6-7(4-5)9-10-8-6/h2-4H,1H3,(H,8,9,10)	InChI=1S/C7H7N3/c1-5-2-3-6-7(4-5)9-10-8-6/h2-4H,1H3,(H,8,9,10)	C7H7N3	133.064
8217	6-Ethoxy-2-mercaptobenzothiazole	CCOC1=CC=C2N=C(S)SC2=C1	HOASVNMVYBSLSU-UHFFFAOYSA-N	C9H9NOS2	211.013	212.02	210.005	DTXSID2059512	2(3H)-Benzothiazolethione, 6-ethoxy-	120-53-6	CAS_RN:120-53-6	HOASVNMVYBSLSU-UHFFFAOYSA-N	6-Ethoxy-1,3-benzothiazole-2-thiol	CCOC1=CC=C2N=C(S)SC2=C1	InChI=1S/C9H9NOS2/c1-2-11-6-3-4-7-8(5-6)13-9(12)10-7/h3-5H,2H2,1H3,(H,10,12)	InChI=1S/C9H9NOS2/c1-2-11-6-3-4-7-8(5-6)13-9(12)10-7/h3-5H,2H2,1H3,(H,10,12)	C9H9NOS2	211.013
8218	Acid Orange 7 (free acid)	OC1=CC=C2C=CC=CC2=C1N=NC1=CC=C(C=C1)S(O)(=O)=O	RDUJRVXKAIVTDH-UHFFFAOYSA-N	C16H12N2O4S	328.052	329.059	327.045	DTXSID7047986	C.I. Acid Orange 7 parent	573-89-7	CAS_RN:573-89-7	RDUJRVXKAIVTDH-UHFFFAOYSA-N	4-[(2-Hydroxynaphthalen-1-yl)diazenyl]benzene-1-sulfonic acid	OC1=C(N=NC2=CC=C(C=C2)S(O)(=O)=O)C2=CC=CC=C2C=C1	InChI=1S/C16H12N2O4S/c19-15-10-5-11-3-1-2-4-14(11)16(15)18-17-12-6-8-13(9-7-12)23(20,21)22/h1-10,19H,(H,20,21,22)	InChI=1S/C16H12N2O4S/c19-15-10-5-11-3-1-2-4-14(11)16(15)18-17-12-6-8-13(9-7-12)23(20,21)22/h1-10,19H,(H,20,21,22)	C16H12N2O4S	328.052
8219	Acid Orange 74 (free acid)	CC1=C(N\N=C2/C=C(C=C(C2=O)S(O)(=O)=O)N(=O)=O)C(=O)N(N1)C1=CC=CC=C1	FSRILUABTDKTRP-SFQUDFHCSA-N	C16H13N5O7S	419.054	420.061	418.046	DTXSID70892515	Acid Orange 74 (free acid)	NOCAS_892515	CAS_RN:NOCAS_892515	FSRILUABTDKTRP-SFQUDFHCSA-N	(5E)-5-[2-(5-Methyl-3-oxo-2-phenyl-2,3-dihydro-1H-pyrazol-4-yl)hydrazinylidene]-3-nitro-6-oxocyclohexa-1,3-diene-1-sulfonic acid	CC1=C(N\N=C2/C=C(C=C(C2=O)S(O)(=O)=O)N(=O)=O)C(=O)N(N1)C1=CC=CC=C1	InChI=1S/C16H13N5O7S/c1-9-14(16(23)20(19-9)10-5-3-2-4-6-10)18-17-12-7-11(21(24)25)8-13(15(12)22)29(26,27)28/h2-8,18-19H,1H3,(H,26,27,28)/b17-12+	InChI=1S/C16H13N5O7S/c1-9-14(16(23)20(19-9)10-5-3-2-4-6-10)18-17-12-7-11(21(24)25)8-13(15(12)22)29(26,27)28/h2-8,18-19H,1H3,(H,26,27,28)/b17-12+	C16H13N5O7S	419.054
8220	Benzophenone-4	COC1=CC(O)=C(C=C1S(O)(=O)=O)C(=O)C1=CC=CC=C1	CXVGEDCSTKKODG-UHFFFAOYSA-N	C14H12O6S	308.035	309.043	307.028	DTXSID2042436	Sulisobenzone	4065-45-6	CAS_RN:4065-45-6	CXVGEDCSTKKODG-UHFFFAOYSA-N	5-Benzoyl-4-hydroxy-2-methoxybenzene-1-sulfonic acid	COC1=C(C=C(C(=O)C2=CC=CC=C2)C(O)=C1)S(O)(=O)=O	InChI=1S/C14H12O6S/c1-20-12-8-11(15)10(7-13(12)21(17,18)19)14(16)9-5-3-2-4-6-9/h2-8,15H,1H3,(H,17,18,19)	InChI=1S/C14H12O6S/c1-20-12-8-11(15)10(7-13(12)21(17,18)19)14(16)9-5-3-2-4-6-9/h2-8,15H,1H3,(H,17,18,19)	C14H12O6S	308.035
8221	Benzothiazole	S1C=NC2=CC=CC=C12	IOJUPLGTWVMSFF-UHFFFAOYSA-N	C7H5NS	135.014	136.022	134.007	DTXSID7024586	Benzothiazole	95-16-9	CAS_RN:95-16-9	IOJUPLGTWVMSFF-UHFFFAOYSA-N	1,3-Benzothiazole	S1C=NC2=CC=CC=C12	InChI=1S/C7H5NS/c1-2-4-7-6(3-1)8-5-9-7/h1-5H	InChI=1S/C7H5NS/c1-2-4-7-6(3-1)8-5-9-7/h1-5H	C7H5NS	135.014
8222	Bis-(2-ethylhexyl) phthalate	CCCCC(CC)COC(=O)C1=CC=CC=C1C(=O)OCC(CC)CCCC	BJQHLKABXJIVAM-UHFFFAOYSA-N	C24H38O4	390.277	391.284	389.27	DTXSID5020607	Di(2-ethylhexyl) phthalate	117-81-7	CAS_RN:117-81-7	BJQHLKABXJIVAM-UHFFFAOYSA-N	Bis(2-ethylhexyl) benzene-1,2-dicarboxylate	CCCCC(CC)COC(=O)C1=C(C=CC=C1)C(=O)OCC(CC)CCCC	InChI=1S/C24H38O4/c1-5-9-13-19(7-3)17-27-23(25)21-15-11-12-16-22(21)24(26)28-18-20(8-4)14-10-6-2/h11-12,15-16,19-20H,5-10,13-14,17-18H2,1-4H3	InChI=1/C24H38O4/c1-5-9-13-19(7-3)17-27-23(25)21-15-11-12-16-22(21)24(26)28-18-20(8-4)14-10-6-2/h11-12,15-16,19-20H,5-10,13-14,17-18H2,1-4H3	C24H38O4	390.277
8223	DEET	CCN(CC)C(=O)C1=CC(C)=CC=C1	MMOXZBCLCQITDF-UHFFFAOYSA-N	C12H17NO	191.131	192.138	190.124	DTXSID2021995	DEET	134-62-3	CAS_RN:134-62-3	MMOXZBCLCQITDF-UHFFFAOYSA-N	N,N-Diethyl-3-methylbenzamide	CCN(CC)C(=O)C1=CC=CC(C)=C1	InChI=1S/C12H17NO/c1-4-13(5-2)12(14)11-8-6-7-10(3)9-11/h6-9H,4-5H2,1-3H3	InChI=1S/C12H17NO/c1-4-13(5-2)12(14)11-8-6-7-10(3)9-11/h6-9H,4-5H2,1-3H3	C12H17NO	191.131
8224	Dibutyl phthalate	CCCCOC(=O)C1=CC=CC=C1C(=O)OCCCC	DOIRQSBPFJWKBE-UHFFFAOYSA-N	C16H22O4	278.152	279.159	277.145	DTXSID2021781	Dibutyl phthalate	84-74-2	CAS_RN:84-74-2	DOIRQSBPFJWKBE-UHFFFAOYSA-N	Dibutyl benzene-1,2-dicarboxylate	CCCCOC(=O)C1=CC=CC=C1C(=O)OCCCC	InChI=1S/C16H22O4/c1-3-5-11-19-15(17)13-9-7-8-10-14(13)16(18)20-12-6-4-2/h7-10H,3-6,11-12H2,1-2H3	InChI=1S/C16H22O4/c1-3-5-11-19-15(17)13-9-7-8-10-14(13)16(18)20-12-6-4-2/h7-10H,3-6,11-12H2,1-2H3	C16H22O4	278.152
8225	Diphenyl phosphate	OP(=O)(OC1=CC=CC=C1)OC1=CC=CC=C1	ASMQGLCHMVWBQR-UHFFFAOYSA-N	C12H11O4P	250.039	251.047	249.032	DTXSID1048207	Diphenyl phosphate	838-85-7	CAS_RN:838-85-7	ASMQGLCHMVWBQR-UHFFFAOYSA-N	Diphenyl hydrogen phosphate	OP(=O)(OC1=CC=CC=C1)OC1=CC=CC=C1	InChI=1S/C12H11O4P/c13-17(14,15-11-7-3-1-4-8-11)16-12-9-5-2-6-10-12/h1-10H,(H,13,14)	InChI=1S/C12H11O4P/c13-17(14,15-11-7-3-1-4-8-11)16-12-9-5-2-6-10-12/h1-10H,(H,13,14)	C12H11O4P	250.04
8226	Hexa(methoxymethyl)melamine	COCN(COC)C1=NC(=NC(=N1)N(COC)COC)N(COC)COC	BNCADMBVWNPPIZ-UHFFFAOYSA-N	C15H30N6O6	390.223	391.23	389.215	DTXSID9027520	Hexa(methoxymethyl)melamine	3089-11-0	CAS_RN:3089-11-0	BNCADMBVWNPPIZ-UHFFFAOYSA-N	N~2~,N~2~,N~4~,N~4~,N~6~,N~6~-Hexakis(methoxymethyl)-1,3,5-triazine-2,4,6-triamine	COCN(COC)C1=NC(=NC(=N1)N(COC)COC)N(COC)COC	InChI=1S/C15H30N6O6/c1-22-7-19(8-23-2)13-16-14(20(9-24-3)10-25-4)18-15(17-13)21(11-26-5)12-27-6/h7-12H2,1-6H3	InChI=1S/C15H30N6O6/c1-22-7-19(8-23-2)13-16-14(20(9-24-3)10-25-4)18-15(17-13)21(11-26-5)12-27-6/h7-12H2,1-6H3	C15H30N6O6	390.223
8227	Homosalate	CC1CC(CC(C)(C)C1)OC(=O)C1=CC=CC=C1O	WSSJONWNBBTCMG-UHFFFAOYSA-N	C16H22O3	262.157	263.164	261.15	DTXSID1026241	3,3,5-Trimethylcyclohexyl salicylate	118-56-9	CAS_RN:118-56-9	WSSJONWNBBTCMG-UHFFFAOYSA-N	3,3,5-Trimethylcyclohexyl 2-hydroxybenzoate	CC1CC(CC(C)(C)C1)OC(=O)C1=C(O)C=CC=C1	InChI=1S/C16H22O3/c1-11-8-12(10-16(2,3)9-11)19-15(18)13-6-4-5-7-14(13)17/h4-7,11-12,17H,8-10H2,1-3H3	InChI=1/C16H22O3/c1-11-8-12(10-16(2,3)9-11)19-15(18)13-6-4-5-7-14(13)17/h4-7,11-12,17H,8-10H2,1-3H3	C16H22O3	262.157
8228	Hymecromone	CC1=CC(=O)OC2=CC(O)=CC=C12	HSHNITRMYYLLCV-UHFFFAOYSA-N	C10H8O3	176.047	177.055	175.04	DTXSID8025670	4-Methylumbelliferone	90-33-5	CAS_RN:90-33-5	HSHNITRMYYLLCV-UHFFFAOYSA-N	7-Hydroxy-4-methyl-2H-1-benzopyran-2-one	CC1=CC(=O)OC2=C1C=CC(O)=C2	InChI=1S/C10H8O3/c1-6-4-10(12)13-9-5-7(11)2-3-8(6)9/h2-5,11H,1H3	InChI=1S/C10H8O3/c1-6-4-10(12)13-9-5-7(11)2-3-8(6)9/h2-5,11H,1H3	C10H8O3	176.047
8229	Icaridin	CCC(C)OC(=O)N1CCCCC1CCO	QLHULAHOXSSASE-UHFFFAOYSA-N	C12H23NO3	229.168	230.175	228.161	DTXSID0034227	Icaridin	119515-38-7	CAS_RN:119515-38-7	QLHULAHOXSSASE-UHFFFAOYSA-N	Butan-2-yl 2-(2-hydroxyethyl)piperidine-1-carboxylate	CCC(C)OC(=O)N1CCCCC1CCO	InChI=1S/C12H23NO3/c1-3-10(2)16-12(15)13-8-5-4-6-11(13)7-9-14/h10-11,14H,3-9H2,1-2H3	InChI=1/C12H23NO3/c1-3-10(2)16-12(15)13-8-5-4-6-11(13)7-9-14/h10-11,14H,3-9H2,1-2H3	C12H23NO3	229.168
8230	Methylchloroisothiazolinone	CN1SC(Cl)=CC1=O	DHNRXBZYEKSXIM-UHFFFAOYSA-N	C4H4ClNOS	148.97	149.977	147.963	DTXSID9034286	5-Chloro-2-methyl-3(2H)-isothiazolone	26172-55-4	CAS_RN:26172-55-4	DHNRXBZYEKSXIM-UHFFFAOYSA-N	5-Chloro-2-methyl-1,2-thiazol-3(2H)-one	CN1SC(Cl)=CC1=O	InChI=1S/C4H4ClNOS/c1-6-4(7)2-3(5)8-6/h2H,1H3	InChI=1S/C4H4ClNOS/c1-6-4(7)2-3(5)8-6/h2H,1H3	C4H4ClNOS	148.97
8231	Monobenzyl phthalate	OC(=O)C1=CC=CC=C1C(=O)OCC1=CC=CC=C1	XIKIUQUXDNHBFR-UHFFFAOYSA-N	C15H12O4	256.074	257.081	255.066	DTXSID9043938	Monobenzyl phthalate	2528-16-7	CAS_RN:2528-16-7	XIKIUQUXDNHBFR-UHFFFAOYSA-N	2-[(Benzyloxy)carbonyl]benzoic acid	OC(=O)C1=C(C=CC=C1)C(=O)OCC1=CC=CC=C1	InChI=1S/C15H12O4/c16-14(17)12-8-4-5-9-13(12)15(18)19-10-11-6-2-1-3-7-11/h1-9H,10H2,(H,16,17)	InChI=1S/C15H12O4/c16-14(17)12-8-4-5-9-13(12)15(18)19-10-11-6-2-1-3-7-11/h1-9H,10H2,(H,16,17)	C15H12O4	256.074
8232	Monoethyl phthalate	CCOC(=O)C1=CC=CC=C1C(O)=O	YWWHKOHZGJFMIE-UHFFFAOYSA-N	C10H10O4	194.058	195.065	193.051	DTXSID3052696	Monoethyl phthalate	2306-33-4	CAS_RN:2306-33-4	YWWHKOHZGJFMIE-UHFFFAOYSA-N	2-(Ethoxycarbonyl)benzoic acid	CCOC(=O)C1=CC=CC=C1C(O)=O	InChI=1S/C10H10O4/c1-2-14-10(13)8-6-4-3-5-7(8)9(11)12/h3-6H,2H2,1H3,(H,11,12)	InChI=1S/C10H10O4/c1-2-14-10(13)8-6-4-3-5-7(8)9(11)12/h3-6H,2H2,1H3,(H,11,12)	C10H10O4	194.058
8233	Mono-isobutyl phthalate	CC(C)COC(=O)C1=CC=CC=C1C(O)=O	RZJSUWQGFCHNFS-UHFFFAOYSA-N	C12H14O4	222.089	223.096	221.082	DTXSID5052701	Isobutyl hydrogen phthalate	30833-53-5	CAS_RN:30833-53-5	RZJSUWQGFCHNFS-UHFFFAOYSA-N	2-[(2-Methylpropoxy)carbonyl]benzoic acid	CC(C)COC(=O)C1=C(C=CC=C1)C(O)=O	InChI=1S/C12H14O4/c1-8(2)7-16-12(15)10-6-4-3-5-9(10)11(13)14/h3-6,8H,7H2,1-2H3,(H,13,14)	InChI=1S/C12H14O4/c1-8(2)7-16-12(15)10-6-4-3-5-9(10)11(13)14/h3-6,8H,7H2,1-2H3,(H,13,14)	C12H14O4	222.089
8234	N-Butylbenzenesulfonamide	CCCCNS(=O)(=O)C1=CC=CC=C1	IPRJXAGUEGOFGG-UHFFFAOYSA-N	C10H15NO2S	213.082	214.09	212.075	DTXSID7027540	N-Butylbenzenesulfonamide	3622-84-2	CAS_RN:3622-84-2	IPRJXAGUEGOFGG-UHFFFAOYSA-N	N-Butylbenzenesulfonamide	CCCCNS(=O)(=O)C1=CC=CC=C1	InChI=1S/C10H15NO2S/c1-2-3-9-11-14(12,13)10-7-5-4-6-8-10/h4-8,11H,2-3,9H2,1H3	InChI=1S/C10H15NO2S/c1-2-3-9-11-14(12,13)10-7-5-4-6-8-10/h4-8,11H,2-3,9H2,1H3	C10H15NO2S	213.082
8235	N-Butylphthalimide	CCCCN1C(=O)C2=CC=CC=C2C1=O	DLKDEVCJRCPTLN-UHFFFAOYSA-N	C12H13NO2	203.095	204.102	202.087	DTXSID8044591	2-Butyl-1H-isoindole-1,3(2H)-dione	1515-72-6	CAS_RN:1515-72-6	DLKDEVCJRCPTLN-UHFFFAOYSA-N	2-Butyl-1H-isoindole-1,3(2H)-dione	CCCCN1C(=O)C2=C(C=CC=C2)C1=O	InChI=1S/C12H13NO2/c1-2-3-8-13-11(14)9-6-4-5-7-10(9)12(13)15/h4-7H,2-3,8H2,1H3	InChI=1S/C12H13NO2/c1-2-3-8-13-11(14)9-6-4-5-7-10(9)12(13)15/h4-7H,2-3,8H2,1H3	C12H13NO2	203.095
8236	N-Ethyl-o-toluenesulfonamide	CCNS(=O)(=O)C1=C(C)C=CC=C1	NATWUQFQFMZVMT-UHFFFAOYSA-N	C9H13NO2S	199.067	200.074	198.059	DTXSID5052416	N-Ethyl-2-methylbenzenesulfonamide	1077-56-1	CAS_RN:1077-56-1	NATWUQFQFMZVMT-UHFFFAOYSA-N	N-Ethyl-2-methylbenzene-1-sulfonamide	CCNS(=O)(=O)C1=CC=CC=C1C	InChI=1S/C9H13NO2S/c1-3-10-13(11,12)9-7-5-4-6-8(9)2/h4-7,10H,3H2,1-2H3	InChI=1S/C9H13NO2S/c1-3-10-13(11,12)9-7-5-4-6-8(9)2/h4-7,10H,3H2,1-2H3	C9H13NO2S	199.067
8237	Perfluorobutanoic acid	OC(=O)C(F)(F)C(F)(F)C(F)(F)F	YPJUNDFVDDCYIH-UHFFFAOYSA-N	C4HF7O2	213.986	214.994	212.979	DTXSID4059916	Perfluorobutanoic acid	375-22-4	CAS_RN:375-22-4	YPJUNDFVDDCYIH-UHFFFAOYSA-N	Heptafluorobutanoic acid	OC(=O)C(F)(F)C(F)(F)C(F)(F)F	InChI=1S/C4HF7O2/c5-2(6,1(12)13)3(7,8)4(9,10)11/h(H,12,13)	InChI=1S/C4HF7O2/c5-2(6,1(12)13)3(7,8)4(9,10)11/h(H,12,13)	C4HF7O2	213.986
8238	Phenylbenzimidazole sulfonic acid	OS(=O)(=O)C1=CC=C2N=C(NC2=C1)C1=CC=CC=C1	UVCJGUGAGLDPAA-UHFFFAOYSA-N	C13H10N2O3S	274.041	275.048	273.034	DTXSID3038852	Ensulizole	27503-81-7	CAS_RN:27503-81-7	UVCJGUGAGLDPAA-UHFFFAOYSA-N	2-Phenyl-1H-benzimidazole-5-sulfonic acid	OS(=O)(=O)C1=CC2=C(NC(=N2)C2=CC=CC=C2)C=C1	InChI=1S/C13H10N2O3S/c16-19(17,18)10-6-7-11-12(8-10)15-13(14-11)9-4-2-1-3-5-9/h1-8H,(H,14,15)(H,16,17,18)	InChI=1S/C13H10N2O3S/c16-19(17,18)10-6-7-11-12(8-10)15-13(14-11)9-4-2-1-3-5-9/h1-8H,(H,14,15)(H,16,17,18)	C13H10N2O3S	274.041
8239	p-Toluenesulfonamide	CC1=CC=C(C=C1)S(N)(=O)=O	LMYRWZFENFIFIT-UHFFFAOYSA-N	C7H9NO2S	171.035	172.043	170.028	DTXSID8029105	4-Toluenesulfonamide	70-55-3	CAS_RN:70-55-3	LMYRWZFENFIFIT-UHFFFAOYSA-N	4-Methylbenzene-1-sulfonamide	CC1=CC=C(C=C1)S(N)(=O)=O	InChI=1S/C7H9NO2S/c1-6-2-4-7(5-3-6)11(8,9)10/h2-5H,1H3,(H2,8,9,10)	InChI=1S/C7H9NO2S/c1-6-2-4-7(5-3-6)11(8,9)10/h2-5H,1H3,(H2,8,9,10)	C7H9NO2S	171.035
8240	Pyrithione	ON1C=CC=CC1=S	YBBJKCMMCRQZMA-UHFFFAOYSA-N	C5H5NOS	127.009	128.016	126.002	DTXSID00149908	Pyrithione	1121-30-8	CAS_RN:1121-30-8	YBBJKCMMCRQZMA-UHFFFAOYSA-N	1-Hydroxypyridine-2(1H)-thione	ON1C=CC=CC1=S	InChI=1S/C5H5NOS/c7-6-4-2-1-3-5(6)8/h1-4,7H	InChI=1S/C5H5NOS/c7-6-4-2-1-3-5(6)8/h1-4,7H	C5H5NOS	127.009
8241	TDCPP	ClCC(CCl)OP(=O)(OC(CCl)CCl)OC(CCl)CCl	ASLWPAWFJZFCKF-UHFFFAOYSA-N	C9H15Cl6O4P	427.884	428.891	426.877	DTXSID9026261	Tris(1,3-dichloro-2-propyl) phosphate	13674-87-8	CAS_RN:13674-87-8	ASLWPAWFJZFCKF-UHFFFAOYSA-N	Tris(1,3-dichloropropan-2-yl) phosphate	ClCC(CCl)OP(=O)(OC(CCl)CCl)OC(CCl)CCl	InChI=1S/C9H15Cl6O4P/c10-1-7(2-11)17-20(16,18-8(3-12)4-13)19-9(5-14)6-15/h7-9H,1-6H2	InChI=1S/C9H15Cl6O4P/c10-1-7(2-11)17-20(16,18-8(3-12)4-13)19-9(5-14)6-15/h7-9H,1-6H2	C9H15Cl6O4P	427.884
8242	Tetrabromobisphenol A	CC(C)(C1=CC(Br)=C(O)C(Br)=C1)C1=CC(Br)=C(O)C(Br)=C1	VEORPZCZECFIRK-UHFFFAOYSA-N	C15H12Br4O2	539.757	540.764	538.75	DTXSID1026081	3,3',5,5'-Tetrabromobisphenol A	79-94-7	CAS_RN:79-94-7	VEORPZCZECFIRK-UHFFFAOYSA-N	4,4'-(Propane-2,2-diyl)bis(2,6-dibromophenol)	CC(C)(C1=CC(Br)=C(O)C(Br)=C1)C1=CC(Br)=C(O)C(Br)=C1	InChI=1S/C15H12Br4O2/c1-15(2,7-3-9(16)13(20)10(17)4-7)8-5-11(18)14(21)12(19)6-8/h3-6,20-21H,1-2H3	InChI=1S/C15H12Br4O2/c1-15(2,7-3-9(16)13(20)10(17)4-7)8-5-11(18)14(21)12(19)6-8/h3-6,20-21H,1-2H3	C15H12Br4O2	539.757
8243	Tetrachlorosalicylanilide	OC1=C(Cl)C(Cl)=C(Cl)C(Cl)=C1C(=O)NC1=CC=CC=C1	BDOBMVIEWHZYDL-UHFFFAOYSA-N	C13H7Cl4NO2	348.923	349.93	347.916	DTXSID90225265	2,3,4,5-tetrachloro-6-hydroxy-N-phenylbenzamide	7426-07-5	CAS_RN:7426-07-5	BDOBMVIEWHZYDL-UHFFFAOYSA-N	2,3,4,5-Tetrachloro-6-hydroxy-N-phenylbenzamide	OC1=C(C(=O)NC2=CC=CC=C2)C(Cl)=C(Cl)C(Cl)=C1Cl	InChI=1S/C13H7Cl4NO2/c14-8-7(12(19)11(17)10(16)9(8)15)13(20)18-6-4-2-1-3-5-6/h1-5,19H,(H,18,20)	InChI=1S/C13H7Cl4NO2/c14-8-7(12(19)11(17)10(16)9(8)15)13(20)18-6-4-2-1-3-5-6/h1-5,19H,(H,18,20)	C13H7Cl4NO2	348.923
8244	Tri(butoxyethyl) phosphate	CCCCOCCOP(=O)(OCCOCCCC)OCCOCCCC	WTLBZVNBAKMVDP-UHFFFAOYSA-N	C18H39O7P	398.243	399.251	397.236	DTXSID5021758	Tris(2-butoxyethyl) phosphate	78-51-3	CAS_RN:78-51-3	WTLBZVNBAKMVDP-UHFFFAOYSA-N	Tris(2-butoxyethyl) phosphate	CCCCOCCOP(=O)(OCCOCCCC)OCCOCCCC	InChI=1S/C18H39O7P/c1-4-7-10-20-13-16-23-26(19,24-17-14-21-11-8-5-2)25-18-15-22-12-9-6-3/h4-18H2,1-3H3	InChI=1S/C18H39O7P/c1-4-7-10-20-13-16-23-26(19,24-17-14-21-11-8-5-2)25-18-15-22-12-9-6-3/h4-18H2,1-3H3	C18H39O7P	398.243
8245	Triclocarban	ClC1=CC=C(NC(=O)NC2=CC=C(Cl)C(Cl)=C2)C=C1	ICUTUKXCWQYESQ-UHFFFAOYSA-N	C13H9Cl3N2O	313.978	314.985	312.971	DTXSID4026214	Triclocarban	101-20-2	CAS_RN:101-20-2	ICUTUKXCWQYESQ-UHFFFAOYSA-N	N-(4-Chlorophenyl)-N'-(3,4-dichlorophenyl)urea	ClC1=CC=C(NC(=O)NC2=CC=C(Cl)C(Cl)=C2)C=C1	InChI=1S/C13H9Cl3N2O/c14-8-1-3-9(4-2-8)17-13(19)18-10-5-6-11(15)12(16)7-10/h1-7H,(H2,17,18,19)	InChI=1S/C13H9Cl3N2O/c14-8-1-3-9(4-2-8)17-13(19)18-10-5-6-11(15)12(16)7-10/h1-7H,(H2,17,18,19)	C13H9Cl3N2O	313.978
8246	Triclosan	OC1=CC(Cl)=CC=C1OC1=CC=C(Cl)C=C1Cl	XEFQLINVKFYRCS-UHFFFAOYSA-N	C12H7Cl3O2	287.951	288.958	286.944	DTXSID5032498	Triclosan	3380-34-5	CAS_RN:3380-34-5	XEFQLINVKFYRCS-UHFFFAOYSA-N	5-Chloro-2-(2,4-dichlorophenoxy)phenol	OC1=C(OC2=CC=C(Cl)C=C2Cl)C=CC(Cl)=C1	InChI=1S/C12H7Cl3O2/c13-7-1-3-11(9(15)5-7)17-12-4-2-8(14)6-10(12)16/h1-6,16H	InChI=1S/C12H7Cl3O2/c13-7-1-3-11(9(15)5-7)17-12-4-2-8(14)6-10(12)16/h1-6,16H	C12H7Cl3O2	287.951
8247	Triethyl citrate	CCOC(=O)CC(O)(CC(=O)OCC)C(=O)OCC	DOOTYTYQINUNNV-UHFFFAOYSA-N	C12H20O7	276.121	277.128	275.114	DTXSID0040701	Triethyl citrate	77-93-0	CAS_RN:77-93-0	DOOTYTYQINUNNV-UHFFFAOYSA-N	Triethyl 2-hydroxypropane-1,2,3-tricarboxylate	CCOC(=O)CC(O)(CC(=O)OCC)C(=O)OCC	InChI=1S/C12H20O7/c1-4-17-9(13)7-12(16,11(15)19-6-3)8-10(14)18-5-2/h16H,4-8H2,1-3H3	InChI=1S/C12H20O7/c1-4-17-9(13)7-12(16,11(15)19-6-3)8-10(14)18-5-2/h16H,4-8H2,1-3H3	C12H20O7	276.121
8248	Tri-isobutyl phosphate	CC(C)COP(=O)(OCC(C)C)OCC(C)C	HRKAMJBPFPHCSD-UHFFFAOYSA-N	C12H27O4P	266.165	267.172	265.157	DTXSID8040698	Triisobutyl phosphate	126-71-6	CAS_RN:126-71-6	HRKAMJBPFPHCSD-UHFFFAOYSA-N	Tris(2-methylpropyl) phosphate	CC(C)COP(=O)(OCC(C)C)OCC(C)C	InChI=1S/C12H27O4P/c1-10(2)7-14-17(13,15-8-11(3)4)16-9-12(5)6/h10-12H,7-9H2,1-6H3	InChI=1S/C12H27O4P/c1-10(2)7-14-17(13,15-8-11(3)4)16-9-12(5)6/h10-12H,7-9H2,1-6H3	C12H27O4P	266.165
8249	Triphenylphosphate	O=P(OC1=CC=CC=C1)(OC1=CC=CC=C1)OC1=CC=CC=C1	XZZNDPSIHUTMOC-UHFFFAOYSA-N	C18H15O4P	326.071	327.078	325.064	DTXSID1021952	Triphenyl phosphate	115-86-6	CAS_RN:115-86-6	XZZNDPSIHUTMOC-UHFFFAOYSA-N	Triphenyl phosphate	O=P(OC1=CC=CC=C1)(OC1=CC=CC=C1)OC1=CC=CC=C1	InChI=1S/C18H15O4P/c19-23(20-16-10-4-1-5-11-16,21-17-12-6-2-7-13-17)22-18-14-8-3-9-15-18/h1-15H	InChI=1S/C18H15O4P/c19-23(20-16-10-4-1-5-11-16,21-17-12-6-2-7-13-17)22-18-14-8-3-9-15-18/h1-15H	C18H15O4P	326.071
8250	Triphenylphosphine oxide	O=P(C1=CC=CC=C1)(C1=CC=CC=C1)C1=CC=CC=C1	FIQMHBFVRAXMOP-UHFFFAOYSA-N	C18H15OP	278.086	279.093	277.079	DTXSID2022121	Triphenylphosphine oxide	791-28-6	CAS_RN:791-28-6	FIQMHBFVRAXMOP-UHFFFAOYSA-N	Oxo(triphenyl)-lambda~5~-phosphane	O=P(C1=CC=CC=C1)(C1=CC=CC=C1)C1=CC=CC=C1	InChI=1S/C18H15OP/c19-20(16-10-4-1-5-11-16,17-12-6-2-7-13-17)18-14-8-3-9-15-18/h1-15H	InChI=1S/C18H15OP/c19-20(16-10-4-1-5-11-16,17-12-6-2-7-13-17)18-14-8-3-9-15-18/h1-15H	C18H15OP	278.086
8251	Tris(1-chloro-2-propyl) phosphate	CC(CCl)OP(=O)(OC(C)CCl)OC(C)CCl	KVMPUXDNESXNOH-UHFFFAOYSA-N	C9H18Cl3O4P	326.001	327.008	324.994	DTXSID5026259	Tris(2-chloroisopropyl)phosphate	13674-84-5	CAS_RN:13674-84-5	KVMPUXDNESXNOH-UHFFFAOYSA-N	Tris(1-chloropropan-2-yl) phosphate	CC(CCl)OP(=O)(OC(C)CCl)OC(C)CCl	InChI=1S/C9H18Cl3O4P/c1-7(4-10)14-17(13,15-8(2)5-11)16-9(3)6-12/h7-9H,4-6H2,1-3H3	InChI=1/C9H18Cl3O4P/c1-7(4-10)14-17(13,15-8(2)5-11)16-9(3)6-12/h7-9H,4-6H2,1-3H3	C9H18Cl3O4P	326.001
8252	Tris(2-chloroethyl)phosphate	ClCCOP(=O)(OCCCl)OCCCl	HQUQLFOMPYWACS-UHFFFAOYSA-N	C6H12Cl3O4P	283.954	284.961	282.947	DTXSID5021411	Tris(2-chloroethyl) phosphate	115-96-8	CAS_RN:115-96-8	HQUQLFOMPYWACS-UHFFFAOYSA-N	Tris(2-chloroethyl) phosphate	ClCCOP(=O)(OCCCl)OCCCl	InChI=1S/C6H12Cl3O4P/c7-1-4-11-14(10,12-5-2-8)13-6-3-9/h1-6H2	InChI=1S/C6H12Cl3O4P/c7-1-4-11-14(10,12-5-2-8)13-6-3-9/h1-6H2	C6H12Cl3O4P	283.954
8253	2,2'-Dihydroxybiphenyl	OC1=C(C=CC=C1)C1=C(O)C=CC=C1	IMHDGJOMLMDPJN-UHFFFAOYSA-N	C12H10O2	186.068	187.075	185.061	DTXSID6051809	(1,1'-Biphenyl)-2,2'-diol	1806-29-7	CAS_RN:1806-29-7	IMHDGJOMLMDPJN-UHFFFAOYSA-N	[1,1'-Biphenyl]-2,2'-diol	OC1=C(C=CC=C1)C1=C(O)C=CC=C1	InChI=1S/C12H10O2/c13-11-7-3-1-5-9(11)10-6-2-4-8-12(10)14/h1-8,13-14H	InChI=1S/C12H10O2/c13-11-7-3-1-5-9(11)10-6-2-4-8-12(10)14/h1-8,13-14H	C12H10O2	186.068
8254	2-Phenoxybenzenol	OC1=C(OC2=CC=CC=C2)C=CC=C1	KDTZBYPBMTXCSO-UHFFFAOYSA-N	C12H10O2	186.068	187.075	185.061	DTXSID00178879	Phenol, 2-phenoxy-	2417-10-9	CAS_RN:2417-10-9	KDTZBYPBMTXCSO-UHFFFAOYSA-N	2-Phenoxyphenol	OC1=CC=CC=C1OC1=CC=CC=C1	InChI=1S/C12H10O2/c13-11-8-4-5-9-12(11)14-10-6-2-1-3-7-10/h1-9,13H	InChI=1S/C12H10O2/c13-11-8-4-5-9-12(11)14-10-6-2-1-3-7-10/h1-9,13H	C12H10O2	186.068
8255	4-Aminophenol	NC1=CC=C(O)C=C1	PLIKAWJENQZMHA-UHFFFAOYSA-N	C6H7NO	109.053	110.06	108.045	DTXSID3024499	4-Aminophenol	123-30-8	CAS_RN:123-30-8	PLIKAWJENQZMHA-UHFFFAOYSA-N	4-Aminophenol	NC1=CC=C(O)C=C1	InChI=1S/C6H7NO/c7-5-1-3-6(8)4-2-5/h1-4,8H,7H2	InChI=1S/C6H7NO/c7-5-1-3-6(8)4-2-5/h1-4,8H,7H2	C6H7NO	109.053
8256	4'-Bromacetanilid	CC(=O)NC1=CC=C(Br)C=C1	MSLICLMCQYQNPK-UHFFFAOYSA-N	C8H8BrNO	212.979	213.986	211.972	DTXSID6059283	Acetamide, N-(4-bromophenyl)-	103-88-8	CAS_RN:103-88-8	MSLICLMCQYQNPK-UHFFFAOYSA-N	N-(4-Bromophenyl)acetamide	CC(=O)NC1=CC=C(Br)C=C1	InChI=1S/C8H8BrNO/c1-6(11)10-8-4-2-7(9)3-5-8/h2-5H,1H3,(H,10,11)	InChI=1S/C8H8BrNO/c1-6(11)10-8-4-2-7(9)3-5-8/h2-5H,1H3,(H,10,11)	C8H8BrNO	212.979
8257	4-Chlorbenzoic acid	OC(=O)C1=CC=C(Cl)C=C1	XRHGYUZYPHTUJZ-UHFFFAOYSA-N	C7H5ClO2	155.998	157.005	154.991	DTXSID9024772	4-Chlorobenzoic acid	74-11-3	CAS_RN:74-11-3	XRHGYUZYPHTUJZ-UHFFFAOYSA-N	4-Chlorobenzoic acid	OC(=O)C1=CC=C(Cl)C=C1	InChI=1S/C7H5ClO2/c8-6-3-1-5(2-4-6)7(9)10/h1-4H,(H,9,10)	InChI=1S/C7H5ClO2/c8-6-3-1-5(2-4-6)7(9)10/h1-4H,(H,9,10)	C7H5ClO2	155.998
8258	4-Chloroaniline	NC1=CC=C(Cl)C=C1	QSNSCYSYFYORTR-UHFFFAOYSA-N	C6H6ClN	127.019	128.026	126.012	DTXSID9020295	4-Chloroaniline	106-47-8	CAS_RN:106-47-8	QSNSCYSYFYORTR-UHFFFAOYSA-N	4-Chloroaniline	NC1=CC=C(Cl)C=C1	InChI=1S/C6H6ClN/c7-5-1-3-6(8)4-2-5/h1-4H,8H2	InChI=1S/C6H6ClN/c7-5-1-3-6(8)4-2-5/h1-4H,8H2	C6H6ClN	127.019
8259	4-Chlorobenzoic acid methyl ester	COC(=O)C1=CC=C(Cl)C=C1	LXNFVVDCCWUUKC-UHFFFAOYSA-N	C8H7ClO2	170.013	171.021	169.006	DTXSID5022148	Methyl p-chlorobenzoate	1126-46-1	CAS_RN:1126-46-1	LXNFVVDCCWUUKC-UHFFFAOYSA-N	Methyl 4-chlorobenzoate	COC(=O)C1=CC=C(Cl)C=C1	InChI=1S/C8H7ClO2/c1-11-8(10)6-2-4-7(9)5-3-6/h2-5H,1H3	InChI=1S/C8H7ClO2/c1-11-8(10)6-2-4-7(9)5-3-6/h2-5H,1H3	C8H7ClO2	170.013
8260	4-Cumylphenol	CC(C)(C1=CC=CC=C1)C1=CC=C(O)C=C1	QBDSZLJBMIMQRS-UHFFFAOYSA-N	C15H16O	212.12	213.127	211.113	DTXSID3022536	4-Cumylphenol	599-64-4	CAS_RN:599-64-4	QBDSZLJBMIMQRS-UHFFFAOYSA-N	4-(2-Phenylpropan-2-yl)phenol	CC(C)(C1=CC=CC=C1)C1=CC=C(O)C=C1	InChI=1S/C15H16O/c1-15(2,12-6-4-3-5-7-12)13-8-10-14(16)11-9-13/h3-11,16H,1-2H3	InChI=1S/C15H16O/c1-15(2,12-6-4-3-5-7-12)13-8-10-14(16)11-9-13/h3-11,16H,1-2H3	C15H16O	212.12
8261	4-Hydroxyanisol	COC1=CC=C(O)C=C1	NWVVVBRKAWDGAB-UHFFFAOYSA-N	C7H8O2	124.052	125.06	123.045	DTXSID4020828	4-Methoxyphenol	150-76-5	CAS_RN:150-76-5	NWVVVBRKAWDGAB-UHFFFAOYSA-N	4-Methoxyphenol	COC1=CC=C(O)C=C1	InChI=1S/C7H8O2/c1-9-7-4-2-6(8)3-5-7/h2-5,8H,1H3	InChI=1S/C7H8O2/c1-9-7-4-2-6(8)3-5-7/h2-5,8H,1H3	C7H8O2	124.052
8262	4-methyl-2-nitrophenol	CC1=CC(=C(O)C=C1)[N+]([O-])=O	SYDNSSSQVSOXTN-UHFFFAOYSA-N	C7H7NO3	153.043	154.05	152.035	DTXSID0026961	4-Methyl-2-nitrophenol	119-33-5	CAS_RN:119-33-5	SYDNSSSQVSOXTN-UHFFFAOYSA-N	4-Methyl-2-nitrophenol	CC1=CC(=C(O)C=C1)[N+]([O-])=O	InChI=1S/C7H7NO3/c1-5-2-3-7(9)6(4-5)8(10)11/h2-4,9H,1H3	InChI=1S/C7H7NO3/c1-5-2-3-7(9)6(4-5)8(10)11/h2-4,9H,1H3	C7H7NO3	153.043
8263	4-Methyl-2-pentenoic acid	CC(C)C=CC(O)=O	QAOXMQCWUWZZNC-UHFFFAOYSA-N	C6H10O2	114.068	115.075	113.061	DTXSID3065035	2-Pentenoic acid, 4-methyl-	10321-71-8	CAS_RN:10321-71-8	QAOXMQCWUWZZNC-UHFFFAOYSA-N	4-Methylpent-2-enoic acid	CC(C)C=CC(O)=O	InChI=1S/C6H10O2/c1-5(2)3-4-6(7)8/h3-5H,1-2H3,(H,7,8)	InChI=1S/C6H10O2/c1-5(2)3-4-6(7)8/h3-5H,1-2H3,(H,7,8)	C6H10O2	114.068
8264	4-Methylpyrimidin	CC1=CC=NC=N1	LVILGAOSPDLNRM-UHFFFAOYSA-N	C5H6N2	94.0531	95.0604	93.0458	DTXSID5063027	Pyrimidine, 4-methyl-	3438-46-8	CAS_RN:3438-46-8	LVILGAOSPDLNRM-UHFFFAOYSA-N	4-Methylpyrimidine	CC1=CC=NC=N1	InChI=1S/C5H6N2/c1-5-2-3-6-4-7-5/h2-4H,1H3	InChI=1S/C5H6N2/c1-5-2-3-6-4-7-5/h2-4H,1H3	C5H6N2	94.0531
8265	Anthrarufin	OC1=CC=CC2=C1C(=O)C1=CC=CC(O)=C1C2=O	JPICKYUTICNNNJ-UHFFFAOYSA-N	C14H8O4	240.042	241.05	239.035	DTXSID8051594	1,5-Dihydroxyanthraquinone	117-12-4	CAS_RN:117-12-4	JPICKYUTICNNNJ-UHFFFAOYSA-N	1,5-Dihydroxyanthracene-9,10-dione	OC1=CC=CC2=C1C(=O)C1=CC=CC(O)=C1C2=O	InChI=1S/C14H8O4/c15-9-5-1-3-7-11(9)14(18)8-4-2-6-10(16)12(8)13(7)17/h1-6,15-16H	InChI=1S/C14H8O4/c15-9-5-1-3-7-11(9)14(18)8-4-2-6-10(16)12(8)13(7)17/h1-6,15-16H	C14H8O4	240.042
8266	Cyclohexylamin	NC1CCCCC1	PAFZNILMFXTMIY-UHFFFAOYSA-N	C6H13N	99.1048	100.112	98.0975	DTXSID1023996	Cyclohexylamine	108-91-8	CAS_RN:108-91-8	PAFZNILMFXTMIY-UHFFFAOYSA-N	Cyclohexanamine	NC1CCCCC1	InChI=1S/C6H13N/c7-6-4-2-1-3-5-6/h6H,1-5,7H2	InChI=1S/C6H13N/c7-6-4-2-1-3-5-6/h6H,1-5,7H2	C6H13N	99.1048
8267	Dibenz[a,h]acridine	C1=CC=C2C(C=CC3=NC4=C(C=CC5=CC=CC=C45)C=C23)=C1	JNCSIWAONQTVCF-UHFFFAOYSA-N	C21H13N	279.105	280.112	278.098	DTXSID3059761	Dibenz[a,h]acridine	226-36-8	CAS_RN:226-36-8	JNCSIWAONQTVCF-UHFFFAOYSA-N	Dibenzo[a,h]acridine	C1=CC=C2C(C=CC3=C2C=C2C=CC4=CC=CC=C4C2=N3)=C1	InChI=1S/C21H13N/c1-3-7-17-14(5-1)11-12-20-19(17)13-16-10-9-15-6-2-4-8-18(15)21(16)22-20/h1-13H	InChI=1S/C21H13N/c1-3-7-17-14(5-1)11-12-20-19(17)13-16-10-9-15-6-2-4-8-18(15)21(16)22-20/h1-13H	C21H13N	279.105
8268	Dibenzylamin	C(NCC1=CC=CC=C1)C1=CC=CC=C1	BWLUMTFWVZZZND-UHFFFAOYSA-N	C14H15N	197.12	198.128	196.113	DTXSID6044355	Dibenzylamine	103-49-1	CAS_RN:103-49-1	BWLUMTFWVZZZND-UHFFFAOYSA-N	N-Benzyl-1-phenylmethanamine	C(NCC1=CC=CC=C1)C1=CC=CC=C1	InChI=1S/C14H15N/c1-3-7-13(8-4-1)11-15-12-14-9-5-2-6-10-14/h1-10,15H,11-12H2	InChI=1S/C14H15N/c1-3-7-13(8-4-1)11-15-12-14-9-5-2-6-10-14/h1-10,15H,11-12H2	C14H15N	197.12
8269	Dichloroacetaldehyde diethyl acetal	CCOC(OCC)C(Cl)Cl	CDHLQZJRWKQATP-UHFFFAOYSA-N	C6H12Cl2O2	186.021	187.029	185.014	DTXSID7060700	1,1-Dichloro-2,2-diethoxyethane	619-33-0	CAS_RN:619-33-0	CDHLQZJRWKQATP-UHFFFAOYSA-N	1,1-Dichloro-2,2-diethoxyethane	CCOC(OCC)C(Cl)Cl	InChI=1S/C6H12Cl2O2/c1-3-9-6(5(7)8)10-4-2/h5-6H,3-4H2,1-2H3	InChI=1S/C6H12Cl2O2/c1-3-9-6(5(7)8)10-4-2/h5-6H,3-4H2,1-2H3	C6H12Cl2O2	186.021
8270	Dicyclohexyl phthalate	O=C(OC1CCCCC1)C1=CC=CC=C1C(=O)OC1CCCCC1	VOWAEIGWURALJQ-UHFFFAOYSA-N	C20H26O4	330.183	331.19	329.176	DTXSID5025021	Dicyclohexyl phthalate	84-61-7	CAS_RN:84-61-7	VOWAEIGWURALJQ-UHFFFAOYSA-N	Dicyclohexyl benzene-1,2-dicarboxylate	O=C(OC1CCCCC1)C1=C(C=CC=C1)C(=O)OC1CCCCC1	InChI=1S/C20H26O4/c21-19(23-15-9-3-1-4-10-15)17-13-7-8-14-18(17)20(22)24-16-11-5-2-6-12-16/h7-8,13-16H,1-6,9-12H2	InChI=1S/C20H26O4/c21-19(23-15-9-3-1-4-10-15)17-13-7-8-14-18(17)20(22)24-16-11-5-2-6-12-16/h7-8,13-16H,1-6,9-12H2	C20H26O4	330.183
8271	DL-Mandelic acid	OC(C(O)=O)C1=CC=CC=C1	IWYDHOAUDWTVEP-UHFFFAOYSA-N	C8H8O3	152.047	153.055	151.04	DTXSID6023234	Mandelic acid	90-64-2	CAS_RN:90-64-2	IWYDHOAUDWTVEP-UHFFFAOYSA-N	Hydroxy(phenyl)acetic acid	OC(C(O)=O)C1=CC=CC=C1	InChI=1S/C8H8O3/c9-7(8(10)11)6-4-2-1-3-5-6/h1-5,7,9H,(H,10,11)	InChI=1/C8H8O3/c9-7(8(10)11)6-4-2-1-3-5-6/h1-5,7,9H,(H,10,11)	C8H8O3	152.047
8272	Ethyl crotonate	CCOC(=O)\C=C\C	ZFDIRQKJPRINOQ-HWKANZROSA-N	C6H10O2	114.068	115.075	113.061	DTXSID5057591	Ethyl crotonate	623-70-1	CAS_RN:623-70-1	ZFDIRQKJPRINOQ-HWKANZROSA-N	Ethyl (2E)-but-2-enoate	CCOC(=O)\C=C\C	InChI=1S/C6H10O2/c1-3-5-6(7)8-4-2/h3,5H,4H2,1-2H3/b5-3+	InChI=1S/C6H10O2/c1-3-5-6(7)8-4-2/h3,5H,4H2,1-2H3/b5-3+	C6H10O2	114.068
8273	Ethyl-p-aminobenzoate	CCOC(=O)C1=CC=C(N)C=C1	BLFLLBZGZJTVJG-UHFFFAOYSA-N	C9H11NO2	165.079	166.086	164.072	DTXSID8021804	Benzocaine	94-09-7	CAS_RN:94-09-7	BLFLLBZGZJTVJG-UHFFFAOYSA-N	Ethyl 4-aminobenzoate	CCOC(=O)C1=CC=C(N)C=C1	InChI=1S/C9H11NO2/c1-2-12-9(11)7-3-5-8(10)6-4-7/h3-6H,2,10H2,1H3	InChI=1S/C9H11NO2/c1-2-12-9(11)7-3-5-8(10)6-4-7/h3-6H,2,10H2,1H3	C9H11NO2	165.079
8274	Gallic acid	OC(=O)C1=CC(O)=C(O)C(O)=C1	LNTHITQWFMADLM-UHFFFAOYSA-N	C7H6O5	170.022	171.029	169.014	DTXSID0020650	Gallic acid	149-91-7	CAS_RN:149-91-7	LNTHITQWFMADLM-UHFFFAOYSA-N	3,4,5-Trihydroxybenzoic acid	OC(=O)C1=CC(O)=C(O)C(O)=C1	InChI=1S/C7H6O5/c8-4-1-3(7(11)12)2-5(9)6(4)10/h1-2,8-10H,(H,11,12)	InChI=1S/C7H6O5/c8-4-1-3(7(11)12)2-5(9)6(4)10/h1-2,8-10H,(H,11,12)	C7H6O5	170.022
8275	1,10-Phenanthroline	c1cnc2c(c1)ccc1cccnc21	DGEZNRSVGBDHLK-UHFFFAOYSA-N	C12H8N2	180.069	181.076	179.061	DTXSID1025857	1,10-Phenanthroline	66-71-7	CAS_RN:66-71-7	DGEZNRSVGBDHLK-UHFFFAOYSA-N	1,10-Phenanthroline	C1=CC2=C(N=C1)C1=C(C=CC=N1)C=C2	InChI=1S/C12H8N2/c1-3-9-5-6-10-4-2-8-14-12(10)11(9)13-7-1/h1-8H	InChI=1S/C12H8N2/c1-3-9-5-6-10-4-2-8-14-12(10)11(9)13-7-1/h1-8H	C12H8N2	180.069
8276	1,2-Acenaphthenequinone	O=C1C(=O)c2cccc3cccc1c23	AFPRJLBZLPBTPZ-UHFFFAOYSA-N	C12H6O2	182.037	183.044	181.03	DTXSID7049429	Acenaphthenequinone	82-86-0	CAS_RN:82-86-0	AFPRJLBZLPBTPZ-UHFFFAOYSA-N	Acenaphthylene-1,2-dione	O=C1C(=O)C2=CC=CC3=C2C1=CC=C3	InChI=1S/C12H6O2/c13-11-8-5-1-3-7-4-2-6-9(10(7)8)12(11)14/h1-6H	InChI=1S/C12H6O2/c13-11-8-5-1-3-7-4-2-6-9(10(7)8)12(11)14/h1-6H	C12H6O2	182.037
8277	1,3-Dihydroxyanthraquinone	Oc1cc(O)c2C(=O)c3ccccc3C(=O)c2c1	WPWWKBNOXTZDQJ-UHFFFAOYSA-N	C14H8O4	240.042	241.05	239.035	DTXSID6075431	9,10-Anthracenedione, 1,3-dihydroxy-	518-83-2	CAS_RN:518-83-2	WPWWKBNOXTZDQJ-UHFFFAOYSA-N	1,3-Dihydroxyanthracene-9,10-dione	OC1=CC2=C(C(O)=C1)C(=O)C1=CC=CC=C1C2=O	InChI=1S/C14H8O4/c15-7-5-10-12(11(16)6-7)14(18)9-4-2-1-3-8(9)13(10)17/h1-6,15-16H	InChI=1S/C14H8O4/c15-7-5-10-12(11(16)6-7)14(18)9-4-2-1-3-8(9)13(10)17/h1-6,15-16H	C14H8O4	240.042
8278	1,3-dinitrobenzene	O=N(=O)c1cccc(c1)N(=O)=O	WDCYWAQPCXBPJA-UHFFFAOYSA-N	C6H4N2O4	168.017	169.024	167.01	DTXSID9024065	1,3-Dinitrobenzene	99-65-0	CAS_RN:99-65-0	WDCYWAQPCXBPJA-UHFFFAOYSA-N	1,3-Dinitrobenzene	[O-][N+](=O)C1=CC(=CC=C1)[N+]([O-])=O	InChI=1S/C6H4N2O4/c9-7(10)5-2-1-3-6(4-5)8(11)12/h1-4H	InChI=1S/C6H4N2O4/c9-7(10)5-2-1-3-6(4-5)8(11)12/h1-4H	C6H4N2O4	168.017
8279	1,3-Dinitropyrene	O=N(=O)c1cc(c2ccc3cccc4ccc1c2c34)N(=O)=O	KTNUVDBUEAQUON-UHFFFAOYSA-N	C16H8N2O4	292.048	293.056	291.041	DTXSID5074975	1,3-Dinitropyrene	75321-20-9	CAS_RN:75321-20-9	KTNUVDBUEAQUON-UHFFFAOYSA-N	1,3-Dinitropyrene	[O-][N+](=O)C1=CC(=C2C=CC3=CC=CC4=CC=C1C2=C34)[N+]([O-])=O	InChI=1S/C16H8N2O4/c19-17(20)13-8-14(18(21)22)12-7-5-10-3-1-2-9-4-6-11(13)16(12)15(9)10/h1-8H	InChI=1S/C16H8N2O4/c19-17(20)13-8-14(18(21)22)12-7-5-10-3-1-2-9-4-6-11(13)16(12)15(9)10/h1-8H	C16H8N2O4	292.048
8280	1,4-Naphthoquinone	O=C1C=CC(=O)C2=CC=CC=C12	FRASJONUBLZVQX-UHFFFAOYSA-N	C10H6O2	158.037	159.044	157.03	DTXSID5040704	1,4-Naphthoquinone	130-15-4	CAS_RN:130-15-4	FRASJONUBLZVQX-UHFFFAOYSA-N	Naphthalene-1,4-dione	O=C1C=CC(=O)C2=C1C=CC=C2	InChI=1S/C10H6O2/c11-9-5-6-10(12)8-4-2-1-3-7(8)9/h1-6H	InChI=1S/C10H6O2/c11-9-5-6-10(12)8-4-2-1-3-7(8)9/h1-6H	C10H6O2	158.037
8281	1,8-diaminopyrene	Nc1ccc2ccc3ccc(N)c4ccc1c2c34	BLYOXQBERINFDU-UHFFFAOYSA-N	C16H12N2	232.1	233.107	231.093	DTXSID40184358	1,8-Pyrenediamine	30269-04-6	CAS_RN:30269-04-6	BLYOXQBERINFDU-UHFFFAOYSA-N	Pyrene-1,8-diamine	NC1=C2C=CC3=C(N)C=CC4=C3C2=C(C=C1)C=C4	InChI=1S/C16H12N2/c17-13-7-3-9-1-2-10-4-8-14(18)12-6-5-11(13)15(9)16(10)12/h1-8H,17-18H2	InChI=1S/C16H12N2/c17-13-7-3-9-1-2-10-4-8-14(18)12-6-5-11(13)15(9)16(10)12/h1-8H,17-18H2	C16H12N2	232.1
8282	1,9-Benz-10-anthrone	O=C1c2ccccc2-c2cccc3cccc1c23	HUKPVYBUJRAUAG-UHFFFAOYSA-N	C17H10O	230.073	231.08	229.066	DTXSID8052566	Benz[de]anthracen-7-one	82-05-3	CAS_RN:82-05-3	HUKPVYBUJRAUAG-UHFFFAOYSA-N	7H-Benzo[de]anthracen-7-one	O=C1C2=CC=CC=C2C2=C3C(C=CC=C13)=CC=C2	InChI=1S/C17H10O/c18-17-14-8-2-1-7-12(14)13-9-3-5-11-6-4-10-15(17)16(11)13/h1-10H	InChI=1S/C17H10O/c18-17-14-8-2-1-7-12(14)13-9-3-5-11-6-4-10-15(17)16(11)13/h1-10H	C17H10O	230.073
8283	10-Azabenzo[a]pyrene	c1cnc2c(c1)cc1ccc3cccc4ccc2c1c34	BYFIUFNRSNKODH-UHFFFAOYSA-N	C19H11N	253.089	254.096	252.082	DTXSID10172282	10-Azabenzo(a)pyrene	189-92-4	CAS_RN:189-92-4	BYFIUFNRSNKODH-UHFFFAOYSA-N	Phenaleno[1,9-gh]quinoline	C1=CC2=CC3=C4C(C=CC5=CC=CC(C=C3)=C45)=C2N=C1	InChI=1S/C19H11N/c1-3-12-6-7-14-11-15-5-2-10-20-19(15)16-9-8-13(4-1)17(12)18(14)16/h1-11H	InChI=1S/C19H11N/c1-3-12-6-7-14-11-15-5-2-10-20-19(15)16-9-8-13(4-1)17(12)18(14)16/h1-11H	C19H11N	253.089
8284	1-hydroxyanthraquinone	Oc1cccc2C(=O)c3ccccc3C(=O)c12	BTLXPCBPYBNQNR-UHFFFAOYSA-N	C14H8O3	224.047	225.055	223.04	DTXSID1020722	1-Hydroxyanthraquinone	129-43-1	CAS_RN:129-43-1	BTLXPCBPYBNQNR-UHFFFAOYSA-N	1-Hydroxyanthracene-9,10-dione	OC1=C2C(=O)C3=C(C=CC=C3)C(=O)C2=CC=C1	InChI=1S/C14H8O3/c15-11-7-3-6-10-12(11)14(17)9-5-2-1-4-8(9)13(10)16/h1-7,15H	InChI=1S/C14H8O3/c15-11-7-3-6-10-12(11)14(17)9-5-2-1-4-8(9)13(10)16/h1-7,15H	C14H8O3	224.047
8285	1-nitronaphthalene	O=N(=O)c1cccc2ccccc12	RJKGJBPXVHTNJL-UHFFFAOYSA-N	C10H7NO2	173.048	174.055	172.04	DTXSID7020978	1-Nitronaphthalene	86-57-7	CAS_RN:86-57-7	RJKGJBPXVHTNJL-UHFFFAOYSA-N	1-Nitronaphthalene	[O-][N+](=O)C1=C2C=CC=CC2=CC=C1	InChI=1S/C10H7NO2/c12-11(13)10-7-3-5-8-4-1-2-6-9(8)10/h1-7H	InChI=1S/C10H7NO2/c12-11(13)10-7-3-5-8-4-1-2-6-9(8)10/h1-7H	C10H7NO2	173.048
8286	2,4-dinitrotoluene	Cc1ccc(cc1N(=O)=O)N(=O)=O	RMBFBMJGBANMMK-UHFFFAOYSA-N	C7H6N2O4	182.033	183.04	181.025	DTXSID0020529	2,4-Dinitrotoluene	121-14-2	CAS_RN:121-14-2	RMBFBMJGBANMMK-UHFFFAOYSA-N	1-Methyl-2,4-dinitrobenzene	CC1=C(C=C(C=C1)[N+]([O-])=O)[N+]([O-])=O	InChI=1S/C7H6N2O4/c1-5-2-3-6(8(10)11)4-7(5)9(12)13/h2-4H,1H3	InChI=1S/C7H6N2O4/c1-5-2-3-6(8(10)11)4-7(5)9(12)13/h2-4H,1H3	C7H6N2O4	182.033
8287	2-amino-3,8-methylimidazo[4,5-f]quinoxaline	Cc1cnc2ccc3n(C)c(=N)[nH]c3c2n1	DVCCCQNKIYNAKB-UHFFFAOYSA-N	C11H11N5	213.101	214.109	212.094	DTXSID1020801	MeIQx	77500-04-0	CAS_RN:77500-04-0	DVCCCQNKIYNAKB-UHFFFAOYSA-N	3,8-Dimethyl-3H-imidazo[4,5-f]quinoxalin-2-amine	CN1C(N)=NC2=C1C=CC1=NC=C(C)N=C21	InChI=1S/C11H11N5/c1-6-5-13-7-3-4-8-10(9(7)14-6)15-11(12)16(8)2/h3-5H,1-2H3,(H2,12,15)	InChI=1S/C11H11N5/c1-6-5-13-7-3-4-8-10(9(7)14-6)15-11(12)16(8)2/h3-5H,1-2H3,(H2,12,15)	C11H11N5	213.101
8288	2-amino-3-methylimidazo[4,5-f]quinoline	Cn1c2ccc3ncccc3c2[nH]c1=N	ARZWATDYIYAUTA-UHFFFAOYSA-N	C11H10N4	198.091	199.098	197.083	DTXSID4020745	2-Amino-3-methyl-3H-imidazo[4,5-f]quinoline	76180-96-6	CAS_RN:76180-96-6	ARZWATDYIYAUTA-UHFFFAOYSA-N	3-Methyl-3H-imidazo[4,5-f]quinolin-2-amine	CN1C(N)=NC2=C1C=CC1=C2C=CC=N1	InChI=1S/C11H10N4/c1-15-9-5-4-8-7(3-2-6-13-8)10(9)14-11(15)12/h2-6H,1H3,(H2,12,14)	InChI=1S/C11H10N4/c1-15-9-5-4-8-7(3-2-6-13-8)10(9)14-11(15)12/h2-6H,1H3,(H2,12,14)	C11H10N4	198.091
8289	2-hydroxyanthraquinone	Oc1ccc2C(=O)c3ccccc3C(=O)c2c1	GCDBEYOJCZLKMC-UHFFFAOYSA-N	C14H8O3	224.047	225.055	223.04	DTXSID4049327	2-Hydroxyanthraquinone	605-32-3	CAS_RN:605-32-3	GCDBEYOJCZLKMC-UHFFFAOYSA-N	2-Hydroxyanthracene-9,10-dione	OC1=CC2=C(C=C1)C(=O)C1=CC=CC=C1C2=O	InChI=1S/C14H8O3/c15-8-5-6-11-12(7-8)14(17)10-4-2-1-3-9(10)13(11)16/h1-7,15H	InChI=1S/C14H8O3/c15-8-5-6-11-12(7-8)14(17)10-4-2-1-3-9(10)13(11)16/h1-7,15H	C14H8O3	224.047
8290	2-naphthol	Oc1ccc2ccccc2c1	JWAZRIHNYRIHIV-UHFFFAOYSA-N	C10H8O	144.058	145.065	143.05	DTXSID5027061	2-Naphthalenol	135-19-3	CAS_RN:135-19-3	JWAZRIHNYRIHIV-UHFFFAOYSA-N	Naphthalen-2-ol	OC1=CC2=C(C=CC=C2)C=C1	InChI=1S/C10H8O/c11-10-6-5-8-3-1-2-4-9(8)7-10/h1-7,11H	InChI=1S/C10H8O/c11-10-6-5-8-3-1-2-4-9(8)7-10/h1-7,11H	C10H8O	144.058
8291	2-nitro-9-fluorenone	O=C1c2ccccc2-c2ccc(cc12)N(=O)=O	AJEAHBZZHSLIQP-UHFFFAOYSA-N	C13H7NO3	225.043	226.05	224.035	DTXSID70184942	2-Nitro-9-fluorenone	3096-52-4	CAS_RN:3096-52-4	AJEAHBZZHSLIQP-UHFFFAOYSA-N	2-Nitro-9H-fluoren-9-one	[O-][N+](=O)C1=CC2=C(C=C1)C1=CC=CC=C1C2=O	InChI=1S/C13H7NO3/c15-13-11-4-2-1-3-9(11)10-6-5-8(14(16)17)7-12(10)13/h1-7H	InChI=1S/C13H7NO3/c15-13-11-4-2-1-3-9(11)10-6-5-8(14(16)17)7-12(10)13/h1-7H	C13H7NO3	225.043
8292	3-nitrofluoranthene	O=N(=O)c1ccc2c3ccccc3c3cccc1c23	PIHGQKMEAMSUNA-UHFFFAOYSA-N	C16H9NO2	247.063	248.071	246.056	DTXSID0074976	3-Nitrofluoranthene	892-21-7	CAS_RN:892-21-7	PIHGQKMEAMSUNA-UHFFFAOYSA-N	3-Nitrofluoranthene	[O-][N+](=O)C1=CC=C2C3=CC=CC=C3C3=CC=CC1=C23	InChI=1S/C16H9NO2/c18-17(19)15-9-8-13-11-5-2-1-4-10(11)12-6-3-7-14(15)16(12)13/h1-9H	InChI=1S/C16H9NO2/c18-17(19)15-9-8-13-11-5-2-1-4-10(11)12-6-3-7-14(15)16(12)13/h1-9H	C16H9NO2	247.063
8293	4-nitropyrene	O=N(=O)c1cc2cccc3ccc4cccc1c4c23	UISKIUIWPSPSAV-UHFFFAOYSA-N	C16H9NO2	247.063	248.071	246.056	DTXSID5074844	4-Nitropyrene	57835-92-4	CAS_RN:57835-92-4	UISKIUIWPSPSAV-UHFFFAOYSA-N	4-Nitropyrene	[O-][N+](=O)C1=CC2=CC=CC3=CC=C4C=CC=C1C4=C23	InChI=1S/C16H9NO2/c18-17(19)14-9-12-5-1-3-10-7-8-11-4-2-6-13(14)16(11)15(10)12/h1-9H	InChI=1S/C16H9NO2/c18-17(19)14-9-12-5-1-3-10-7-8-11-4-2-6-13(14)16(11)15(10)12/h1-9H	C16H9NO2	247.063
8294	4-Nitroquinoline-1-oxide	[O-][N+](=O)c1cc[n+]([O-])c2ccccc12	YHQDZJICGQWFHK-UHFFFAOYSA-N	C9H6N2O3	190.038	191.045	189.031	DTXSID5025780	4-Nitroquinoline-1-oxide	56-57-5	CAS_RN:56-57-5	YHQDZJICGQWFHK-UHFFFAOYSA-N	4-Nitro-1-oxo-1lambda~5~-quinoline	[O-][N+](=O)C1=CC=[N+]([O-])C2=CC=CC=C12	InChI=1S/C9H6N2O3/c12-10-6-5-9(11(13)14)7-3-1-2-4-8(7)10/h1-6H	InChI=1S/C9H6N2O3/c12-10-6-5-9(11(13)14)7-3-1-2-4-8(7)10/h1-6H	C9H6N2O3	190.038
8295	6H-Benzo(cd)pyrene-6-one	O=C1c2cccc3ccc4ccc5cccc1c5c4c23	CLIKSBRDCNSYNO-UHFFFAOYSA-N	C19H10O	254.073	255.08	253.066	DTXSID60184759	6H-Benzo(cd)pyren-6-one	3074-00-8	CAS_RN:3074-00-8	CLIKSBRDCNSYNO-UHFFFAOYSA-N	6H-Benzo[cd]pyren-6-one	O=C1C2=CC=CC3=C2C2=C(C=C3)C=CC3=C2C1=CC=C3	InChI=1S/C19H10O/c20-19-14-5-1-3-11-7-9-13-10-8-12-4-2-6-15(19)17(12)18(13)16(11)14/h1-10H	InChI=1S/C19H10O/c20-19-14-5-1-3-11-7-9-13-10-8-12-4-2-6-15(19)17(12)18(13)16(11)14/h1-10H	C19H10O	254.073
8296	6-Hydroxyquinoline	Oc1ccc2ncccc2c1	OVYWMEWYEJLIER-UHFFFAOYSA-N	C9H7NO	145.053	146.06	144.045	DTXSID40206726	6-Hydroxyquinoline	580-16-5	CAS_RN:580-16-5	OVYWMEWYEJLIER-UHFFFAOYSA-N	Quinolin-6-ol	OC1=CC2=C(C=C1)N=CC=C2	InChI=1S/C9H7NO/c11-8-3-4-9-7(6-8)2-1-5-10-9/h1-6,11H	InChI=1S/C9H7NO/c11-8-3-4-9-7(6-8)2-1-5-10-9/h1-6,11H	C9H7NO	145.053
8297	6-Nitrochrysene	O=N(=O)c1cc2c3ccccc3ccc2c2ccccc12	UAWLTQJFZUYROA-UHFFFAOYSA-N	C18H11NO2	273.079	274.086	272.072	DTXSID9075454	6-Nitrochrysene	7496-02-8	CAS_RN:7496-02-8	UAWLTQJFZUYROA-UHFFFAOYSA-N	6-Nitrochrysene	[O-][N+](=O)C1=CC2=C(C=CC3=CC=CC=C23)C2=CC=CC=C12	InChI=1S/C18H11NO2/c20-19(21)18-11-17-13-6-2-1-5-12(13)9-10-15(17)14-7-3-4-8-16(14)18/h1-11H	InChI=1S/C18H11NO2/c20-19(21)18-11-17-13-6-2-1-5-12(13)9-10-15(17)14-7-3-4-8-16(14)18/h1-11H	C18H11NO2	273.079
8298	7-Hydroxyquinoline	c1cc2ccc(cc2nc1)O	XCRPPAPDRUBKRJ-UHFFFAOYSA-N	C9H7NO	145.053	146.06	144.045	DTXSID7060380	7-Quinolinol	580-20-1	CAS_RN:580-20-1	XCRPPAPDRUBKRJ-UHFFFAOYSA-N	Quinolin-7-ol	OC1=CC=C2C=CC=NC2=C1	InChI=1S/C9H7NO/c11-8-4-3-7-2-1-5-10-9(7)6-8/h1-6,11H	InChI=1S/C9H7NO/c11-8-4-3-7-2-1-5-10-9(7)6-8/h1-6,11H	C9H7NO	145.053
8299	7-nitrobenz-[a]anthracene	O=N(=O)c1c2ccccc2cc2c1ccc1ccccc21	KOPVBVBUIYTJBG-UHFFFAOYSA-N	C18H11NO2	273.079	274.086	272.072	DTXSID0075077	Benz[a]anthracene, 7-nitro-	20268-51-3	CAS_RN:20268-51-3	KOPVBVBUIYTJBG-UHFFFAOYSA-N	7-Nitrotetraphene	[O-][N+](=O)C1=C2C=CC3=CC=CC=C3C2=CC2=CC=CC=C12	InChI=1S/C18H11NO2/c20-19(21)18-15-8-4-2-6-13(15)11-17-14-7-3-1-5-12(14)9-10-16(17)18/h1-11H	InChI=1S/C18H11NO2/c20-19(21)18-15-8-4-2-6-13(15)11-17-14-7-3-1-5-12(14)9-10-16(17)18/h1-11H	C18H11NO2	273.079
8300	8-Hydroxyquinoline	c1cc2cccnc2c(c1)O	MCJGNVYPOGVAJF-UHFFFAOYSA-N	C9H7NO	145.053	146.06	144.045	DTXSID5020730	8-Hydroxyquinoline	148-24-3	CAS_RN:148-24-3	MCJGNVYPOGVAJF-UHFFFAOYSA-N	Quinolin-8-ol	OC1=CC=CC2=CC=CN=C12	InChI=1S/C9H7NO/c11-8-5-1-3-7-4-2-6-10-9(7)8/h1-6,11H	InChI=1S/C9H7NO/c11-8-5-1-3-7-4-2-6-10-9(7)8/h1-6,11H	C9H7NO	145.053
8301	9-Fluorenone	O=C1c2ccccc2-c2ccccc12	YLQWCDOCJODRMT-UHFFFAOYSA-N	C13H8O	180.058	181.065	179.05	DTXSID6049307	9-Fluorenone	486-25-9	CAS_RN:486-25-9	YLQWCDOCJODRMT-UHFFFAOYSA-N	9H-Fluoren-9-one	O=C1C2=CC=CC=C2C2=CC=CC=C12	InChI=1S/C13H8O/c14-13-11-7-3-1-5-9(11)10-6-2-4-8-12(10)13/h1-8H	InChI=1S/C13H8O/c14-13-11-7-3-1-5-9(11)10-6-2-4-8-12(10)13/h1-8H	C13H8O	180.058
8302	9-Nitroanthracene	[O-][N+](=O)c1c2ccccc2cc2ccccc12	LSIKFJXEYJIZNB-UHFFFAOYSA-N	C14H9NO2	223.063	224.071	222.056	DTXSID5025730	9-Nitroanthracene	602-60-8	CAS_RN:602-60-8	LSIKFJXEYJIZNB-UHFFFAOYSA-N	9-Nitroanthracene	[O-][N+](=O)C1=C2C=CC=CC2=CC2=CC=CC=C12	InChI=1S/C14H9NO2/c16-15(17)14-12-7-3-1-5-10(12)9-11-6-2-4-8-13(11)14/h1-9H	InChI=1S/C14H9NO2/c16-15(17)14-12-7-3-1-5-10(12)9-11-6-2-4-8-13(11)14/h1-9H	C14H9NO2	223.063
8303	Acridine	c1ccc2nc3ccccc3cc2c1	DZBUGLKDJFMEHC-UHFFFAOYSA-N	C13H9N	179.073	180.081	178.066	DTXSID8059766	Acridine	260-94-6	CAS_RN:260-94-6	DZBUGLKDJFMEHC-UHFFFAOYSA-N	Acridine	C1=CC2=CC3=CC=CC=C3N=C2C=C1	InChI=1S/C13H9N/c1-3-7-12-10(5-1)9-11-6-2-4-8-13(11)14-12/h1-9H	InChI=1S/C13H9N/c1-3-7-12-10(5-1)9-11-6-2-4-8-13(11)14-12/h1-9H	C13H9N	179.073
8304	Acridinon	O=c1cccc2[nH]c3ccccc3cc12	DSTNUFDTTMKLQR-UHFFFAOYSA-N	C13H9NO	195.068	196.076	194.061	DTXSID90280096	10H-acridin-1-one	5464-73-3	CAS_RN:5464-73-3	DSTNUFDTTMKLQR-UHFFFAOYSA-N	Acridin-1(10H)-one	O=C1C=CC=C2NC3=CC=CC=C3C=C12	InChI=1S/C13H9NO/c15-13-7-3-6-12-10(13)8-9-4-1-2-5-11(9)14-12/h1-8,14H	InChI=1S/C13H9NO/c15-13-7-3-6-12-10(13)8-9-4-1-2-5-11(9)14-12/h1-8,14H	C13H9NO	195.068
8305	Anthracene-1,4-dione	O=C1C=CC(=O)c2cc3ccccc3cc12	LSOTZYUVGZKSHR-UHFFFAOYSA-N	C14H8O2	208.052	209.06	207.045	DTXSID10212899	1,4-Anthraquinone	635-12-1	CAS_RN:635-12-1	LSOTZYUVGZKSHR-UHFFFAOYSA-N	Anthracene-1,4-dione	O=C1C=CC(=O)C2=CC3=CC=CC=C3C=C12	InChI=1S/C14H8O2/c15-13-5-6-14(16)12-8-10-4-2-1-3-9(10)7-11(12)13/h1-8H	InChI=1S/C14H8O2/c15-13-5-6-14(16)12-8-10-4-2-1-3-9(10)7-11(12)13/h1-8H	C14H8O2	208.052
8306	Benz(c)acridine	c1ccc2nc3c(ccc4ccccc34)cc2c1	OAPPEBNXKAKQGS-UHFFFAOYSA-N	C17H11N	229.089	230.096	228.082	DTXSID9059759	Benz[c]acridine	225-51-4	CAS_RN:225-51-4	OAPPEBNXKAKQGS-UHFFFAOYSA-N	Benzo[c]acridine	C1=CC=C2C(C=CC3=CC4=CC=CC=C4N=C23)=C1	InChI=1S/C17H11N/c1-3-7-15-12(5-1)9-10-14-11-13-6-2-4-8-16(13)18-17(14)15/h1-11H	InChI=1S/C17H11N/c1-3-7-15-12(5-1)9-10-14-11-13-6-2-4-8-16(13)18-17(14)15/h1-11H	C17H11N	229.089
8307	benzo(h)quinoline	c1ccc2c(c1)ccc1cccnc21	WZJYKHNJTSNBHV-UHFFFAOYSA-N	C13H9N	179.073	180.081	178.066	DTXSID1075199	Benzo[h]quinoline	230-27-3	CAS_RN:230-27-3	WZJYKHNJTSNBHV-UHFFFAOYSA-N	Benzo[h]quinoline	C1=CC=C2C(C=CC3=CC=CN=C23)=C1	InChI=1S/C13H9N/c1-2-6-12-10(4-1)7-8-11-5-3-9-14-13(11)12/h1-9H	InChI=1S/C13H9N/c1-2-6-12-10(4-1)7-8-11-5-3-9-14-13(11)12/h1-9H	C13H9N	179.073
8308	Carbazole	c1ccc2c(c1)[nH]c1ccccc21	UJOBWOGCFQCDNV-UHFFFAOYSA-N	C12H9N	167.073	168.081	166.066	DTXSID4020248	Carbazole	86-74-8	CAS_RN:86-74-8	UJOBWOGCFQCDNV-UHFFFAOYSA-N	9H-Carbazole	N1C2=CC=CC=C2C2=C1C=CC=C2	InChI=1S/C12H9N/c1-3-7-11-9(5-1)10-6-2-4-8-12(10)13-11/h1-8,13H	InChI=1S/C12H9N/c1-3-7-11-9(5-1)10-6-2-4-8-12(10)13-11/h1-8,13H	C12H9N	167.073
8309	Dibenz[a,j]acridine	c1ccc2c(c1)ccc1nc3ccc4ccccc4c3cc21	ANUCHZVCBDOPOX-UHFFFAOYSA-N	C21H13N	279.105	280.112	278.098	DTXSID4059758	Dibenz[a,j]acridine	224-42-0	CAS_RN:224-42-0	ANUCHZVCBDOPOX-UHFFFAOYSA-N	Dibenzo[a,j]acridine	C1=CC=C2C(C=CC3=NC4=C(C=C23)C2=CC=CC=C2C=C4)=C1	InChI=1S/C21H13N/c1-3-7-16-14(5-1)9-11-20-18(16)13-19-17-8-4-2-6-15(17)10-12-21(19)22-20/h1-13H	InChI=1S/C21H13N/c1-3-7-16-14(5-1)9-11-20-18(16)13-19-17-8-4-2-6-15(17)10-12-21(19)22-20/h1-13H	C21H13N	279.105
8310	Harmane	Cc1nccc2c3ccccc3[nH]c12	PSFDQSOCUJVVGF-UHFFFAOYSA-N	C12H10N2	182.084	183.092	181.077	DTXSID80197568	Harman	486-84-0	CAS_RN:486-84-0	PSFDQSOCUJVVGF-UHFFFAOYSA-N	1-Methyl-9H-pyrido[3,4-b]indole	CC1=NC=CC2=C1NC1=CC=CC=C21	InChI=1S/C12H10N2/c1-8-12-10(6-7-13-8)9-4-2-3-5-11(9)14-12/h2-7,14H,1H3	InChI=1S/C12H10N2/c1-8-12-10(6-7-13-8)9-4-2-3-5-11(9)14-12/h2-7,14H,1H3	C12H10N2	182.084
8311	HH-cyclopenta (def)phenanthrene-4-one	O=c1c2cccc3ccc4cccc1c4c23	IFCBMPOMNSORDG-UHFFFAOYSA-N	C15H8O	204.058	205.065	203.05	DTXSID50205967	4H-Cyclopenta(def)phenanthren-4-one	5737-13-3	CAS_RN:5737-13-3	IFCBMPOMNSORDG-UHFFFAOYSA-N	4H-Cyclopenta[def]phenanthren-4-one	O=C1C2=CC=CC3=C2C2=C(C=CC=C12)C=C3	InChI=1S/C15H8O/c16-15-11-5-1-3-9-7-8-10-4-2-6-12(15)14(10)13(9)11/h1-8H	InChI=1S/C15H8O/c16-15-11-5-1-3-9-7-8-10-4-2-6-12(15)14(10)13(9)11/h1-8H	C15H8O	204.058
8312	Indazole	c1n[nH]c2ccccc12	BAXOFTOLAUCFNW-UHFFFAOYSA-N	C7H6N2	118.053	119.06	117.046	DTXSID4075374	Indazole	271-44-3	CAS_RN:271-44-3	BAXOFTOLAUCFNW-UHFFFAOYSA-N	1H-Indazole	N1N=CC2=CC=CC=C12	InChI=1S/C7H6N2/c1-2-4-7-6(3-1)5-8-9-7/h1-5H,(H,8,9)	InChI=1S/C7H6N2/c1-2-4-7-6(3-1)5-8-9-7/h1-5H,(H,8,9)	C7H6N2	118.053
8313	indole	c1cc2ccccc2[nH]1	SIKJAQJRHWYJAI-UHFFFAOYSA-N	C8H7N	117.058	118.065	116.051	DTXSID0020737	Indole	120-72-9	CAS_RN:120-72-9	SIKJAQJRHWYJAI-UHFFFAOYSA-N	1H-Indole	N1C=CC2=C1C=CC=C2	InChI=1S/C8H7N/c1-2-4-8-7(3-1)5-6-9-8/h1-6,9H	InChI=1S/C8H7N/c1-2-4-8-7(3-1)5-6-9-8/h1-6,9H	C8H7N	117.058
8314	Isoquinoline	c1ccc2cnccc2c1	AWJUIBRHMBBTKR-UHFFFAOYSA-N	C9H7N	129.058	130.065	128.051	DTXSID2047644	Isoquinoline	119-65-3	CAS_RN:119-65-3	AWJUIBRHMBBTKR-UHFFFAOYSA-N	Isoquinoline	C1=CC2=C(C=C1)C=NC=C2	InChI=1S/C9H7N/c1-2-4-9-7-10-6-5-8(9)3-1/h1-7H	InChI=1S/C9H7N/c1-2-4-9-7-10-6-5-8(9)3-1/h1-7H	C9H7N	129.058
8315	Phenanthren-9,10-dione	O=C1C(=O)c2ccccc2-c2ccccc12	YYVYAPXYZVYDHN-UHFFFAOYSA-N	C14H8O2	208.052	209.06	207.045	DTXSID3058901	9,10-Phenanthrenedione	84-11-7	CAS_RN:84-11-7	YYVYAPXYZVYDHN-UHFFFAOYSA-N	Phenanthrene-9,10-dione	O=C1C(=O)C2=C(C=CC=C2)C2=C1C=CC=C2	InChI=1S/C14H8O2/c15-13-11-7-3-1-5-9(11)10-6-2-4-8-12(10)14(13)16/h1-8H	InChI=1S/C14H8O2/c15-13-11-7-3-1-5-9(11)10-6-2-4-8-12(10)14(13)16/h1-8H	C14H8O2	208.052
8316	Phenanthridine	c1ccc2c(c1)cnc1ccccc21	RDOWQLZANAYVLL-UHFFFAOYSA-N	C13H9N	179.073	180.081	178.066	DTXSID3074288	Phenanthridine	229-87-8	CAS_RN:229-87-8	RDOWQLZANAYVLL-UHFFFAOYSA-N	Phenanthridine	C1=CC=C2C(=C1)C=NC1=CC=CC=C21	InChI=1S/C13H9N/c1-2-6-11-10(5-1)9-14-13-8-4-3-7-12(11)13/h1-9H	InChI=1S/C13H9N/c1-2-6-11-10(5-1)9-14-13-8-4-3-7-12(11)13/h1-9H	C13H9N	179.073
8317	PHIP	Cn1c2cc(cnc2[nH]c1=N)-c1ccccc1	UQVKZNNCIHJZLS-UHFFFAOYSA-N	C13H12N4	224.106	225.113	223.099	DTXSID3037628	2-Amino-1methyl-6-phenylimidazo [4,5-b]pyridine	105650-23-5	CAS_RN:105650-23-5	UQVKZNNCIHJZLS-UHFFFAOYSA-N	1-Methyl-6-phenyl-1H-imidazo[4,5-b]pyridin-2-amine	CN1C(N)=NC2=C1C=C(C=N2)C1=CC=CC=C1	InChI=1S/C13H12N4/c1-17-11-7-10(9-5-3-2-4-6-9)8-15-12(11)16-13(17)14/h2-8H,1H3,(H2,14,15,16)	InChI=1S/C13H12N4/c1-17-11-7-10(9-5-3-2-4-6-9)8-15-12(11)16-13(17)14/h2-8H,1H3,(H2,14,15,16)	C13H12N4	224.106
8318	0020_Chloramphenicol	OC[C@@H](NC(=O)C(Cl)Cl)[C@H](O)C1=CC=C(C=C1)[N+]([O-])=O	WIIZWVCIJKGZOK-RKDXNWHRSA-N	C11H12Cl2N2O5	322.012	323.02	321.005	DTXSID7020265	Chloramphenicol	56-75-7	CAS_RN:56-75-7	WIIZWVCIJKGZOK-RKDXNWHRSA-N	2,2-Dichloro-N-[(1R,2R)-1,3-dihydroxy-1-(4-nitrophenyl)propan-2-yl]acetamide	OC[C@@H](NC(=O)C(Cl)Cl)[C@H](O)C1=CC=C(C=C1)[N+]([O-])=O	InChI=1S/C11H12Cl2N2O5/c12-10(13)11(18)14-8(5-16)9(17)6-1-3-7(4-2-6)15(19)20/h1-4,8-10,16-17H,5H2,(H,14,18)/t8-,9-/m1/s1	InChI=1S/C11H12Cl2N2O5/c12-10(13)11(18)14-8(5-16)9(17)6-1-3-7(4-2-6)15(19)20/h1-4,8-10,16-17H,5H2,(H,14,18)/t8-,9-/m1/s1	C11H12Cl2N2O5	322.012
8319	0165_Piperacillin	CCN1CCN(C(=O)N[C@@H](C(=O)N[C@H]2[C@H]3SC(C)(C)[C@@H](N3C2=O)C(O)=O)C2=CC=CC=C2)C(=O)C1=O	IVBHGBMCVLDMKU-GXNBUGAJSA-N	C23H27N5O7S	517.163	518.17	516.156	DTXSID2023482	Piperacillin	61477-96-1	CAS_RN:61477-96-1	IVBHGBMCVLDMKU-GXNBUGAJSA-N	(2S,5R,6R)-6-({(2R)-2-[(4-Ethyl-2,3-dioxopiperazine-1-carbonyl)amino]-2-phenylacetyl}amino)-3,3-dimethyl-7-oxo-4-thia-1-azabicyclo[3.2.0]heptane-2-carboxylic acid	CCN1CCN(C(=O)N[C@@H](C(=O)N[C@H]2[C@H]3SC(C)(C)[C@@H](N3C2=O)C(O)=O)C2=CC=CC=C2)C(=O)C1=O	InChI=1S/C23H27N5O7S/c1-4-26-10-11-27(19(32)18(26)31)22(35)25-13(12-8-6-5-7-9-12)16(29)24-14-17(30)28-15(21(33)34)23(2,3)36-20(14)28/h5-9,13-15,20H,4,10-11H2,1-3H3,(H,24,29)(H,25,35)(H,33,34)/t13-,14-,15+,20-/m1/s1	InChI=1S/C23H27N5O7S/c1-4-26-10-11-27(19(32)18(26)31)22(35)25-13(12-8-6-5-7-9-12)16(29)24-14-17(30)28-15(21(33)34)23(2,3)36-20(14)28/h5-9,13-15,20H,4,10-11H2,1-3H3,(H,24,29)(H,25,35)(H,33,34)/t13-,14-,15+,20-/m1/s1	C23H27N5O7S	517.163
8320	0350_Pentobarbital	CCCC(C)C1(CC)C(=O)NC(=O)NC1=O	WEXRUCMBJFQVBZ-UHFFFAOYSA-N	C11H18N2O3	226.132	227.139	225.124	DTXSID7023435	Pentobarbital	76-74-4	CAS_RN:76-74-4	WEXRUCMBJFQVBZ-UHFFFAOYSA-N	5-Ethyl-2-hydroxy-5-(pentan-2-yl)pyrimidine-4,6(1H,5H)-dione	CCCC(C)C1(CC)C(=O)NC(O)=NC1=O	InChI=1S/C11H18N2O3/c1-4-6-7(3)11(5-2)8(14)12-10(16)13-9(11)15/h7H,4-6H2,1-3H3,(H2,12,13,14,15,16)	InChI=1/C11H18N2O3/c1-4-6-7(3)11(5-2)8(14)12-10(16)13-9(11)15/h7H,4-6H2,1-3H3,(H2,12,13,14,15,16)	C11H18N2O3	226.132
8321	0360_Fluoxetine	CNCCC(OC1=CC=C(C=C1)C(F)(F)F)C1=CC=CC=C1	RTHCYVBBDHJXIQ-UHFFFAOYSA-N	C17H18F3NO	309.134	310.141	308.127	DTXSID7023067	Fluoxetine	54910-89-3	CAS_RN:54910-89-3	RTHCYVBBDHJXIQ-UHFFFAOYSA-N	N-Methyl-3-phenyl-3-[4-(trifluoromethyl)phenoxy]propan-1-amine	CNCCC(OC1=CC=C(C=C1)C(F)(F)F)C1=CC=CC=C1	InChI=1S/C17H18F3NO/c1-21-12-11-16(13-5-3-2-4-6-13)22-15-9-7-14(8-10-15)17(18,19)20/h2-10,16,21H,11-12H2,1H3	InChI=1/C17H18F3NO/c1-21-12-11-16(13-5-3-2-4-6-13)22-15-9-7-14(8-10-15)17(18,19)20/h2-10,16,21H,11-12H2,1H3	C17H18F3NO	309.134
8322	0361_Venlafaxine	COC1=CC=C(C=C1)C(CN(C)C)C1(O)CCCCC1	PNVNVHUZROJLTJ-UHFFFAOYSA-N	C17H27NO2	277.204	278.211	276.197	DTXSID6023737	Venlafaxine	93413-69-5	CAS_RN:93413-69-5	PNVNVHUZROJLTJ-UHFFFAOYSA-N	1-[2-(Dimethylamino)-1-(4-methoxyphenyl)ethyl]cyclohexan-1-ol	COC1=CC=C(C=C1)C(CN(C)C)C1(O)CCCCC1	InChI=1S/C17H27NO2/c1-18(2)13-16(17(19)11-5-4-6-12-17)14-7-9-15(20-3)10-8-14/h7-10,16,19H,4-6,11-13H2,1-3H3	InChI=1/C17H27NO2/c1-18(2)13-16(17(19)11-5-4-6-12-17)14-7-9-15(20-3)10-8-14/h7-10,16,19H,4-6,11-13H2,1-3H3	C17H27NO2	277.204
8323	0376_2,4-Toluene diisocyanate	CC1=C(C=C(C=C1)N=C=O)N=C=O	DVKJHBMWWAPEIU-UHFFFAOYSA-N	C9H6N2O2	174.043	175.05	173.036	DTXSID7026156	Toluene-2,4-diisocyanate	584-84-9	CAS_RN:584-84-9	DVKJHBMWWAPEIU-UHFFFAOYSA-N	2,4-Diisocyanato-1-methylbenzene	CC1=CC=C(C=C1N=C=O)N=C=O	InChI=1S/C9H6N2O2/c1-7-2-3-8(10-5-12)4-9(7)11-6-13/h2-4H,1H3	InChI=1S/C9H6N2O2/c1-7-2-3-8(10-5-12)4-9(7)11-6-13/h2-4H,1H3	C9H6N2O2	174.043
8324	0377_4-Methylumbelliferyl sulfate	CC1=CC(=O)OC2=CC(OS(O)(=O)=O)=CC=C12	FUYLLJCBCKRIAL-UHFFFAOYSA-N	C10H8O6S	256.004	257.011	254.997	DTXSID60864564	4-Methylumbelliferyl sulfate	25892-63-1	CAS_RN:25892-63-1	FUYLLJCBCKRIAL-UHFFFAOYSA-N	4-Methyl-2-oxo-2H-1-benzopyran-7-yl hydrogen sulfate	CC1=CC(=O)OC2=CC(OS(O)(=O)=O)=CC=C12	InChI=1S/C10H8O6S/c1-6-4-10(11)15-9-5-7(2-3-8(6)9)16-17(12,13)14/h2-5H,1H3,(H,12,13,14)	InChI=1S/C10H8O6S/c1-6-4-10(11)15-9-5-7(2-3-8(6)9)16-17(12,13)14/h2-5H,1H3,(H,12,13,14)	C10H8O6S	256.004
8325	0404_Estrone-3-(beta-D-glucuronide)	C[C@]12CC[C@H]3[C@@H](CCC4=C3C=CC(O[C@@H]3O[C@@H]([C@@H](O)[C@H](O)[C@H]3O)C(O)=O)=C4)[C@@H]1CCC2=O	FJAZVHYPASAQKM-JBAURARKSA-N	C24H30O8	446.194	447.201	445.187	DTXSID20891497	Estrone-3-glucuronide	2479-90-5	CAS_RN:2479-90-5	FJAZVHYPASAQKM-JBAURARKSA-N	17-Oxoestra-1,3,5(10)-trien-3-yl beta-D-glucopyranosiduronic acid	[H][C@@]12CCC(=O)[C@@]1(C)CC[C@]1([H])C3=C(CC[C@@]21[H])C=C(O[C@@H]1O[C@@H]([C@@H](O)[C@H](O)[C@H]1O)C(O)=O)C=C3	InChI=1S/C24H30O8/c1-24-9-8-14-13-5-3-12(10-11(13)2-4-15(14)16(24)6-7-17(24)25)31-23-20(28)18(26)19(27)21(32-23)22(29)30/h3,5,10,14-16,18-21,23,26-28H,2,4,6-9H2,1H3,(H,29,30)/t14-,15-,16+,18+,19+,20-,21+,23-,24+/m1/s1	InChI=1S/C24H30O8/c1-24-9-8-14-13-5-3-12(10-11(13)2-4-15(14)16(24)6-7-17(24)25)31-23-20(28)18(26)19(27)21(32-23)22(29)30/h3,5,10,14-16,18-21,23,26-28H,2,4,6-9H2,1H3,(H,29,30)/t14-,15-,16+,18+,19+,20-,21+,23-,24+/m1/s1	C24H30O8	446.194
8326	0405_Estrone-3-sulfate	CC12CCC3C(CCC4=CC(OS(O)(=O)=O)=CC=C34)C1CCC2=O	JKKFKPJIXZFSSB-UHFFFAOYSA-N	C18H22O5S	350.119	351.126	349.112	DTXSID50891501	Estrone sulfate	481-97-0	CAS_RN:481-97-0	JKKFKPJIXZFSSB-CBZIJGRNSA-N	17-Oxoestra-1,3,5(10)-trien-3-yl hydrogen sulfate	[H][C@@]12CCC(=O)[C@@]1(C)CC[C@]1([H])C3=C(CC[C@@]21[H])C=C(OS(O)(=O)=O)C=C3	InChI=1S/C18H22O5S/c1-18-9-8-14-13-5-3-12(23-24(20,21)22)10-11(13)2-4-15(14)16(18)6-7-17(18)19/h3,5,10,14-16H,2,4,6-9H2,1H3,(H,20,21,22)/t14-,15-,16+,18+/m1/s1	InChI=1/C18H22O5S/c1-18-9-8-14-13-5-3-12(23-24(20,21)22)10-11(13)2-4-15(14)16(18)6-7-17(18)19/h3,5,10,14-16H,2,4,6-9H2,1H3,(H,20,21,22)/t14-,15-,16+,18+/s2	C18H22O5S	350.119
8327	0406_4-Methylumbelliferyl glucuronide	CC1=CC(=O)OC2=CC(O[C@@H]3O[C@@H]([C@H](O)[C@H](O)[C@H]3O)C(O)=O)=CC=C12	ARQXEQLMMNGFDU-SQCNAZHOSA-N	C16H16O9	352.079	353.087	351.072	DTXSID10891502	4-Methylumbelliferyl glucuronide	6160-80-1	CAS_RN:6160-80-1	ARQXEQLMMNGFDU-JHZZJYKESA-N	4-Methyl-2-oxo-2H-chromen-7-yl beta-D-glucopyranosiduronic acid	CC1=CC(=O)OC2=C1C=CC(O[C@@H]1O[C@@H]([C@@H](O)[C@H](O)[C@H]1O)C(O)=O)=C2	InChI=1S/C16H16O9/c1-6-4-10(17)24-9-5-7(2-3-8(6)9)23-16-13(20)11(18)12(19)14(25-16)15(21)22/h2-5,11-14,16,18-20H,1H3,(H,21,22)/t11-,12-,13+,14-,16+/m0/s1	InChI=1S/C16H16O9/c1-6-4-10(17)24-9-5-7(2-3-8(6)9)23-16-13(20)11(18)12(19)14(25-16)15(21)22/h2-5,11-14,16,18-20H,1H3,(H,21,22)/t11-,12-,13+,14-,16+/m0/s1	C16H16O9	352.079
8328	0444_Azathioprine	CN1C=NC(=C1SC1=C2NC=NC2=NC=N1)[N+]([O-])=O	LMEKQMALGUDUQG-UHFFFAOYSA-N	C9H7N7O2S	277.038	278.045	276.031	DTXSID4020119	Azathioprine	446-86-6	CAS_RN:446-86-6	LMEKQMALGUDUQG-UHFFFAOYSA-N	6-[(1-Methyl-4-nitro-1H-imidazol-5-yl)sulfanyl]-7H-purine	CN1C=NC(=C1SC1=NC=NC2=C1NC=N2)[N+]([O-])=O	InChI=1S/C9H7N7O2S/c1-15-4-14-7(16(17)18)9(15)19-8-5-6(11-2-10-5)12-3-13-8/h2-4H,1H3,(H,10,11,12,13)	InChI=1S/C9H7N7O2S/c1-15-4-14-7(16(17)18)9(15)19-8-5-6(11-2-10-5)12-3-13-8/h2-4H,1H3,(H,10,11,12,13)	C9H7N7O2S	277.038
8329	0458_Salicylic acid	OC(=O)C1=CC=CC=C1O	YGSDEFSMJLZEOE-UHFFFAOYSA-N	C7H6O3	138.032	139.039	137.024	DTXSID7026368	Salicylic acid	69-72-7	CAS_RN:69-72-7	YGSDEFSMJLZEOE-UHFFFAOYSA-N	2-Hydroxybenzoic acid	OC(=O)C1=C(O)C=CC=C1	InChI=1S/C7H6O3/c8-6-4-2-1-3-5(6)7(9)10/h1-4,8H,(H,9,10)	InChI=1S/C7H6O3/c8-6-4-2-1-3-5(6)7(9)10/h1-4,8H,(H,9,10)	C7H6O3	138.032
8330	1-naphthol-5-sulfonic acid	OC1=CC=CC2=C(C=CC=C12)S(O)(=O)=O	YLKCHWCYYNKADS-UHFFFAOYSA-N	C10H8O4S	224.014	225.022	223.007	DTXSID0059459	1-Naphthalenesulfonic acid, 5-hydroxy-	117-59-9	CAS_RN:117-59-9	YLKCHWCYYNKADS-UHFFFAOYSA-N	5-Hydroxynaphthalene-1-sulfonic acid	OC1=C2C=CC=C(C2=CC=C1)S(O)(=O)=O	InChI=1S/C10H8O4S/c11-9-5-1-4-8-7(9)3-2-6-10(8)15(12,13)14/h1-6,11H,(H,12,13,14)	InChI=1S/C10H8O4S/c11-9-5-1-4-8-7(9)3-2-6-10(8)15(12,13)14/h1-6,11H,(H,12,13,14)	C10H8O4S	224.014
8331	2,2',4,4'-tetrahydroxybenzophenone	OC1=CC(O)=C(C=C1)C(=O)C1=C(O)C=C(O)C=C1	WXNRYSGJLQFHBR-UHFFFAOYSA-N	C13H10O5	246.053	247.06	245.046	DTXSID5041306	2,2',4,4'-Tetrahydroxybenzophenone	131-55-5	CAS_RN:131-55-5	WXNRYSGJLQFHBR-UHFFFAOYSA-N	Bis(2,4-dihydroxyphenyl)methanone	OC1=CC(O)=C(C=C1)C(=O)C1=CC=C(O)C=C1O	InChI=1S/C13H10O5/c14-7-1-3-9(11(16)5-7)13(18)10-4-2-8(15)6-12(10)17/h1-6,14-17H	InChI=1S/C13H10O5/c14-7-1-3-9(11(16)5-7)13(18)10-4-2-8(15)6-12(10)17/h1-6,14-17H	C13H10O5	246.053
8332	2,4-dihydroxybenzophenone	OC1=CC(O)=C(C=C1)C(=O)C1=CC=CC=C1	ZXDDPOHVAMWLBH-UHFFFAOYSA-N	C13H10O3	214.063	215.07	213.056	DTXSID8022406	2,4-Dihydroxybenzophenone	131-56-6	CAS_RN:131-56-6	ZXDDPOHVAMWLBH-UHFFFAOYSA-N	(2,4-Dihydroxyphenyl)(phenyl)methanone	OC1=CC=C(C(=O)C2=CC=CC=C2)C(O)=C1	InChI=1S/C13H10O3/c14-10-6-7-11(12(15)8-10)13(16)9-4-2-1-3-5-9/h1-8,14-15H	InChI=1S/C13H10O3/c14-10-6-7-11(12(15)8-10)13(16)9-4-2-1-3-5-9/h1-8,14-15H	C13H10O3	214.063
8333	2,4-di-tert-butylphenol	CC(C)(C)C1=CC(=C(O)C=C1)C(C)(C)C	ICKWICRCANNIBI-UHFFFAOYSA-N	C14H22O	206.167	207.174	205.16	DTXSID2026602	2,4-Di-tert-butylphenol	96-76-4	CAS_RN:96-76-4	ICKWICRCANNIBI-UHFFFAOYSA-N	2,4-Di-tert-butylphenol	CC(C)(C)C1=CC(=C(O)C=C1)C(C)(C)C	InChI=1S/C14H22O/c1-13(2,3)10-7-8-12(15)11(9-10)14(4,5)6/h7-9,15H,1-6H3	InChI=1S/C14H22O/c1-13(2,3)10-7-8-12(15)11(9-10)14(4,5)6/h7-9,15H,1-6H3	C14H22O	206.167
8334	2263_Omeprazole	COC1=CC=C2N=C(NC2=C1)S(=O)CC1=NC=C(C)C(OC)=C1C	SUBDBMMJDZJVOS-UHFFFAOYSA-N	C17H19N3O3S	345.115	346.122	344.107	DTXSID6021080	Omeprazole	73590-58-6	CAS_RN:73590-58-6	SUBDBMMJDZJVOS-UHFFFAOYSA-N	5-Methoxy-2-[(4-methoxy-3,5-dimethylpyridin-2-yl)methanesulfinyl]-1H-benzimidazole	COC1=CC2=C(NC(=N2)S(=O)CC2=C(C)C(OC)=C(C)C=N2)C=C1	InChI=1S/C17H19N3O3S/c1-10-8-18-15(11(2)16(10)23-4)9-24(21)17-19-13-6-5-12(22-3)7-14(13)20-17/h5-8H,9H2,1-4H3,(H,19,20)	InChI=1/C17H19N3O3S/c1-10-8-18-15(11(2)16(10)23-4)9-24(21)17-19-13-6-5-12(22-3)7-14(13)20-17/h5-8H,9H2,1-4H3,(H,19,20)	C17H19N3O3S	345.115
8335	2348_Nonivamide	CCCCCCCCC(=O)NCC1=CC=C(O)C(OC)=C1	RGOVYLWUIBMPGK-UHFFFAOYSA-N	C17H27NO3	293.199	294.206	292.192	DTXSID1034769	Nonivamide	2444-46-4	CAS_RN:2444-46-4	RGOVYLWUIBMPGK-UHFFFAOYSA-N	N-[(4-Hydroxy-3-methoxyphenyl)methyl]nonanamide	CCCCCCCCC(=O)NCC1=CC(OC)=C(O)C=C1	InChI=1S/C17H27NO3/c1-3-4-5-6-7-8-9-17(20)18-13-14-10-11-15(19)16(12-14)21-2/h10-12,19H,3-9,13H2,1-2H3,(H,18,20)	InChI=1S/C17H27NO3/c1-3-4-5-6-7-8-9-17(20)18-13-14-10-11-15(19)16(12-14)21-2/h10-12,19H,3-9,13H2,1-2H3,(H,18,20)	C17H27NO3	293.199
8336	2361_pantoprazole	COC1=CC=NC(CS(=O)C2=NC3=CC=C(OC(F)F)C=C3N2)=C1OC	IQPSEEYGBUAQFF-UHFFFAOYSA-N	C16H15F2N3O4S	383.075	384.082	382.068	DTXSID4023416	Pantoprazole	102625-70-7	CAS_RN:102625-70-7	IQPSEEYGBUAQFF-UHFFFAOYSA-N	5-(Difluoromethoxy)-2-[(3,4-dimethoxypyridin-2-yl)methanesulfinyl]-1H-benzimidazole	COC1=C(OC)C(CS(=O)C2=NC3=C(N2)C=CC(OC(F)F)=C3)=NC=C1	InChI=1S/C16H15F2N3O4S/c1-23-13-5-6-19-12(14(13)24-2)8-26(22)16-20-10-4-3-9(25-15(17)18)7-11(10)21-16/h3-7,15H,8H2,1-2H3,(H,20,21)	InChI=1/C16H15F2N3O4S/c1-23-13-5-6-19-12(14(13)24-2)8-26(22)16-20-10-4-3-9(25-15(17)18)7-11(10)21-16/h3-7,15H,8H2,1-2H3,(H,20,21)	C16H15F2N3O4S	383.075
8337	2378_Abietic acid	CC(C)C1=CC2=CC[C@@H]3[C@](C)(CCC[C@@]3(C)C(O)=O)[C@H]2CC1	RSWGJHLUYNHPMX-ONCXSQPRSA-N	C20H30O2	302.225	303.232	301.217	DTXSID7022047	Abietic acid	514-10-3	CAS_RN:514-10-3	RSWGJHLUYNHPMX-ONCXSQPRSA-N	Abieta-7,13-dien-18-oic acid	CC(C)C1=CC2=CC[C@@H]3[C@](C)(CCC[C@@]3(C)C(O)=O)[C@H]2CC1	InChI=1S/C20H30O2/c1-13(2)14-6-8-16-15(12-14)7-9-17-19(16,3)10-5-11-20(17,4)18(21)22/h7,12-13,16-17H,5-6,8-11H2,1-4H3,(H,21,22)/t16-,17+,19+,20+/m0/s1	InChI=1S/C20H30O2/c1-13(2)14-6-8-16-15(12-14)7-9-17-19(16,3)10-5-11-20(17,4)18(21)22/h7,12-13,16-17H,5-6,8-11H2,1-4H3,(H,21,22)/t16-,17+,19+,20+/m0/s1	C20H30O2	302.225
8338	2-Hydroxyphenylacetic acid	OC(=O)CC1=C(O)C=CC=C1	CCVYRRGZDBSHFU-UHFFFAOYSA-N	C8H8O3	152.047	153.055	151.04	DTXSID1060633	2-Hydroxyphenylacetic acid	614-75-5	CAS_RN:614-75-5	CCVYRRGZDBSHFU-UHFFFAOYSA-N	(2-Hydroxyphenyl)acetic acid	OC(=O)CC1=C(O)C=CC=C1	InChI=1S/C8H8O3/c9-7-4-2-1-3-6(7)5-8(10)11/h1-4,9H,5H2,(H,10,11)	InChI=1S/C8H8O3/c9-7-4-2-1-3-6(7)5-8(10)11/h1-4,9H,5H2,(H,10,11)	C8H8O3	152.047
8339	2-Methoxyphenylacetic acid	COC1=C(CC(O)=O)C=CC=C1	IVEWTCACRDEAOB-UHFFFAOYSA-N	C9H10O3	166.063	167.07	165.056	DTXSID0059083	Benzeneacetic acid, 2-methoxy-	93-25-4	CAS_RN:93-25-4	IVEWTCACRDEAOB-UHFFFAOYSA-N	(2-Methoxyphenyl)acetic acid	COC1=C(CC(O)=O)C=CC=C1	InChI=1S/C9H10O3/c1-12-8-5-3-2-4-7(8)6-9(10)11/h2-5H,6H2,1H3,(H,10,11)	InChI=1S/C9H10O3/c1-12-8-5-3-2-4-7(8)6-9(10)11/h2-5H,6H2,1H3,(H,10,11)	C9H10O3	166.063
8340	2-Oxindole	O=C1CC2=CC=CC=C2N1	JYGFTBXVXVMTGB-UHFFFAOYSA-N	C8H7NO	133.053	134.06	132.045	DTXSID80870389	1,3-Dihydro-2H-indol-2-one	59-48-3	CAS_RN:59-48-3	JYGFTBXVXVMTGB-UHFFFAOYSA-N	1,3-Dihydro-2H-indol-2-one	O=C1CC2=CC=CC=C2N1	InChI=1S/C8H7NO/c10-8-5-6-3-1-2-4-7(6)9-8/h1-4H,5H2,(H,9,10)	InChI=1S/C8H7NO/c10-8-5-6-3-1-2-4-7(6)9-8/h1-4H,5H2,(H,9,10)	C8H7NO	133.053
8341	5-Aminonaphthalene-2-sulfonic acid	NC1=C2C=CC(=CC2=CC=C1)S(O)(=O)=O	UWPJYQYRSWYIGZ-UHFFFAOYSA-N	C10H9NO3S	223.03	224.038	222.023	DTXSID6059497	2-Naphthalenesulfonic acid, 5-amino-	119-79-9	CAS_RN:119-79-9	UWPJYQYRSWYIGZ-UHFFFAOYSA-N	5-Aminonaphthalene-2-sulfonic acid	NC1=CC=CC2=CC(=CC=C12)S(O)(=O)=O	InChI=1S/C10H9NO3S/c11-10-3-1-2-7-6-8(15(12,13)14)4-5-9(7)10/h1-6H,11H2,(H,12,13,14)	InChI=1S/C10H9NO3S/c11-10-3-1-2-7-6-8(15(12,13)14)4-5-9(7)10/h1-6H,11H2,(H,12,13,14)	C10H9NO3S	223.03
8342	6-bromo-2(1H)-quinolinone	BrC1=CC2=C(NC(=O)C=C2)C=C1	YLAFBGATSQRSTB-UHFFFAOYSA-N	C9H6BrNO	222.963	223.971	221.956	DTXSID80495319	6-Bromoquinolin-2(1H)-one	1810-66-8	CAS_RN:1810-66-8	YLAFBGATSQRSTB-UHFFFAOYSA-N	6-Bromoquinolin-2(1H)-one	BrC1=CC2=C(NC(=O)C=C2)C=C1	InChI=1S/C9H6BrNO/c10-7-2-3-8-6(5-7)1-4-9(12)11-8/h1-5H,(H,11,12)	InChI=1S/C9H6BrNO/c10-7-2-3-8-6(5-7)1-4-9(12)11-8/h1-5H,(H,11,12)	C9H6BrNO	222.963
8343	Capecitabine	CCCCCOC(=O)NC1=NC(=O)N(C=C1F)[C@@H]1O[C@H](C)[C@@H](O)[C@H]1O	GAGWJHPBXLXJQN-UORFTKCHSA-N	C15H22FN3O6	359.149	360.157	358.142	DTXSID3046451	Capecitabine	154361-50-9	CAS_RN:154361-50-9	GAGWJHPBXLXJQN-UORFTKCHSA-N	5'-Deoxy-5-fluoro-N-[(pentyloxy)carbonyl]cytidine	CCCCCOC(=O)NC1=NC(=O)N(C=C1F)[C@@H]1O[C@H](C)[C@@H](O)[C@H]1O	InChI=1S/C15H22FN3O6/c1-3-4-5-6-24-15(23)18-12-9(16)7-19(14(22)17-12)13-11(21)10(20)8(2)25-13/h7-8,10-11,13,20-21H,3-6H2,1-2H3,(H,17,18,22,23)/t8-,10-,11-,13-/m1/s1	InChI=1S/C15H22FN3O6/c1-3-4-5-6-24-15(23)18-12-9(16)7-19(14(22)17-12)13-11(21)10(20)8(2)25-13/h7-8,10-11,13,20-21H,3-6H2,1-2H3,(H,17,18,22,23)/t8-,10-,11-,13-/m1/s1	C15H22FN3O6	359.149
8344	M-XYLENE-4-SULFONIC ACID	Cc1ccc(c(c1)C)S(=O)(=O)O	CHZLVSBMXZSPNN-UHFFFAOYSA-N	C8H10O3S	186.035	187.042	185.028	DTXSID1047023	2,4-Dimethylbenzenesulfonic acid	88-61-9	CAS_RN:88-61-9	CHZLVSBMXZSPNN-UHFFFAOYSA-N	2,4-Dimethylbenzene-1-sulfonic acid	CC1=CC=C(C(C)=C1)S(O)(=O)=O	InChI=1S/C8H10O3S/c1-6-3-4-8(7(2)5-6)12(9,10)11/h3-5H,1-2H3,(H,9,10,11)	InChI=1S/C8H10O3S/c1-6-3-4-8(7(2)5-6)12(9,10)11/h3-5H,1-2H3,(H,9,10,11)	C8H10O3S	186.035
8345	Penicillin G	CC1(C)S[C@@H]2[C@H](NC(=O)CC3=CC=CC=C3)C(=O)N2[C@H]1C(O)=O	JGSARLDLIJGVTE-MBNYWOFBSA-N	C16H18N2O4S	334.099	335.106	333.091	DTXSID5046934	Penicillin G	61-33-6	CAS_RN:61-33-6	JGSARLDLIJGVTE-MBNYWOFBSA-N	(2S,5R,6R)-3,3-Dimethyl-7-oxo-6-(2-phenylacetamido)-4-thia-1-azabicyclo[3.2.0]heptane-2-carboxylic acid	CC1(C)S[C@@H]2[C@H](NC(=O)CC3=CC=CC=C3)C(=O)N2[C@H]1C(O)=O	InChI=1S/C16H18N2O4S/c1-16(2)12(15(21)22)18-13(20)11(14(18)23-16)17-10(19)8-9-6-4-3-5-7-9/h3-7,11-12,14H,8H2,1-2H3,(H,17,19)(H,21,22)/t11-,12+,14-/m1/s1	InChI=1S/C16H18N2O4S/c1-16(2)12(15(21)22)18-13(20)11(14(18)23-16)17-10(19)8-9-6-4-3-5-7-9/h3-7,11-12,14H,8H2,1-2H3,(H,17,19)(H,21,22)/t11-,12+,14-/m1/s1	C16H18N2O4S	334.099
8346	Secobarbital	CCCC(C)C1(CC=C)C(=O)NC(=O)NC1=O	KQPKPCNLIDLUMF-UHFFFAOYSA-N	C12H18N2O3	238.132	239.139	237.124	DTXSID6044145	Secobarbital	76-73-3	CAS_RN:76-73-3	KQPKPCNLIDLUMF-UHFFFAOYSA-N	5-(Pentan-2-yl)-5-(prop-2-en-1-yl)-1,3-diazinane-2,4,6-trione	CCCC(C)C1(CC=C)C(=O)NC(=O)NC1=O	InChI=1S/C12H18N2O3/c1-4-6-8(3)12(7-5-2)9(15)13-11(17)14-10(12)16/h5,8H,2,4,6-7H2,1,3H3,(H2,13,14,15,16,17)	InChI=1/C12H18N2O3/c1-4-6-8(3)12(7-5-2)9(15)13-11(17)14-10(12)16/h5,8H,2,4,6-7H2,1,3H3,(H2,13,14,15,16,17)	C12H18N2O3	238.132
8347	Warfarin	CC(=O)CC(C1=CC=CC=C1)C1=C(O)C2=CC=CC=C2OC1=O	PJVWKTKQMONHTI-UHFFFAOYSA-N	C19H16O4	308.105	309.112	307.098	DTXSID5023742	Warfarin	81-81-2	CAS_RN:81-81-2	PJVWKTKQMONHTI-UHFFFAOYSA-N	4-Hydroxy-3-(3-oxo-1-phenylbutyl)-2H-1-benzopyran-2-one	CC(=O)CC(C1=CC=CC=C1)C1=C(O)C2=CC=CC=C2OC1=O	InChI=1S/C19H16O4/c1-12(20)11-15(13-7-3-2-4-8-13)17-18(21)14-9-5-6-10-16(14)23-19(17)22/h2-10,15,21H,11H2,1H3	InChI=1/C19H16O4/c1-12(20)11-15(13-7-3-2-4-8-13)17-18(21)14-9-5-6-10-16(14)23-19(17)22/h2-10,15,21H,11H2,1H3	C19H16O4	308.105
8348	2-methyl-6-phenyl-4H-Pyran-4-one	CC1=CC(=O)C=C(O1)C1=CC=CC=C1	PEYODCCEJQCEBL-UHFFFAOYSA-N	C12H10O2	186.068	187.075	185.061	DTXSID10143831	4H-Pyran-4-one, 2-methyl-6-phenyl-	1013-99-6	CAS_RN:1013-99-6	PEYODCCEJQCEBL-UHFFFAOYSA-N	2-Methyl-6-phenyl-4H-pyran-4-one	CC1=CC(=O)C=C(O1)C1=CC=CC=C1	InChI=1S/C12H10O2/c1-9-7-11(13)8-12(14-9)10-5-3-2-4-6-10/h2-8H,1H3	InChI=1S/C12H10O2/c1-9-7-11(13)8-12(14-9)10-5-3-2-4-6-10/h2-8H,1H3	C12H10O2	186.068
8349	2-Phenylindol	N1C2=CC=CC=C2C=C1C1=CC=CC=C1	KLLLJCACIRKBDT-UHFFFAOYSA-N	C14H11N	193.089	194.096	192.082	DTXSID8061343	1H-Indole, 2-phenyl-	948-65-2	CAS_RN:948-65-2	KLLLJCACIRKBDT-UHFFFAOYSA-N	2-Phenyl-1H-indole	N1C2=CC=CC=C2C=C1C1=CC=CC=C1	InChI=1S/C14H11N/c1-2-6-11(7-3-1)14-10-12-8-4-5-9-13(12)15-14/h1-10,15H	InChI=1S/C14H11N/c1-2-6-11(7-3-1)14-10-12-8-4-5-9-13(12)15-14/h1-10,15H	C14H11N	193.089
8350	3,3'-Biphenol	OC1=CC(=CC=C1)C1=CC(O)=CC=C1	VZQSBJKDSWXLKX-UHFFFAOYSA-N	C12H10O2	186.068	187.075	185.061	DTXSID3071432	[1,1'-Biphenyl]-ar,3-diol	68334-50-9	CAS_RN:68334-50-9	VZQSBJKDSWXLKX-UHFFFAOYSA-N	[1,1'-Biphenyl]-3,3'-diol	OC1=CC(=CC=C1)C1=CC(O)=CC=C1	InChI=1S/C12H10O2/c13-11-5-1-3-9(7-11)10-4-2-6-12(14)8-10/h1-8,13-14H	InChI=1S/C12H10O2/c13-11-5-1-3-9(7-11)10-4-2-6-12(14)8-10/h1-8,13-14H	C12H10O2	186.068
8351	5-Cyclohexadecen-1-one	O=C1CCCCCCCCCCC=CCCC1	ABRIMXGLNHCLIP-UHFFFAOYSA-N	C16H28O	236.214	237.221	235.207	DTXSID8047139	5-Cyclohexadecen-1-one	37609-25-9	CAS_RN:37609-25-9	ABRIMXGLNHCLIP-UHFFFAOYSA-N	Cyclohexadec-5-en-1-one	O=C1CCCCCCCCCCC=CCCC1	InChI=1S/C16H28O/c17-16-14-12-10-8-6-4-2-1-3-5-7-9-11-13-15-16/h6,8H,1-5,7,9-15H2	InChI=1S/C16H28O/c17-16-14-12-10-8-6-4-2-1-3-5-7-9-11-13-15-16/h6,8H,1-5,7,9-15H2	C16H28O	236.214
8352	anthraquinone	O=C1C2=CC=CC=C2C(=O)C2=C1C=CC=C2	RZVHIXYEVGDQDX-UHFFFAOYSA-N	C14H8O2	208.052	209.06	207.045	DTXSID3020095	Anthraquinone	84-65-1	CAS_RN:84-65-1	RZVHIXYEVGDQDX-UHFFFAOYSA-N	Anthracene-9,10-dione	O=C1C2=C(C=CC=C2)C(=O)C2=C1C=CC=C2	InChI=1S/C14H8O2/c15-13-9-5-1-2-6-10(9)14(16)12-8-4-3-7-11(12)13/h1-8H	InChI=1S/C14H8O2/c15-13-9-5-1-2-6-10(9)14(16)12-8-4-3-7-11(12)13/h1-8H	C14H8O2	208.052
8353	Diethyl phthalate	CCOC(=O)C1=CC=CC=C1C(=O)OCC	FLKPEMZONWLCSK-UHFFFAOYSA-N	C12H14O4	222.089	223.096	221.082	DTXSID7021780	Diethyl phthalate	84-66-2	CAS_RN:84-66-2	FLKPEMZONWLCSK-UHFFFAOYSA-N	Diethyl benzene-1,2-dicarboxylate	CCOC(=O)C1=CC=CC=C1C(=O)OCC	InChI=1S/C12H14O4/c1-3-15-11(13)9-7-5-6-8-10(9)12(14)16-4-2/h5-8H,3-4H2,1-2H3	InChI=1S/C12H14O4/c1-3-15-11(13)9-7-5-6-8-10(9)12(14)16-4-2/h5-8H,3-4H2,1-2H3	C12H14O4	222.089
8354	Dipicolinic acid	OC(=O)C1=CC=CC(=N1)C(O)=O	WJJMNDUMQPNECX-UHFFFAOYSA-N	C7H5NO4	167.022	168.029	166.015	DTXSID7022043	2,6-Pyridinedicarboxylic acid	499-83-2	CAS_RN:499-83-2	WJJMNDUMQPNECX-UHFFFAOYSA-N	Pyridine-2,6-dicarboxylic acid	OC(=O)C1=CC=CC(=N1)C(O)=O	InChI=1S/C7H5NO4/c9-6(10)4-2-1-3-5(8-4)7(11)12/h1-3H,(H,9,10)(H,11,12)	InChI=1S/C7H5NO4/c9-6(10)4-2-1-3-5(8-4)7(11)12/h1-3H,(H,9,10)(H,11,12)	C7H5NO4	167.022
8355	Hexachlorophen	OC1=C(CC2=C(Cl)C(Cl)=CC(Cl)=C2O)C(Cl)=C(Cl)C=C1Cl	ACGUYXCXAPNIKK-UHFFFAOYSA-N	C13H6Cl6O2	403.85	404.857	402.843	DTXSID6020690	Hexachlorophene	70-30-4	CAS_RN:70-30-4	ACGUYXCXAPNIKK-UHFFFAOYSA-N	2,2'-Methylenebis(3,4,6-trichlorophenol)	OC1=C(CC2=C(Cl)C(Cl)=CC(Cl)=C2O)C(Cl)=C(Cl)C=C1Cl	InChI=1S/C13H6Cl6O2/c14-6-2-8(16)12(20)4(10(6)18)1-5-11(19)7(15)3-9(17)13(5)21/h2-3,20-21H,1H2	InChI=1S/C13H6Cl6O2/c14-6-2-8(16)12(20)4(10(6)18)1-5-11(19)7(15)3-9(17)13(5)21/h2-3,20-21H,1H2	C13H6Cl6O2	403.85
8356	Hexazinone	CN(C)C1=NC(=O)N(C2CCCCC2)C(=O)N1C	CAWXEEYDBZRFPE-UHFFFAOYSA-N	C12H20N4O2	252.159	253.166	251.151	DTXSID4024145	Hexazinone	51235-04-2	CAS_RN:51235-04-2	CAWXEEYDBZRFPE-UHFFFAOYSA-N	3-Cyclohexyl-6-(dimethylamino)-1-methyl-1,3,5-triazine-2,4(1H,3H)-dione	CN(C)C1=NC(=O)N(C2CCCCC2)C(=O)N1C	InChI=1S/C12H20N4O2/c1-14(2)10-13-11(17)16(12(18)15(10)3)9-7-5-4-6-8-9/h9H,4-8H2,1-3H3	InChI=1S/C12H20N4O2/c1-14(2)10-13-11(17)16(12(18)15(10)3)9-7-5-4-6-8-9/h9H,4-8H2,1-3H3	C12H20N4O2	252.159
8357	Hexylamin	CCCCCCN	BMVXCPBXGZKUPN-UHFFFAOYSA-N	C6H15N	101.12	102.128	100.113	DTXSID3021930	Hexylamine	111-26-2	CAS_RN:111-26-2	BMVXCPBXGZKUPN-UHFFFAOYSA-N	Hexan-1-amine	CCCCCCN	InChI=1S/C6H15N/c1-2-3-4-5-6-7/h2-7H2,1H3	InChI=1S/C6H15N/c1-2-3-4-5-6-7/h2-7H2,1H3	C6H15N	101.12
8358	Iminostilbene	N1C2=CC=CC=C2C=CC2=CC=CC=C12	LCGTWRLJTMHIQZ-UHFFFAOYSA-N	C14H11N	193.089	194.096	192.082	DTXSID90871625	Iminostilbene	256-96-2	CAS_RN:256-96-2	LCGTWRLJTMHIQZ-UHFFFAOYSA-N	5H-Dibenzo[b,f]azepine	N1C2=CC=CC=C2C=CC2=CC=CC=C12	InChI=1S/C14H11N/c1-3-7-13-11(5-1)9-10-12-6-2-4-8-14(12)15-13/h1-10,15H	InChI=1S/C14H11N/c1-3-7-13-11(5-1)9-10-12-6-2-4-8-14(12)15-13/h1-10,15H	C14H11N	193.089
8359	Inden	C1C=CC2=CC=CC=C12	YBYIRNPNPLQARY-UHFFFAOYSA-N	C9H8	116.063	117.07	115.055	DTXSID8042052	Indene	95-13-6	CAS_RN:95-13-6	YBYIRNPNPLQARY-UHFFFAOYSA-N	1H-Indene	C1C=CC2=C1C=CC=C2	InChI=1S/C9H8/c1-2-5-9-7-3-6-8(9)4-1/h1-6H,7H2	InChI=1S/C9H8/c1-2-5-9-7-3-6-8(9)4-1/h1-6H,7H2	C9H8	116.063
8360	Indolin	C1CC2=CC=CC=C2N1	LPAGFVYQRIESJQ-UHFFFAOYSA-N	C8H9N	119.073	120.081	118.066	DTXSID9052133	Indoline	496-15-1	CAS_RN:496-15-1	LPAGFVYQRIESJQ-UHFFFAOYSA-N	2,3-Dihydro-1H-indole	C1CC2=CC=CC=C2N1	InChI=1S/C8H9N/c1-2-4-8-7(3-1)5-6-9-8/h1-4,9H,5-6H2	InChI=1S/C8H9N/c1-2-4-8-7(3-1)5-6-9-8/h1-4,9H,5-6H2	C8H9N	119.073
8361	Maleimide	O=C1NC(=O)C=C1	PEEHTFAAVSWFBL-UHFFFAOYSA-N	C4H3NO2	97.0164	98.0237	96.0091	DTXSID3049417	Maleimide	541-59-3	CAS_RN:541-59-3	PEEHTFAAVSWFBL-UHFFFAOYSA-N	1H-Pyrrole-2,5-dione	O=C1NC(=O)C=C1	InChI=1S/C4H3NO2/c6-3-1-2-4(7)5-3/h1-2H,(H,5,6,7)	InChI=1S/C4H3NO2/c6-3-1-2-4(7)5-3/h1-2H,(H,5,6,7)	C4H3NO2	97.0164
8362	Methyl 3-pyridinecarboxylate	COC(=O)C1=CC=CN=C1	YNBADRVTZLEFNH-UHFFFAOYSA-N	C7H7NO2	137.048	138.055	136.04	DTXSID7044471	Methyl nicotinate	93-60-7	CAS_RN:93-60-7	YNBADRVTZLEFNH-UHFFFAOYSA-N	Methyl pyridine-3-carboxylate	COC(=O)C1=CN=CC=C1	InChI=1S/C7H7NO2/c1-10-7(9)6-3-2-4-8-5-6/h2-5H,1H3	InChI=1S/C7H7NO2/c1-10-7(9)6-3-2-4-8-5-6/h2-5H,1H3	C7H7NO2	137.048
8363	Methyl benzoate	COC(=O)C1=CC=CC=C1	QPJVMBTYPHYUOC-UHFFFAOYSA-N	C8H8O2	136.052	137.06	135.045	DTXSID5025572	Methyl benzoate	93-58-3	CAS_RN:93-58-3	QPJVMBTYPHYUOC-UHFFFAOYSA-N	Methyl benzoate	COC(=O)C1=CC=CC=C1	InChI=1S/C8H8O2/c1-10-8(9)7-5-3-2-4-6-7/h2-6H,1H3	InChI=1S/C8H8O2/c1-10-8(9)7-5-3-2-4-6-7/h2-6H,1H3	C8H8O2	136.052
8364	Methyl pyrazine 2-carboxylate	COC(=O)C1=CN=CC=N1	TWIIRMSFZNYMQE-UHFFFAOYSA-N	C6H6N2O2	138.043	139.05	137.036	DTXSID4064131	Pyrazinecarboxylic acid, methyl ester	6164-79-0	CAS_RN:6164-79-0	TWIIRMSFZNYMQE-UHFFFAOYSA-N	Methyl pyrazine-2-carboxylate	COC(=O)C1=NC=CN=C1	InChI=1S/C6H6N2O2/c1-10-6(9)5-4-7-2-3-8-5/h2-4H,1H3	InChI=1S/C6H6N2O2/c1-10-6(9)5-4-7-2-3-8-5/h2-4H,1H3	C6H6N2O2	138.043
8365	Morpholin	C1COCCN1	YNAVUWVOSKDBBP-UHFFFAOYSA-N	C4H9NO	87.0684	88.0757	86.0611	DTXSID2025688	Morpholine	110-91-8	CAS_RN:110-91-8	YNAVUWVOSKDBBP-UHFFFAOYSA-N	Morpholine	C1COCCN1	InChI=1S/C4H9NO/c1-3-6-4-2-5-1/h5H,1-4H2	InChI=1S/C4H9NO/c1-3-6-4-2-5-1/h5H,1-4H2	C4H9NO	87.0684
8366	N-Phenyl-2-naphthylamin	N(C1=CC=CC=C1)C1=CC2=CC=CC=C2C=C1	KEQFTVQCIQJIQW-UHFFFAOYSA-N	C16H13N	219.105	220.112	218.098	DTXSID4021131	N-Phenyl-2-naphthylamine	135-88-6	CAS_RN:135-88-6	KEQFTVQCIQJIQW-UHFFFAOYSA-N	N-Phenylnaphthalen-2-amine	N(C1=CC=CC=C1)C1=CC=C2C=CC=CC2=C1	InChI=1S/C16H13N/c1-2-8-15(9-3-1)17-16-11-10-13-6-4-5-7-14(13)12-16/h1-12,17H	InChI=1S/C16H13N/c1-2-8-15(9-3-1)17-16-11-10-13-6-4-5-7-14(13)12-16/h1-12,17H	C16H13N	219.105
8367	Phenanthridin	C1=CC=C2C(=C1)C=NC1=CC=CC=C21	RDOWQLZANAYVLL-UHFFFAOYSA-N	C13H9N	179.073	180.081	178.066	DTXSID3074288	Phenanthridine	229-87-8	CAS_RN:229-87-8	RDOWQLZANAYVLL-UHFFFAOYSA-N	Phenanthridine	C1=CC=C2C(=C1)C=NC1=CC=CC=C21	InChI=1S/C13H9N/c1-2-6-11-10(5-1)9-14-13-8-4-3-7-12(11)13/h1-9H	InChI=1S/C13H9N/c1-2-6-11-10(5-1)9-14-13-8-4-3-7-12(11)13/h1-9H	C13H9N	179.073
8368	Phenyltetrazol	N1N=NN=C1C1=CC=CC=C1	MARUHZGHZWCEQU-UHFFFAOYSA-N	C7H6N4	146.059	147.067	145.052	DTXSID6044858	5-Phenyl-1H-tetrazole	18039-42-4	CAS_RN:18039-42-4	MARUHZGHZWCEQU-UHFFFAOYSA-N	5-Phenyl-1H-tetrazole	N1N=NN=C1C1=CC=CC=C1	InChI=1S/C7H6N4/c1-2-4-6(5-3-1)7-8-10-11-9-7/h1-5H,(H,8,9,10,11)	InChI=1S/C7H6N4/c1-2-4-6(5-3-1)7-8-10-11-9-7/h1-5H,(H,8,9,10,11)	C7H6N4	146.059
8369	PhthalsÃ¤urebenzbutylester	CCCCOC(=O)C1=CC=CC=C1C(=O)OCC1=CC=CC=C1	IRIAEXORFWYRCZ-UHFFFAOYSA-N	C19H20O4	312.136	313.143	311.129	DTXSID3020205	Benzyl butyl phthalate	85-68-7	CAS_RN:85-68-7	IRIAEXORFWYRCZ-UHFFFAOYSA-N	Benzyl butyl benzene-1,2-dicarboxylate	CCCCOC(=O)C1=C(C=CC=C1)C(=O)OCC1=CC=CC=C1	InChI=1S/C19H20O4/c1-2-3-13-22-18(20)16-11-7-8-12-17(16)19(21)23-14-15-9-5-4-6-10-15/h4-12H,2-3,13-14H2,1H3	InChI=1S/C19H20O4/c1-2-3-13-22-18(20)16-11-7-8-12-17(16)19(21)23-14-15-9-5-4-6-10-15/h4-12H,2-3,13-14H2,1H3	C19H20O4	312.136
8370	PhthalsÃ¤urediallylester	C=CCOC(=O)C1=CC=CC=C1C(=O)OCC=C	QUDWYFHPNIMBFC-UHFFFAOYSA-N	C14H14O4	246.089	247.096	245.082	DTXSID7020392	Diallyl phthalate	131-17-9	CAS_RN:131-17-9	QUDWYFHPNIMBFC-UHFFFAOYSA-N	Diprop-2-en-1-yl benzene-1,2-dicarboxylate	C=CCOC(=O)C1=C(C=CC=C1)C(=O)OCC=C	InChI=1S/C14H14O4/c1-3-9-17-13(15)11-7-5-6-8-12(11)14(16)18-10-4-2/h3-8H,1-2,9-10H2	InChI=1S/C14H14O4/c1-3-9-17-13(15)11-7-5-6-8-12(11)14(16)18-10-4-2/h3-8H,1-2,9-10H2	C14H14O4	246.089
8371	Piperidin	C1CCNCC1	NQRYJNQNLNOLGT-UHFFFAOYSA-N	C5H11N	85.0891	86.0964	84.0819	DTXSID6021165	Piperidine	110-89-4	CAS_RN:110-89-4	NQRYJNQNLNOLGT-UHFFFAOYSA-N	Piperidine	C1CCNCC1	InChI=1S/C5H11N/c1-2-4-6-5-3-1/h6H,1-5H2	InChI=1S/C5H11N/c1-2-4-6-5-3-1/h6H,1-5H2	C5H11N	85.0891
8372	Purpurin	OC1=CC(O)=C2C(=O)C3=CC=CC=C3C(=O)C2=C1O	BBNQQADTFFCFGB-UHFFFAOYSA-N	C14H8O5	256.037	257.044	255.03	DTXSID4021214	Purpurin	81-54-9	CAS_RN:81-54-9	BBNQQADTFFCFGB-UHFFFAOYSA-N	1,2,4-Trihydroxyanthracene-9,10-dione	OC1=CC(O)=C(O)C2=C1C(=O)C1=C(C=CC=C1)C2=O	InChI=1S/C14H8O5/c15-8-5-9(16)14(19)11-10(8)12(17)6-3-1-2-4-7(6)13(11)18/h1-5,15-16,19H	InChI=1S/C14H8O5/c15-8-5-9(16)14(19)11-10(8)12(17)6-3-1-2-4-7(6)13(11)18/h1-5,15-16,19H	C14H8O5	256.037
8373	Quinizarin	OC1=CC=C(O)C2=C1C(=O)C1=CC=CC=C1C2=O	GUEIZVNYDFNHJU-UHFFFAOYSA-N	C14H8O4	240.042	241.05	239.035	DTXSID8044464	1,4-Dihydroxyanthracene-9,10-dione	81-64-1	CAS_RN:81-64-1	GUEIZVNYDFNHJU-UHFFFAOYSA-N	1,4-Dihydroxyanthracene-9,10-dione	OC1=CC=C(O)C2=C1C(=O)C1=C(C=CC=C1)C2=O	InChI=1S/C14H8O4/c15-9-5-6-10(16)12-11(9)13(17)7-3-1-2-4-8(7)14(12)18/h1-6,15-16H	InChI=1S/C14H8O4/c15-9-5-6-10(16)12-11(9)13(17)7-3-1-2-4-8(7)14(12)18/h1-6,15-16H	C14H8O4	240.042
8374	sulcotrione	CS(=O)(=O)C1=CC=C(C(=O)C2C(=O)CCCC2=O)C(Cl)=C1	PQTBTIFWAXVEPB-UHFFFAOYSA-N	C14H13ClO5S	328.017	329.024	327.01	DTXSID9058230	Sulcotrione	99105-77-8	CAS_RN:99105-77-8	PQTBTIFWAXVEPB-UHFFFAOYSA-N	2-[2-Chloro-4-(methanesulfonyl)benzoyl]cyclohexane-1,3-dione	CS(=O)(=O)C1=CC(Cl)=C(C=C1)C(=O)C1C(=O)CCCC1=O	InChI=1S/C14H13ClO5S/c1-21(19,20)8-5-6-9(10(15)7-8)14(18)13-11(16)3-2-4-12(13)17/h5-7,13H,2-4H2,1H3	InChI=1S/C14H13ClO5S/c1-21(19,20)8-5-6-9(10(15)7-8)14(18)13-11(16)3-2-4-12(13)17/h5-7,13H,2-4H2,1H3	C14H13ClO5S	328.017
8375	tert-Butylhydroquinone	CC(C)(C)C1=C(O)C=CC(O)=C1	BGNXCDMCOKJUMV-UHFFFAOYSA-N	C10H14O2	166.099	167.107	165.092	DTXSID6020220	tert-Butylhydroquinone	1948-33-0	CAS_RN:1948-33-0	BGNXCDMCOKJUMV-UHFFFAOYSA-N	2-tert-Butylbenzene-1,4-diol	CC(C)(C)C1=CC(O)=CC=C1O	InChI=1S/C10H14O2/c1-10(2,3)8-6-7(11)4-5-9(8)12/h4-6,11-12H,1-3H3	InChI=1S/C10H14O2/c1-10(2,3)8-6-7(11)4-5-9(8)12/h4-6,11-12H,1-3H3	C10H14O2	166.099
8376	Tribenzylamin	C(N(CC1=CC=CC=C1)CC1=CC=CC=C1)C1=CC=CC=C1	MXHTZQSKTCCMFG-UHFFFAOYSA-N	C21H21N	287.167	288.175	286.16	DTXSID5047031	Tribenzylamine	620-40-6	CAS_RN:620-40-6	MXHTZQSKTCCMFG-UHFFFAOYSA-N	N,N-Dibenzyl-1-phenylmethanamine	C(N(CC1=CC=CC=C1)CC1=CC=CC=C1)C1=CC=CC=C1	InChI=1S/C21H21N/c1-4-10-19(11-5-1)16-22(17-20-12-6-2-7-13-20)18-21-14-8-3-9-15-21/h1-15H,16-18H2	InChI=1S/C21H21N/c1-4-10-19(11-5-1)16-22(17-20-12-6-2-7-13-20)18-21-14-8-3-9-15-21/h1-15H,16-18H2	C21H21N	287.167
8377	Tribromophenol	OC1=C(Br)C=C(Br)C=C1Br	BSWWXRFVMJHFBN-UHFFFAOYSA-N	C6H3Br3O	327.773	328.781	326.766	DTXSID6021959	2,4,6-Tribromophenol	118-79-6	CAS_RN:118-79-6	BSWWXRFVMJHFBN-UHFFFAOYSA-N	2,4,6-Tribromophenol	OC1=C(Br)C=C(Br)C=C1Br	InChI=1S/C6H3Br3O/c7-3-1-4(8)6(10)5(9)2-3/h1-2,10H	InChI=1S/C6H3Br3O/c7-3-1-4(8)6(10)5(9)2-3/h1-2,10H	C6H3Br3O	327.773
8378	0007_2,4-Dichlorophenoxyacetic acid	OC(=O)COc1ccc(Cl)cc1Cl	OVSKIKFHRZPJSS-UHFFFAOYSA-N	C8H6Cl2O3	219.969	220.977	218.962	DTXSID0020442	2,4-Dichlorophenoxyacetic acid	94-75-7	CAS_RN:94-75-7	OVSKIKFHRZPJSS-UHFFFAOYSA-N	(2,4-Dichlorophenoxy)acetic acid	OC(=O)COC1=C(Cl)C=C(Cl)C=C1	InChI=1S/C8H6Cl2O3/c9-5-1-2-7(6(10)3-5)13-4-8(11)12/h1-3H,4H2,(H,11,12)	InChI=1S/C8H6Cl2O3/c9-5-1-2-7(6(10)3-5)13-4-8(11)12/h1-3H,4H2,(H,11,12)	C8H6Cl2O3	219.969
8379	0013_Dimethoate	CNC(=O)CSP(=S)(OC)OC	MCWXGJITAZMZEV-UHFFFAOYSA-N	C5H12NO3PS2	229	230.007	227.992	DTXSID7020479	Dimethoate	60-51-5	CAS_RN:60-51-5	MCWXGJITAZMZEV-UHFFFAOYSA-N	O,O-Dimethyl S-[2-(methylamino)-2-oxoethyl] phosphorodithioate	CNC(=O)CSP(=S)(OC)OC	InChI=1S/C5H12NO3PS2/c1-6-5(7)4-12-10(11,8-2)9-3/h4H2,1-3H3,(H,6,7)	InChI=1S/C5H12NO3PS2/c1-6-5(7)4-12-10(11,8-2)9-3/h4H2,1-3H3,(H,6,7)	C5H12NO3PS2	229
8380	0015_Bentazone	CC(C)N1C(=O)c2ccccc2NS1(=O)=O	ZOMSMJKLGFBRBS-UHFFFAOYSA-N	C10H12N2O3S	240.057	241.064	239.05	DTXSID0023901	Bentazone	25057-89-0	CAS_RN:25057-89-0	ZOMSMJKLGFBRBS-UHFFFAOYSA-N	3-(Propan-2-yl)-2lambda~6~,1,3-benzothiadiazine-2,2,4(1H,3H)-trione	CC(C)N1C(=O)C2=C(NS1(=O)=O)C=CC=C2	InChI=1S/C10H12N2O3S/c1-7(2)12-10(13)8-5-3-4-6-9(8)11-16(12,14)15/h3-7,11H,1-2H3	InChI=1S/C10H12N2O3S/c1-7(2)12-10(13)8-5-3-4-6-9(8)11-16(12,14)15/h3-7,11H,1-2H3	C10H12N2O3S	240.057
8381	0017_Isoproturon	CC(C)c1ccc(NC(=O)N(C)C)cc1	PUIYMUZLKQOUOZ-UHFFFAOYSA-N	C12H18N2O	206.142	207.149	205.135	DTXSID1042077	Isoproturon	34123-59-6	CAS_RN:34123-59-6	PUIYMUZLKQOUOZ-UHFFFAOYSA-N	N,N-Dimethyl-N'-[4-(propan-2-yl)phenyl]urea	CC(C)C1=CC=C(NC(=O)N(C)C)C=C1	InChI=1S/C12H18N2O/c1-9(2)10-5-7-11(8-6-10)13-12(15)14(3)4/h5-9H,1-4H3,(H,13,15)	InChI=1S/C12H18N2O/c1-9(2)10-5-7-11(8-6-10)13-12(15)14(3)4/h5-9H,1-4H3,(H,13,15)	C12H18N2O	206.142
8382	0036_Chlorotoluron	CN(C)C(=O)Nc1ccc(C)c(Cl)c1	JXCGFZXSOMJFOA-UHFFFAOYSA-N	C10H13ClN2O	212.072	213.079	211.064	DTXSID8052853	Chlorotoluron	15545-48-9	CAS_RN:15545-48-9	JXCGFZXSOMJFOA-UHFFFAOYSA-N	N'-(3-Chloro-4-methylphenyl)-N,N-dimethylurea	CN(C)C(=O)NC1=CC(Cl)=C(C)C=C1	InChI=1S/C10H13ClN2O/c1-7-4-5-8(6-9(7)11)12-10(14)13(2)3/h4-6H,1-3H3,(H,12,14)	InChI=1S/C10H13ClN2O/c1-7-4-5-8(6-9(7)11)12-10(14)13(2)3/h4-6H,1-3H3,(H,12,14)	C10H13ClN2O	212.072
8383	0043_Myclobutanil	CCCCC(Cn1cncn1)(C#N)c1ccc(Cl)cc1	HZJKXKUJVSEEFU-UHFFFAOYSA-N	C15H17ClN4	288.114	289.121	287.107	DTXSID8024315	Myclobutanil	88671-89-0	CAS_RN:88671-89-0	HZJKXKUJVSEEFU-UHFFFAOYSA-N	2-(4-Chlorophenyl)-2-[(1H-1,2,4-triazol-1-yl)methyl]hexanenitrile	CCCCC(CN1C=NC=N1)(C#N)C1=CC=C(Cl)C=C1	InChI=1S/C15H17ClN4/c1-2-3-8-15(9-17,10-20-12-18-11-19-20)13-4-6-14(16)7-5-13/h4-7,11-12H,2-3,8,10H2,1H3	InChI=1/C15H17ClN4/c1-2-3-8-15(9-17,10-20-12-18-11-19-20)13-4-6-14(16)7-5-13/h4-7,11-12H,2-3,8,10H2,1H3	C15H17ClN4	288.114
8384	0063_Diflufenican	Fc1ccc(NC(=O)c2cccnc2Oc2cccc(c2)C(F)(F)F)c(F)c1	WYEHFWKAOXOVJD-UHFFFAOYSA-N	C19H11F5N2O2	394.074	395.081	393.067	DTXSID4041494	Diflufenican	83164-33-4	CAS_RN:83164-33-4	WYEHFWKAOXOVJD-UHFFFAOYSA-N	N-(2,4-Difluorophenyl)-2-[3-(trifluoromethyl)phenoxy]pyridine-3-carboxamide	FC1=CC=C(NC(=O)C2=C(OC3=CC(=CC=C3)C(F)(F)F)N=CC=C2)C(F)=C1	InChI=1S/C19H11F5N2O2/c20-12-6-7-16(15(21)10-12)26-17(27)14-5-2-8-25-18(14)28-13-4-1-3-11(9-13)19(22,23)24/h1-10H,(H,26,27)	InChI=1S/C19H11F5N2O2/c20-12-6-7-16(15(21)10-12)26-17(27)14-5-2-8-25-18(14)28-13-4-1-3-11(9-13)19(22,23)24/h1-10H,(H,26,27)	C19H11F5N2O2	394.074
8385	0064_Flusilazole	C[Si](Cn1cncn1)(c1ccc(F)cc1)c1ccc(F)cc1	FQKUGOMFVDPBIZ-UHFFFAOYSA-N	C16H15F2N3Si	315.1	316.108	314.093	DTXSID3024235	Flusilazole	85509-19-9	CAS_RN:85509-19-9	FQKUGOMFVDPBIZ-UHFFFAOYSA-N	1-{[Bis(4-fluorophenyl)(methyl)silyl]methyl}-1H-1,2,4-triazole	C[Si](CN1C=NC=N1)(C1=CC=C(F)C=C1)C1=CC=C(F)C=C1	InChI=1S/C16H15F2N3Si/c1-22(12-21-11-19-10-20-21,15-6-2-13(17)3-7-15)16-8-4-14(18)5-9-16/h2-11H,12H2,1H3	InChI=1S/C16H15F2N3Si/c1-22(12-21-11-19-10-20-21,15-6-2-13(17)3-7-15)16-8-4-14(18)5-9-16/h2-11H,12H2,1H3	C16H15F2N3Si	315.1
8386	0065_Trifloxystrobin	CO\N=C(/C(=O)OC)c1ccccc1CO\N=C(/C)c1cccc(c1)C(F)(F)F	ONCZDRURRATYFI-QTCHDTBASA-N	C20H19F3N2O4	408.13	409.137	407.122	DTXSID4032580	Trifloxystrobin	141517-21-7	CAS_RN:141517-21-7	ONCZDRURRATYFI-GOKCYMHRSA-N	Methyl (methoxyimino)(2-{[({1-[3-(trifluoromethyl)phenyl]ethylidene}amino)oxy]methyl}phenyl)acetate	CON=C(C(=O)OC)C1=C(CON=C(C)C2=CC(=CC=C2)C(F)(F)F)C=CC=C1	InChI=1S/C20H19F3N2O4/c1-13(14-8-6-9-16(11-14)20(21,22)23)24-29-12-15-7-4-5-10-17(15)18(25-28-3)19(26)27-2/h4-11H,12H2,1-3H3	InChI=1S/C20H19F3N2O4/c1-13(14-8-6-9-16(11-14)20(21,22)23)24-29-12-15-7-4-5-10-17(15)18(25-28-3)19(26)27-2/h4-11H,12H2,1-3H3/b24-13?,25-18+	C20H19F3N2O4	408.13
8387	0067_Propoxycarbazone	CCCOC1=NN(C(=O)NS(=O)(=O)C2=CC=CC=C2C(=O)OC)C(=O)N1C	JTHMVYBOQLDDIY-UHFFFAOYSA-N	C15H18N4O7S	398.09	399.097	397.082	DTXSID8037704	Propoxycarbazone	145026-81-9	CAS_RN:145026-81-9	JTHMVYBOQLDDIY-UHFFFAOYSA-N	Methyl 2-[(4-methyl-5-oxo-3-propoxy-4,5-dihydro-1H-1,2,4-triazole-1-carbonyl)sulfamoyl]benzoate	CCCOC1=NN(C(=O)NS(=O)(=O)C2=C(C=CC=C2)C(=O)OC)C(=O)N1C	InChI=1S/C15H18N4O7S/c1-4-9-26-14-16-19(15(22)18(14)2)13(21)17-27(23,24)11-8-6-5-7-10(11)12(20)25-3/h5-8H,4,9H2,1-3H3,(H,17,21)	InChI=1S/C15H18N4O7S/c1-4-9-26-14-16-19(15(22)18(14)2)13(21)17-27(23,24)11-8-6-5-7-10(11)12(20)25-3/h5-8H,4,9H2,1-3H3,(H,17,21)	C15H18N4O7S	398.09
8388	0090_Metribuzin	CSC1=NN=C(C(=O)N1N)C(C)(C)C	FOXFZRUHNHCZPX-UHFFFAOYSA-N	C8H14N4OS	214.089	215.096	213.082	DTXSID6024204	Metribuzin	21087-64-9	CAS_RN:21087-64-9	FOXFZRUHNHCZPX-UHFFFAOYSA-N	4-Amino-6-tert-butyl-3-(methylsulfanyl)-1,2,4-triazin-5(4H)-one	CSC1=NN=C(C(=O)N1N)C(C)(C)C	InChI=1S/C8H14N4OS/c1-8(2,3)5-6(13)12(9)7(14-4)11-10-5/h9H2,1-4H3	InChI=1S/C8H14N4OS/c1-8(2,3)5-6(13)12(9)7(14-4)11-10-5/h9H2,1-4H3	C8H14N4OS	214.089
8389	0091_Prochloraz	CCCN(CCOc1c(Cl)cc(Cl)cc1Cl)C(=O)n1ccnc1	TVLSRXXIMLFWEO-UHFFFAOYSA-N	C15H16Cl3N3O2	375.031	376.038	374.024	DTXSID4024270	Prochloraz	67747-09-5	CAS_RN:67747-09-5	TVLSRXXIMLFWEO-UHFFFAOYSA-N	N-Propyl-N-[2-(2,4,6-trichlorophenoxy)ethyl]-1H-imidazole-1-carboxamide	CCCN(CCOC1=C(Cl)C=C(Cl)C=C1Cl)C(=O)N1C=CN=C1	InChI=1S/C15H16Cl3N3O2/c1-2-4-20(15(22)21-5-3-19-10-21)6-7-23-14-12(17)8-11(16)9-13(14)18/h3,5,8-10H,2,4,6-7H2,1H3	InChI=1S/C15H16Cl3N3O2/c1-2-4-20(15(22)21-5-3-19-10-21)6-7-23-14-12(17)8-11(16)9-13(14)18/h3,5,8-10H,2,4,6-7H2,1H3	C15H16Cl3N3O2	375.031
8390	0092_Dimethenamid	COCC(C)N(C(=O)CCl)C1=C(C)SC=C1C	JLYFCTQDENRSOL-UHFFFAOYSA-N	C12H18ClNO2S	275.075	276.082	274.067	DTXSID4032376	Dimethenamid	87674-68-8	CAS_RN:87674-68-8	JLYFCTQDENRSOL-UHFFFAOYSA-N	2-Chloro-N-(2,4-dimethylthiophen-3-yl)-N-(1-methoxypropan-2-yl)acetamide	COCC(C)N(C(=O)CCl)C1=C(C)SC=C1C	InChI=1S/C12H18ClNO2S/c1-8-7-17-10(3)12(8)14(11(15)5-13)9(2)6-16-4/h7,9H,5-6H2,1-4H3	InChI=1/C12H18ClNO2S/c1-8-7-17-10(3)12(8)14(11(15)5-13)9(2)6-16-4/h7,9H,5-6H2,1-4H3	C12H18ClNO2S	275.075
8391	0107_Metalaxyl	COCC(=O)N(C(C)C(=O)OC)c1c(C)cccc1C	ZQEIXNIJLIKNTD-UHFFFAOYSA-N	C15H21NO4	279.147	280.154	278.14	DTXSID6024175	Metalaxyl	57837-19-1	CAS_RN:57837-19-1	ZQEIXNIJLIKNTD-UHFFFAOYSA-N	Methyl N-(2,6-dimethylphenyl)-N-(methoxyacetyl)alaninate	COCC(=O)N(C(C)C(=O)OC)C1=C(C)C=CC=C1C	InChI=1S/C15H21NO4/c1-10-7-6-8-11(2)14(10)16(13(17)9-19-4)12(3)15(18)20-5/h6-8,12H,9H2,1-5H3	InChI=1/C15H21NO4/c1-10-7-6-8-11(2)14(10)16(13(17)9-19-4)12(3)15(18)20-5/h6-8,12H,9H2,1-5H3	C15H21NO4	279.147
8392	0110_cyproconazole	CC(C1CC1)C(O)(Cn1cncn1)c1ccc(Cl)cc1	UFNOUKDBUJZYDE-UHFFFAOYSA-N	C15H18ClN3O	291.114	292.121	290.107	DTXSID0032601	Cyproconazole	94361-06-5	CAS_RN:94361-06-5	UFNOUKDBUJZYDE-UHFFFAOYSA-N	2-(4-Chlorophenyl)-3-cyclopropyl-1-(1H-1,2,4-triazol-1-yl)butan-2-ol	CC(C1CC1)C(O)(CN1C=NC=N1)C1=CC=C(Cl)C=C1	InChI=1S/C15H18ClN3O/c1-11(12-2-3-12)15(20,8-19-10-17-9-18-19)13-4-6-14(16)7-5-13/h4-7,9-12,20H,2-3,8H2,1H3	InChI=1/C15H18ClN3O/c1-11(12-2-3-12)15(20,8-19-10-17-9-18-19)13-4-6-14(16)7-5-13/h4-7,9-12,20H,2-3,8H2,1H3	C15H18ClN3O	291.114
8393	0116_Dichlorprop	CC(Oc1ccc(Cl)cc1Cl)C(O)=O	MZHCENGPTKEIGP-UHFFFAOYSA-N	C9H8Cl2O3	233.985	234.992	232.978	DTXSID0020440	Dichlorprop	120-36-5	CAS_RN:120-36-5	MZHCENGPTKEIGP-UHFFFAOYSA-N	2-(2,4-Dichlorophenoxy)propanoic acid	CC(OC1=C(Cl)C=C(Cl)C=C1)C(O)=O	InChI=1S/C9H8Cl2O3/c1-5(9(12)13)14-8-3-2-6(10)4-7(8)11/h2-5H,1H3,(H,12,13)	InChI=1/C9H8Cl2O3/c1-5(9(12)13)14-8-3-2-6(10)4-7(8)11/h2-5H,1H3,(H,12,13)	C9H8Cl2O3	233.985
8394	0117_Imidacloprid	[O-][N+](=O)NC1=NCCN1Cc1ccc(Cl)nc1	YWTYJOPNNQFBPC-UHFFFAOYSA-N	C9H10ClN5O2	255.052	256.06	254.045	DTXSID5032442	Imidacloprid	138261-41-3	CAS_RN:138261-41-3	YWTYJOPNNQFBPC-UHFFFAOYSA-N	N-{1-[(6-Chloropyridin-3-yl)methyl]imidazolidin-2-ylidene}nitramide	[O-][N+](=O)\N=C1/NCCN1CC1=CN=C(Cl)C=C1	InChI=1S/C9H10ClN5O2/c10-8-2-1-7(5-12-8)6-14-4-3-11-9(14)13-15(16)17/h1-2,5H,3-4,6H2,(H,11,13)	InChI=1S/C9H10ClN5O2/c10-8-2-1-7(5-12-8)6-14-4-3-11-9(14)13-15(16)17/h1-2,5H,3-4,6H2,(H,11,13)	C9H10ClN5O2	255.052
8395	0118_Dimethachlor	COCCN(C(=O)CCl)C1=C(C)C=CC=C1C	SCCDDNKJYDZXMM-UHFFFAOYSA-N	C13H18ClNO2	255.103	256.11	254.095	DTXSID3058111	Dimethachlor	50563-36-5	CAS_RN:50563-36-5	SCCDDNKJYDZXMM-UHFFFAOYSA-N	2-Chloro-N-(2,6-dimethylphenyl)-N-(2-methoxyethyl)acetamide	COCCN(C(=O)CCl)C1=C(C)C=CC=C1C	InChI=1S/C13H18ClNO2/c1-10-5-4-6-11(2)13(10)15(7-8-17-3)12(16)9-14/h4-6H,7-9H2,1-3H3	InChI=1S/C13H18ClNO2/c1-10-5-4-6-11(2)13(10)15(7-8-17-3)12(16)9-14/h4-6H,7-9H2,1-3H3	C13H18ClNO2	255.103
8396	0127_Flufenacet	CC(C)N(C(=O)COc1nnc(s1)C(F)(F)F)c1ccc(F)cc1	IANUJLZYFUDJIH-UHFFFAOYSA-N	C14H13F4N3O2S	363.066	364.074	362.059	DTXSID2032552	Flufenacet	142459-58-3	CAS_RN:142459-58-3	IANUJLZYFUDJIH-UHFFFAOYSA-N	N-(4-Fluorophenyl)-N-(propan-2-yl)-2-{[5-(trifluoromethyl)-1,3,4-thiadiazol-2-yl]oxy}acetamide	CC(C)N(C(=O)COC1=NN=C(S1)C(F)(F)F)C1=CC=C(F)C=C1	InChI=1S/C14H13F4N3O2S/c1-8(2)21(10-5-3-9(15)4-6-10)11(22)7-23-13-20-19-12(24-13)14(16,17)18/h3-6,8H,7H2,1-2H3	InChI=1S/C14H13F4N3O2S/c1-8(2)21(10-5-3-9(15)4-6-10)11(22)7-23-13-20-19-12(24-13)14(16,17)18/h3-6,8H,7H2,1-2H3	C14H13F4N3O2S	363.066
8397	0132_Propachlor	CC(C)N(C(=O)CCl)c1ccccc1	MFOUDYKPLGXPGO-UHFFFAOYSA-N	C11H14ClNO	211.076	212.084	210.069	DTXSID4024274	Propachlor	1918-16-7	CAS_RN:1918-16-7	MFOUDYKPLGXPGO-UHFFFAOYSA-N	2-Chloro-N-phenyl-N-(propan-2-yl)acetamide	CC(C)N(C(=O)CCl)C1=CC=CC=C1	InChI=1S/C11H14ClNO/c1-9(2)13(11(14)8-12)10-6-4-3-5-7-10/h3-7,9H,8H2,1-2H3	InChI=1S/C11H14ClNO/c1-9(2)13(11(14)8-12)10-6-4-3-5-7-10/h3-7,9H,8H2,1-2H3	C11H14ClNO	211.076
8398	0138_Prosulfocarb	CCCN(CCC)C(=O)SCc1ccccc1	NQLVQOSNDJXLKG-UHFFFAOYSA-N	C14H21NOS	251.134	252.142	250.127	DTXSID3058119	Prosulfocarb	52888-80-9	CAS_RN:52888-80-9	NQLVQOSNDJXLKG-UHFFFAOYSA-N	S-Benzyl dipropylcarbamothioate	CCCN(CCC)C(=O)SCC1=CC=CC=C1	InChI=1S/C14H21NOS/c1-3-10-15(11-4-2)14(16)17-12-13-8-6-5-7-9-13/h5-9H,3-4,10-12H2,1-2H3	InChI=1S/C14H21NOS/c1-3-10-15(11-4-2)14(16)17-12-13-8-6-5-7-9-13/h5-9H,3-4,10-12H2,1-2H3	C14H21NOS	251.134
8399	0144_Pethoxamid	CCOCCN(C(=O)CCl)C(=C(C)C)c1ccccc1	CSWIKHNSBZVWNQ-UHFFFAOYSA-N	C16H22ClNO2	295.134	296.141	294.127	DTXSID4057928	Pethoxamid	106700-29-2	CAS_RN:106700-29-2	CSWIKHNSBZVWNQ-UHFFFAOYSA-N	2-Chloro-N-(2-ethoxyethyl)-N-(2-methyl-1-phenylprop-1-en-1-yl)acetamide	CCOCCN(C(=O)CCl)C(=C(C)C)C1=CC=CC=C1	InChI=1S/C16H22ClNO2/c1-4-20-11-10-18(15(19)12-17)16(13(2)3)14-8-6-5-7-9-14/h5-9H,4,10-12H2,1-3H3	InChI=1S/C16H22ClNO2/c1-4-20-11-10-18(15(19)12-17)16(13(2)3)14-8-6-5-7-9-14/h5-9H,4,10-12H2,1-3H3	C16H22ClNO2	295.134
8400	0146_Ethofumesate	CCOC1Oc2ccc(OS(C)(=O)=O)cc2C1(C)C	IRCMYGHHKLLGHV-UHFFFAOYSA-N	C13H18O5S	286.087	287.095	285.08	DTXSID8034580	Ethofumesate	26225-79-6	CAS_RN:26225-79-6	IRCMYGHHKLLGHV-UHFFFAOYSA-N	2-Ethoxy-3,3-dimethyl-2,3-dihydro-1-benzofuran-5-yl methanesulfonate	CCOC1OC2=C(C=C(OS(C)(=O)=O)C=C2)C1(C)C	InChI=1S/C13H18O5S/c1-5-16-12-13(2,3)10-8-9(18-19(4,14)15)6-7-11(10)17-12/h6-8,12H,5H2,1-4H3	InChI=1/C13H18O5S/c1-5-16-12-13(2,3)10-8-9(18-19(4,14)15)6-7-11(10)17-12/h6-8,12H,5H2,1-4H3	C13H18O5S	286.087
8401	0147_Metamitron	CC1=NN=C(C(=O)N1N)c1ccccc1	VHCNQEUWZYOAEV-UHFFFAOYSA-N	C10H10N4O	202.085	203.093	201.078	DTXSID7047568	Metamitron	41394-05-2	CAS_RN:41394-05-2	VHCNQEUWZYOAEV-UHFFFAOYSA-N	4-Amino-3-methyl-6-phenyl-1,2,4-triazin-5(4H)-one	CC1=NN=C(C(=O)N1N)C1=CC=CC=C1	InChI=1S/C10H10N4O/c1-7-12-13-9(10(15)14(7)11)8-5-3-2-4-6-8/h2-6H,11H2,1H3	InChI=1S/C10H10N4O/c1-7-12-13-9(10(15)14(7)11)8-5-3-2-4-6-8/h2-6H,11H2,1H3	C10H10N4O	202.085
8402	0148_Chloridazon	NC1=C(Cl)C(=O)N(N=C1)c1ccccc1	WYKYKTKDBLFHCY-UHFFFAOYSA-N	C10H8ClN3O	221.036	222.043	220.028	DTXSID3034872	Chloridazon	1698-60-8	CAS_RN:1698-60-8	WYKYKTKDBLFHCY-UHFFFAOYSA-N	5-Amino-4-chloro-2-phenylpyridazin-3(2H)-one	NC1=C(Cl)C(=O)N(N=C1)C1=CC=CC=C1	InChI=1S/C10H8ClN3O/c11-9-8(12)6-13-14(10(9)15)7-4-2-1-3-5-7/h1-6H,12H2	InChI=1S/C10H8ClN3O/c11-9-8(12)6-13-14(10(9)15)7-4-2-1-3-5-7/h1-6H,12H2	C10H8ClN3O	221.036
8403	0149_Spiroxamine	CCCN(CC)CC1COC2(CCC(CC2)C(C)(C)C)O1	PUYXTUJWRLOUCW-UHFFFAOYSA-N	C18H35NO2	297.267	298.274	296.26	DTXSID1034212	Spiroxamine	118134-30-8	CAS_RN:118134-30-8	PUYXTUJWRLOUCW-UHFFFAOYSA-N	N-[(8-tert-Butyl-1,4-dioxaspiro[4.5]decan-2-yl)methyl]-N-ethylpropan-1-amine	CCCN(CC)CC1COC2(CCC(CC2)C(C)(C)C)O1	InChI=1S/C18H35NO2/c1-6-12-19(7-2)13-16-14-20-18(21-16)10-8-15(9-11-18)17(3,4)5/h15-16H,6-14H2,1-5H3	InChI=1/C18H35NO2/c1-6-12-19(7-2)13-16-14-20-18(21-16)10-8-15(9-11-18)17(3,4)5/h15-16H,6-14H2,1-5H3	C18H35NO2	297.267
8404	0154_Simetryn	CCNc1nc(NCC)nc(SC)n1	MGLWZSOBALDPEK-UHFFFAOYSA-N	C8H15N5S	213.105	214.112	212.098	DTXSID8037596	Simetryn	1014-70-6	CAS_RN:1014-70-6	MGLWZSOBALDPEK-UHFFFAOYSA-N	N~2~,N~4~-Diethyl-6-(methylsulfanyl)-1,3,5-triazine-2,4-diamine	CCNC1=NC(SC)=NC(NCC)=N1	InChI=1S/C8H15N5S/c1-4-9-6-11-7(10-5-2)13-8(12-6)14-3/h4-5H2,1-3H3,(H2,9,10,11,12,13)	InChI=1S/C8H15N5S/c1-4-9-6-11-7(10-5-2)13-8(12-6)14-3/h4-5H2,1-3H3,(H2,9,10,11,12,13)	C8H15N5S	213.105
8405	0155_Azoxystrobin	CO\C=C(\C(=O)OC)c1ccccc1Oc1cc(Oc2ccccc2C#N)ncn1	WFDXOXNFNRHQEC-GHRIWEEISA-N	C22H17N3O5	403.117	404.124	402.11	DTXSID0032520	Azoxystrobin	131860-33-8	CAS_RN:131860-33-8	WFDXOXNFNRHQEC-GHRIWEEISA-N	Methyl (2E)-2-(2-{[6-(2-cyanophenoxy)pyrimidin-4-yl]oxy}phenyl)-3-methoxyprop-2-enoate	CO\C=C(\C(=O)OC)C1=CC=CC=C1OC1=CC(OC2=CC=CC=C2C#N)=NC=N1	InChI=1S/C22H17N3O5/c1-27-13-17(22(26)28-2)16-8-4-6-10-19(16)30-21-11-20(24-14-25-21)29-18-9-5-3-7-15(18)12-23/h3-11,13-14H,1-2H3/b17-13+	InChI=1S/C22H17N3O5/c1-27-13-17(22(26)28-2)16-8-4-6-10-19(16)30-21-11-20(24-14-25-21)29-18-9-5-3-7-15(18)12-23/h3-11,13-14H,1-2H3/b17-13+	C22H17N3O5	403.117
8406	0156_Fenpropimorph	CC(CN1C[C@H](C)O[C@H](C)C1)Cc1ccc(cc1)C(C)(C)C	RYAUSSKQMZRMAI-ALOPSCKCSA-N	C20H33NO	303.256	304.263	302.249	DTXSID4034601	(2R,6S)-Fenpropimorph	67564-91-4	CAS_RN:67564-91-4	RYAUSSKQMZRMAI-ALOPSCKCSA-N	-	CC(CN1C[C@H](C)O[C@H](C)C1)CC1=CC=C(C=C1)C(C)(C)C	InChI=1S/C20H33NO/c1-15(12-21-13-16(2)22-17(3)14-21)11-18-7-9-19(10-8-18)20(4,5)6/h7-10,15-17H,11-14H2,1-6H3/t15?,16-,17+	InChI=1/C20H33NO/c1-15(12-21-13-16(2)22-17(3)14-21)11-18-7-9-19(10-8-18)20(4,5)6/h7-10,15-17H,11-14H2,1-6H3/t15?,16-,17+	C20H33NO	303.256
8407	0157_Epoxiconazole	FC1=CC=C(C=C1)C1(CN2C=NC=N2)OC1C1=CC=CC=C1Cl	ZMYFCFLJBGAQRS-UHFFFAOYSA-N	C17H13ClFN3O	329.073	330.08	328.066	DTXSID1040372	Epoxiconazole	133855-98-8	CAS_RN:133855-98-8	ZMYFCFLJBGAQRS-UHFFFAOYSA-N	1-{[3-(2-Chlorophenyl)-2-(4-fluorophenyl)oxiran-2-yl]methyl}-1H-1,2,4-triazole	FC1=CC=C(C=C1)C1(CN2C=NC=N2)OC1C1=C(Cl)C=CC=C1	InChI=1S/C17H13ClFN3O/c18-15-4-2-1-3-14(15)16-17(23-16,9-22-11-20-10-21-22)12-5-7-13(19)8-6-12/h1-8,10-11,16H,9H2	InChI=1/C17H13ClFN3O/c18-15-4-2-1-3-14(15)16-17(23-16,9-22-11-20-10-21-22)12-5-7-13(19)8-6-12/h1-8,10-11,16H,9H2	C17H13ClFN3O	329.073
8408	0173_Desethylatrazine	CC(C)Nc1nc(N)nc(Cl)n1	DFWFIQKMSFGDCQ-UHFFFAOYSA-N	C6H10ClN5	187.062	188.07	186.055	DTXSID5037494	Deethylatrazine	6190-65-4	CAS_RN:6190-65-4	DFWFIQKMSFGDCQ-UHFFFAOYSA-N	6-Chloro-N~2~-(propan-2-yl)-1,3,5-triazine-2,4-diamine	CC(C)NC1=NC(Cl)=NC(N)=N1	InChI=1S/C6H10ClN5/c1-3(2)9-6-11-4(7)10-5(8)12-6/h3H,1-2H3,(H3,8,9,10,11,12)	InChI=1S/C6H10ClN5/c1-3(2)9-6-11-4(7)10-5(8)12-6/h3H,1-2H3,(H3,8,9,10,11,12)	C6H10ClN5	187.062
8409	0179_Desethylterbutylazine	CC(C)(C)Nc1nc(N)nc(Cl)n1	LMKQNTMFZLAJDV-UHFFFAOYSA-N	C7H12ClN5	201.078	202.085	200.071	DTXSID80184211	Desethylterbutylazine	30125-63-4	CAS_RN:30125-63-4	LMKQNTMFZLAJDV-UHFFFAOYSA-N	N~2~-tert-Butyl-6-chloro-1,3,5-triazine-2,4-diamine	CC(C)(C)NC1=NC(Cl)=NC(N)=N1	InChI=1S/C7H12ClN5/c1-7(2,3)13-6-11-4(8)10-5(9)12-6/h1-3H3,(H3,9,10,11,12,13)	InChI=1S/C7H12ClN5/c1-7(2,3)13-6-11-4(8)10-5(9)12-6/h1-3H3,(H3,9,10,11,12,13)	C7H12ClN5	201.078
8410	0181_Pirimiphos-methyl	CCN(CC)c1nc(C)cc(OP(=S)(OC)OC)n1	QHOQHJPRIBSPCY-UHFFFAOYSA-N	C11H20N3O3PS	305.096	306.104	304.089	DTXSID0024266	Pirimiphos-methyl	29232-93-7	CAS_RN:29232-93-7	QHOQHJPRIBSPCY-UHFFFAOYSA-N	O-[2-(Diethylamino)-6-methylpyrimidin-4-yl] O,O-dimethyl phosphorothioate	CCN(CC)C1=NC(OP(=S)(OC)OC)=CC(C)=N1	InChI=1S/C11H20N3O3PS/c1-6-14(7-2)11-12-9(3)8-10(13-11)17-18(19,15-4)16-5/h8H,6-7H2,1-5H3	InChI=1S/C11H20N3O3PS/c1-6-14(7-2)11-12-9(3)8-10(13-11)17-18(19,15-4)16-5/h8H,6-7H2,1-5H3	C11H20N3O3PS	305.096
8411	0184_Desisopropylatrazine	CCNc1nc(N)nc(Cl)n1	IVENSCMCQBJAKW-UHFFFAOYSA-N	C5H8ClN5	173.047	174.054	172.04	DTXSID0037495	Deisopropylatrazine	1007-28-9	CAS_RN:1007-28-9	IVENSCMCQBJAKW-UHFFFAOYSA-N	6-Chloro-N~2~-ethyl-1,3,5-triazine-2,4-diamine	CCNC1=NC(N)=NC(Cl)=N1	InChI=1S/C5H8ClN5/c1-2-8-5-10-3(6)9-4(7)11-5/h2H2,1H3,(H3,7,8,9,10,11)	InChI=1S/C5H8ClN5/c1-2-8-5-10-3(6)9-4(7)11-5/h2H2,1H3,(H3,7,8,9,10,11)	C5H8ClN5	173.047
8412	0201_Linuron	CON(C)C(=O)Nc1ccc(Cl)c(Cl)c1	XKJMBINCVNINCA-UHFFFAOYSA-N	C9H10Cl2N2O2	248.012	249.019	247.005	DTXSID2024163	Linuron	330-55-2	CAS_RN:330-55-2	XKJMBINCVNINCA-UHFFFAOYSA-N	N'-(3,4-Dichlorophenyl)-N-methoxy-N-methylurea	CON(C)C(=O)NC1=CC=C(Cl)C(Cl)=C1	InChI=1S/C9H10Cl2N2O2/c1-13(15-2)9(14)12-6-3-4-7(10)8(11)5-6/h3-5H,1-2H3,(H,12,14)	InChI=1S/C9H10Cl2N2O2/c1-13(15-2)9(14)12-6-3-4-7(10)8(11)5-6/h3-5H,1-2H3,(H,12,14)	C9H10Cl2N2O2	248.012
8413	0202_Terbuthylazine	CCNc1nc(Cl)nc(NC(C)(C)C)n1	FZXISNSWEXTPMF-UHFFFAOYSA-N	C9H16ClN5	229.109	230.117	228.102	DTXSID4027608	Terbutylazine	5915-41-3	CAS_RN:5915-41-3	FZXISNSWEXTPMF-UHFFFAOYSA-N	N~2~-tert-Butyl-6-chloro-N~4~-ethyl-1,3,5-triazine-2,4-diamine	CCNC1=NC(NC(C)(C)C)=NC(Cl)=N1	InChI=1S/C9H16ClN5/c1-5-11-7-12-6(10)13-8(14-7)15-9(2,3)4/h5H2,1-4H3,(H2,11,12,13,14,15)	InChI=1S/C9H16ClN5/c1-5-11-7-12-6(10)13-8(14-7)15-9(2,3)4/h5H2,1-4H3,(H2,11,12,13,14,15)	C9H16ClN5	229.109
8414	0229_Atrazine	CCNc1nc(Cl)nc(NC(C)C)n1	MXWJVTOOROXGIU-UHFFFAOYSA-N	C8H14ClN5	215.094	216.101	214.086	DTXSID9020112	Atrazine	1912-24-9	CAS_RN:1912-24-9	MXWJVTOOROXGIU-UHFFFAOYSA-N	6-Chloro-N~2~-ethyl-N~4~-(propan-2-yl)-1,3,5-triazine-2,4-diamine	CCNC1=NC(NC(C)C)=NC(Cl)=N1	InChI=1S/C8H14ClN5/c1-4-10-7-12-6(9)13-8(14-7)11-5(2)3/h5H,4H2,1-3H3,(H2,10,11,12,13,14)	InChI=1S/C8H14ClN5/c1-4-10-7-12-6(9)13-8(14-7)11-5(2)3/h5H,4H2,1-3H3,(H2,10,11,12,13,14)	C8H14ClN5	215.094
8415	0232_Propiconazole	CCCC1COC(Cn2cncn2)(O1)c1ccc(Cl)cc1Cl	STJLVHWMYQXCPB-UHFFFAOYSA-N	C15H17Cl2N3O2	341.07	342.077	340.063	DTXSID8024280	Propiconazole	60207-90-1	CAS_RN:60207-90-1	STJLVHWMYQXCPB-UHFFFAOYSA-N	1-{[2-(2,4-Dichlorophenyl)-4-propyl-1,3-dioxolan-2-yl]methyl}-1H-1,2,4-triazole	CCCC1COC(CN2C=NC=N2)(O1)C1=C(Cl)C=C(Cl)C=C1	InChI=1S/C15H17Cl2N3O2/c1-2-3-12-7-21-15(22-12,8-20-10-18-9-19-20)13-5-4-11(16)6-14(13)17/h4-6,9-10,12H,2-3,7-8H2,1H3	InChI=1/C15H17Cl2N3O2/c1-2-3-12-7-21-15(22-12,8-20-10-18-9-19-20)13-5-4-11(16)6-14(13)17/h4-6,9-10,12H,2-3,7-8H2,1H3	C15H17Cl2N3O2	341.07
8416	0255_Metazachlor	Cc1cccc(C)c1N(Cn1cccn1)C(=O)CCl	STEPQTYSZVCJPV-UHFFFAOYSA-N	C14H16ClN3O	277.098	278.105	276.091	DTXSID4058156	Metazachlor	67129-08-2	CAS_RN:67129-08-2	STEPQTYSZVCJPV-UHFFFAOYSA-N	2-Chloro-N-(2,6-dimethylphenyl)-N-[(1H-pyrazol-1-yl)methyl]acetamide	CC1=CC=CC(C)=C1N(CN1C=CC=N1)C(=O)CCl	InChI=1S/C14H16ClN3O/c1-11-5-3-6-12(2)14(11)18(13(19)9-15)10-17-8-4-7-16-17/h3-8H,9-10H2,1-2H3	InChI=1S/C14H16ClN3O/c1-11-5-3-6-12(2)14(11)18(13(19)9-15)10-17-8-4-7-16-17/h3-8H,9-10H2,1-2H3	C14H16ClN3O	277.098
8417	0271_Pirimicarb	CN(C)C(=O)Oc1nc(nc(C)c1C)N(C)C	YFGYUFNIOHWBOB-UHFFFAOYSA-N	C11H18N4O2	238.143	239.15	237.136	DTXSID1032569	Pirimicarb	23103-98-2	CAS_RN:23103-98-2	YFGYUFNIOHWBOB-UHFFFAOYSA-N	2-(Dimethylamino)-5,6-dimethylpyrimidin-4-yl dimethylcarbamate	CN(C)C(=O)OC1=C(C)C(C)=NC(=N1)N(C)C	InChI=1S/C11H18N4O2/c1-7-8(2)12-10(14(3)4)13-9(7)17-11(16)15(5)6/h1-6H3	InChI=1S/C11H18N4O2/c1-7-8(2)12-10(14(3)4)13-9(7)17-11(16)15(5)6/h1-6H3	C11H18N4O2	238.143
8418	0274_Metolachlor	CCc1cccc(C)c1N(C(C)COC)C(=O)CCl	WVQBLGZPHOPPFO-UHFFFAOYSA-N	C15H22ClNO2	283.134	284.141	282.127	DTXSID4022448	Metolachlor	51218-45-2	CAS_RN:51218-45-2	WVQBLGZPHOPPFO-UHFFFAOYSA-N	2-Chloro-N-(2-ethyl-6-methylphenyl)-N-(1-methoxypropan-2-yl)acetamide	CCC1=C(N(C(C)COC)C(=O)CCl)C(C)=CC=C1	InChI=1S/C15H22ClNO2/c1-5-13-8-6-7-11(2)15(13)17(14(18)9-16)12(3)10-19-4/h6-8,12H,5,9-10H2,1-4H3	InChI=1/C15H22ClNO2/c1-5-13-8-6-7-11(2)15(13)17(14(18)9-16)12(3)10-19-4/h6-8,12H,5,9-10H2,1-4H3	C15H22ClNO2	283.134
8419	0275_Simazine	CCNc1nc(Cl)nc(NCC)n1	ODCWYMIRDDJXKW-UHFFFAOYSA-N	C7H12ClN5	201.078	202.085	200.071	DTXSID4021268	Simazine	122-34-9	CAS_RN:122-34-9	ODCWYMIRDDJXKW-UHFFFAOYSA-N	6-Chloro-N~2~,N~4~-diethyl-1,3,5-triazine-2,4-diamine	CCNC1=NC(NCC)=NC(Cl)=N1	InChI=1S/C7H12ClN5/c1-3-9-6-11-5(8)12-7(13-6)10-4-2/h3-4H2,1-2H3,(H2,9,10,11,12,13)	InChI=1S/C7H12ClN5/c1-3-9-6-11-5(8)12-7(13-6)10-4-2/h3-4H2,1-2H3,(H2,9,10,11,12,13)	C7H12ClN5	201.078
8420	0277_Mecoprop	CC(Oc1ccc(Cl)cc1C)C(O)=O	WNTGYJSOUMFZEP-UHFFFAOYSA-N	C10H11ClO3	214.04	215.047	213.032	DTXSID9024194	Mecoprop	93-65-2	CAS_RN:93-65-2	WNTGYJSOUMFZEP-UHFFFAOYSA-N	2-(4-Chloro-2-methylphenoxy)propanoic acid	CC(OC1=C(C)C=C(Cl)C=C1)C(O)=O	InChI=1S/C10H11ClO3/c1-6-5-8(11)3-4-9(6)14-7(2)10(12)13/h3-5,7H,1-2H3,(H,12,13)	InChI=1/C10H11ClO3/c1-6-5-8(11)3-4-9(6)14-7(2)10(12)13/h3-5,7H,1-2H3,(H,12,13)	C10H11ClO3	214.04
8421	0289_MCPA	Cc1cc(Cl)ccc1OCC(O)=O	WHKUVVPPKQRRBV-UHFFFAOYSA-N	C9H9ClO3	200.024	201.031	199.017	DTXSID4024195	MCPA	94-74-6	CAS_RN:94-74-6	WHKUVVPPKQRRBV-UHFFFAOYSA-N	(4-Chloro-2-methylphenoxy)acetic acid	CC1=C(OCC(O)=O)C=CC(Cl)=C1	InChI=1S/C9H9ClO3/c1-6-4-7(10)2-3-8(6)13-5-9(11)12/h2-4H,5H2,1H3,(H,11,12)	InChI=1S/C9H9ClO3/c1-6-4-7(10)2-3-8(6)13-5-9(11)12/h2-4H,5H2,1H3,(H,11,12)	C9H9ClO3	200.024
8422	0301_Chlorothalonil-4-hydroxy	Oc1c(Cl)c(Cl)c(C#N)c(Cl)c1C#N	MDQKYGOECVSPIW-UHFFFAOYSA-N	C8HCl3N2O	245.915	246.923	244.908	DTXSID90182586	4-Hydroxy-2,5,6-trichloroisophthalonitrile	28343-61-5	CAS_RN:28343-61-5	MDQKYGOECVSPIW-UHFFFAOYSA-N	2,4,5-Trichloro-6-hydroxybenzene-1,3-dicarbonitrile	OC1=C(C#N)C(Cl)=C(C#N)C(Cl)=C1Cl	InChI=1S/C8HCl3N2O/c9-5-3(1-12)6(10)7(11)8(14)4(5)2-13/h14H	InChI=1S/C8HCl3N2O/c9-5-3(1-12)6(10)7(11)8(14)4(5)2-13/h14H	C8HCl3N2O	245.915
8423	0319_Tebuconazole	CC(C)(C)C(O)(CCc1ccc(Cl)cc1)Cn1cncn1	PXMNMQRDXWABCY-UHFFFAOYSA-N	C16H22ClN3O	307.145	308.152	306.138	DTXSID9032113	Tebuconazole	107534-96-3	CAS_RN:107534-96-3	PXMNMQRDXWABCY-UHFFFAOYSA-N	1-(4-Chlorophenyl)-4,4-dimethyl-3-[(1H-1,2,4-triazol-1-yl)methyl]pentan-3-ol	CC(C)(C)C(O)(CCC1=CC=C(Cl)C=C1)CN1C=NC=N1	InChI=1S/C16H22ClN3O/c1-15(2,3)16(21,10-20-12-18-11-19-20)9-8-13-4-6-14(17)7-5-13/h4-7,11-12,21H,8-10H2,1-3H3	InChI=1/C16H22ClN3O/c1-15(2,3)16(21,10-20-12-18-11-19-20)9-8-13-4-6-14(17)7-5-13/h4-7,11-12,21H,8-10H2,1-3H3	C16H22ClN3O	307.145
8424	0320_Thiacloprid	Clc1ccc(CN2CCSC2=NC#N)cn1	HOKKPVIRMVDYPB-UHFFFAOYSA-N	C10H9ClN4S	252.024	253.031	251.016	DTXSID7034961	Thiacloprid	111988-49-9	CAS_RN:111988-49-9	HOKKPVIRMVDYPB-UVTDQMKNSA-N	{3-[(6-Chloropyridin-3-yl)methyl]-1,3-thiazolidin-2-ylidene}cyanamide	ClC1=CC=C(CN2CCS\C2=N/C#N)C=N1	InChI=1S/C10H9ClN4S/c11-9-2-1-8(5-13-9)6-15-3-4-16-10(15)14-7-12/h1-2,5H,3-4,6H2/b14-10-	InChI=1S/C10H9ClN4S/c11-9-2-1-8(5-13-9)6-15-3-4-16-10(15)14-7-12/h1-2,5H,3-4,6H2/b14-10-	C10H9ClN4S	252.024
8425	0342_Fenuron	CN(C)C(=O)Nc1ccccc1	XXOYNJXVWVNOOJ-UHFFFAOYSA-N	C9H12N2O	164.095	165.102	163.088	DTXSID7037551	Fenuron	101-42-8	CAS_RN:101-42-8	XXOYNJXVWVNOOJ-UHFFFAOYSA-N	N,N-Dimethyl-N'-phenylurea	CN(C)C(=O)NC1=CC=CC=C1	InChI=1S/C9H12N2O/c1-11(2)9(12)10-8-6-4-3-5-7-8/h3-7H,1-2H3,(H,10,12)	InChI=1S/C9H12N2O/c1-11(2)9(12)10-8-6-4-3-5-7-8/h3-7H,1-2H3,(H,10,12)	C9H12N2O	164.095
8426	0343_Chloroxuron	CN(C)C(=O)Nc1ccc(Oc2ccc(Cl)cc2)cc1	IVUXTESCPZUGJC-UHFFFAOYSA-N	C15H15ClN2O2	290.082	291.089	289.075	DTXSID7040287	Chloroxuron	1982-47-4	CAS_RN:1982-47-4	IVUXTESCPZUGJC-UHFFFAOYSA-N	N'-[4-(4-Chlorophenoxy)phenyl]-N,N-dimethylurea	CN(C)C(=O)NC1=CC=C(OC2=CC=C(Cl)C=C2)C=C1	InChI=1S/C15H15ClN2O2/c1-18(2)15(19)17-12-5-9-14(10-6-12)20-13-7-3-11(16)4-8-13/h3-10H,1-2H3,(H,17,19)	InChI=1S/C15H15ClN2O2/c1-18(2)15(19)17-12-5-9-14(10-6-12)20-13-7-3-11(16)4-8-13/h3-10H,1-2H3,(H,17,19)	C15H15ClN2O2	290.082
8427	0348_Lenacil	O=C1NC2=C(CCC2)C(=O)N1C1CCCCC1	ZTMKADLOSYKWCA-UHFFFAOYSA-N	C13H18N2O2	234.137	235.144	233.13	DTXSID9042093	Lenacil	2164-08-1	CAS_RN:2164-08-1	ZTMKADLOSYKWCA-UHFFFAOYSA-N	3-Cyclohexyl-6,7-dihydro-1H-cyclopenta[d]pyrimidine-2,4(3H,5H)-dione	O=C1NC2=C(CCC2)C(=O)N1C1CCCCC1	InChI=1S/C13H18N2O2/c16-12-10-7-4-8-11(10)14-13(17)15(12)9-5-2-1-3-6-9/h9H,1-8H2,(H,14,17)	InChI=1S/C13H18N2O2/c16-12-10-7-4-8-11(10)14-13(17)15(12)9-5-2-1-3-6-9/h9H,1-8H2,(H,14,17)	C13H18N2O2	234.137
8428	0349_Ametryn	CCNc1nc(NC(C)C)nc(SC)n1	RQVYBGPQFYCBGX-UHFFFAOYSA-N	C9H17N5S	227.12	228.128	226.113	DTXSID1023869	Ametryn	834-12-8	CAS_RN:834-12-8	RQVYBGPQFYCBGX-UHFFFAOYSA-N	N~2~-Ethyl-6-(methylsulfanyl)-N~4~-(propan-2-yl)-1,3,5-triazine-2,4-diamine	CCNC1=NC(SC)=NC(NC(C)C)=N1	InChI=1S/C9H17N5S/c1-5-10-7-12-8(11-6(2)3)14-9(13-7)15-4/h6H,5H2,1-4H3,(H2,10,11,12,13,14)	InChI=1S/C9H17N5S/c1-5-10-7-12-8(11-6(2)3)14-9(13-7)15-4/h6H,5H2,1-4H3,(H2,10,11,12,13,14)	C9H17N5S	227.12
8429	0426_2,6-Dichlorobenzamide	NC(=O)c1c(Cl)cccc1Cl	JHSPCUHPSIUQRB-UHFFFAOYSA-N	C7H5Cl2NO	188.975	189.982	187.968	DTXSID7022170	2,6-Dichlorobenzamide	2008-58-4	CAS_RN:2008-58-4	JHSPCUHPSIUQRB-UHFFFAOYSA-N	2,6-Dichlorobenzamide	NC(=O)C1=C(Cl)C=CC=C1Cl	InChI=1S/C7H5Cl2NO/c8-4-2-1-3-5(9)6(4)7(10)11/h1-3H,(H2,10,11)	InChI=1S/C7H5Cl2NO/c8-4-2-1-3-5(9)6(4)7(10)11/h1-3H,(H2,10,11)	C7H5Cl2NO	188.975
8430	0428_3,4-Dichlorophenylurea	NC(=O)Nc1ccc(Cl)c(Cl)c1	CYESCLHCWJKRKM-UHFFFAOYSA-N	C7H6Cl2N2O	203.986	204.993	202.978	DTXSID2041468	3,4-Dichlorophenylurea	2327-02-8	CAS_RN:2327-02-8	CYESCLHCWJKRKM-UHFFFAOYSA-N	N-(3,4-Dichlorophenyl)urea	NC(=O)NC1=CC=C(Cl)C(Cl)=C1	InChI=1S/C7H6Cl2N2O/c8-5-2-1-4(3-6(5)9)11-7(10)12/h1-3H,(H3,10,11,12)	InChI=1S/C7H6Cl2N2O/c8-5-2-1-4(3-6(5)9)11-7(10)12/h1-3H,(H3,10,11,12)	C7H6Cl2N2O	203.986
8431	0466_Quinoxyfen	Fc1ccc(Oc2ccnc3cc(Cl)cc(Cl)c23)cc1	WRPIRSINYZBGPK-UHFFFAOYSA-N	C15H8Cl2FNO	306.997	308.004	305.989	DTXSID2034881	Quinoxyfen	124495-18-7	CAS_RN:124495-18-7	WRPIRSINYZBGPK-UHFFFAOYSA-N	5,7-Dichloro-4-(4-fluorophenoxy)quinoline	FC1=CC=C(OC2=CC=NC3=CC(Cl)=CC(Cl)=C23)C=C1	InChI=1S/C15H8Cl2FNO/c16-9-7-12(17)15-13(8-9)19-6-5-14(15)20-11-3-1-10(18)2-4-11/h1-8H	InChI=1S/C15H8Cl2FNO/c16-9-7-12(17)15-13(8-9)19-6-5-14(15)20-11-3-1-10(18)2-4-11/h1-8H	C15H8Cl2FNO	306.997
8432	0481_Clomazone	CC1(C)CON(Cc2ccccc2Cl)C1=O	KIEDNEWSYUYDSN-UHFFFAOYSA-N	C12H14ClNO2	239.071	240.079	238.064	DTXSID1032355	Clomazone	81777-89-1	CAS_RN:81777-89-1	KIEDNEWSYUYDSN-UHFFFAOYSA-N	2-[(2-Chlorophenyl)methyl]-4,4-dimethyl-1,2-oxazolidin-3-one	CC1(C)CON(CC2=C(Cl)C=CC=C2)C1=O	InChI=1S/C12H14ClNO2/c1-12(2)8-16-14(11(12)15)7-9-5-3-4-6-10(9)13/h3-6H,7-8H2,1-2H3	InChI=1S/C12H14ClNO2/c1-12(2)8-16-14(11(12)15)7-9-5-3-4-6-10(9)13/h3-6H,7-8H2,1-2H3	C12H14ClNO2	239.071
8433	0484_Methiocarb	CNC(=O)Oc1cc(C)c(SC)c(C)c1	YFBPRJGDJKVWAH-UHFFFAOYSA-N	C11H15NO2S	225.082	226.09	224.075	DTXSID3032626	Methiocarb	2032-65-7	CAS_RN:2032-65-7	YFBPRJGDJKVWAH-UHFFFAOYSA-N	3,5-Dimethyl-4-(methylsulfanyl)phenyl methylcarbamate	CNC(=O)OC1=CC(C)=C(SC)C(C)=C1	InChI=1S/C11H15NO2S/c1-7-5-9(14-11(13)12-3)6-8(2)10(7)15-4/h5-6H,1-4H3,(H,12,13)	InChI=1S/C11H15NO2S/c1-7-5-9(14-11(13)12-3)6-8(2)10(7)15-4/h5-6H,1-4H3,(H,12,13)	C11H15NO2S	225.082
8434	0487_3,5,6-Trichloro-2-pyridinol	Oc1nc(Cl)c(Cl)cc1Cl	WCYYAQFQZQEUEN-UHFFFAOYSA-N	C5H2Cl3NO	196.92	197.927	195.913	DTXSID7038317	3,5,6-Trichloro-2-pyridinol	6515-38-4	CAS_RN:6515-38-4	WCYYAQFQZQEUEN-UHFFFAOYSA-N	3,5,6-Trichloropyridin-2-ol	OC1=NC(Cl)=C(Cl)C=C1Cl	InChI=1S/C5H2Cl3NO/c6-2-1-3(7)5(10)9-4(2)8/h1H,(H,9,10)	InChI=1S/C5H2Cl3NO/c6-2-1-3(7)5(10)9-4(2)8/h1H,(H,9,10)	C5H2Cl3NO	196.92
8435	0488_Pendimethalin	CCC(CC)Nc1c(cc(C)c(C)c1[N+]([O-])=O)[N+]([O-])=O	CHIFOSRWCNZCFN-UHFFFAOYSA-N	C13H19N3O4	281.138	282.145	280.13	DTXSID7024245	Pendimethalin	40487-42-1	CAS_RN:40487-42-1	CHIFOSRWCNZCFN-UHFFFAOYSA-N	3,4-Dimethyl-2,6-dinitro-N-(pentan-3-yl)aniline	CCC(CC)NC1=C(C(C)=C(C)C=C1[N+]([O-])=O)[N+]([O-])=O	InChI=1S/C13H19N3O4/c1-5-10(6-2)14-12-11(15(17)18)7-8(3)9(4)13(12)16(19)20/h7,10,14H,5-6H2,1-4H3	InChI=1S/C13H19N3O4/c1-5-10(6-2)14-12-11(15(17)18)7-8(3)9(4)13(12)16(19)20/h7,10,14H,5-6H2,1-4H3	C13H19N3O4	281.138
8436	0489_Boscalid	Clc1ccc(cc1)-c1ccccc1NC(=O)c1cccnc1Cl	WYEMLYFITZORAB-UHFFFAOYSA-N	C18H12Cl2N2O	342.033	343.04	341.025	DTXSID6034392	Boscalid	188425-85-6	CAS_RN:188425-85-6	WYEMLYFITZORAB-UHFFFAOYSA-N	2-Chloro-N-(4'-chloro[1,1'-biphenyl]-2-yl)pyridine-3-carboxamide	ClC1=CC=C(C=C1)C1=C(NC(=O)C2=C(Cl)N=CC=C2)C=CC=C1	InChI=1S/C18H12Cl2N2O/c19-13-9-7-12(8-10-13)14-4-1-2-6-16(14)22-18(23)15-5-3-11-21-17(15)20/h1-11H,(H,22,23)	InChI=1S/C18H12Cl2N2O/c19-13-9-7-12(8-10-13)14-4-1-2-6-16(14)22-18(23)15-5-3-11-21-17(15)20/h1-11H,(H,22,23)	C18H12Cl2N2O	342.033
8437	0490_Prothioconazole-desthio	OC(Cc1ccccc1Cl)(Cn1cncn1)C1(Cl)CC1	HHUQPWODPBDTLI-UHFFFAOYSA-N	C14H15Cl2N3O	311.059	312.066	310.052	DTXSID3044338	Pyrasulfotole metabolite (SXX 0665)	120983-64-4	CAS_RN:120983-64-4	HHUQPWODPBDTLI-UHFFFAOYSA-N	2-(1-Chlorocyclopropyl)-1-(2-chlorophenyl)-3-(1H-1,2,4-triazol-1-yl)propan-2-ol	OC(CN1C=NC=N1)(CC1=C(Cl)C=CC=C1)C1(Cl)CC1	InChI=1S/C14H15Cl2N3O/c15-12-4-2-1-3-11(12)7-14(20,13(16)5-6-13)8-19-10-17-9-18-19/h1-4,9-10,20H,5-8H2	InChI=1/C14H15Cl2N3O/c15-12-4-2-1-3-11(12)7-14(20,13(16)5-6-13)8-19-10-17-9-18-19/h1-4,9-10,20H,5-8H2	C14H15Cl2N3O	311.059
8438	0511_Flurtamone	CNC1=C(C(=O)C(O1)c1ccccc1)c1cccc(c1)C(F)(F)F	NYRMIJKDBAQCHC-UHFFFAOYSA-N	C18H14F3NO2	333.098	334.105	332.09	DTXSID5058228	Flurtamone	96525-23-4	CAS_RN:96525-23-4	NYRMIJKDBAQCHC-UHFFFAOYSA-N	5-(Methylamino)-2-phenyl-4-[3-(trifluoromethyl)phenyl]furan-3(2H)-one	CNC1=C(C(=O)C(O1)C1=CC=CC=C1)C1=CC(=CC=C1)C(F)(F)F	InChI=1S/C18H14F3NO2/c1-22-17-14(12-8-5-9-13(10-12)18(19,20)21)15(23)16(24-17)11-6-3-2-4-7-11/h2-10,16,22H,1H3	InChI=1/C18H14F3NO2/c1-22-17-14(12-8-5-9-13(10-12)18(19,20)21)15(23)16(24-17)11-6-3-2-4-7-11/h2-10,16,22H,1H3	C18H14F3NO2	333.098
8439	0513_Picolinafen	FC1=CC=C(NC(=O)C2=NC(OC3=CC=CC(=C3)C(F)(F)F)=CC=C2)C=C1	CWKFPEBMTGKLKX-UHFFFAOYSA-N	C19H12F4N2O2	376.083	377.091	375.076	DTXSID8044339	Picolinafen	137641-05-5	CAS_RN:137641-05-5	CWKFPEBMTGKLKX-UHFFFAOYSA-N	N-(4-Fluorophenyl)-6-[3-(trifluoromethyl)phenoxy]pyridine-2-carboxamide	FC1=CC=C(NC(=O)C2=CC=CC(OC3=CC(=CC=C3)C(F)(F)F)=N2)C=C1	InChI=1S/C19H12F4N2O2/c20-13-7-9-14(10-8-13)24-18(26)16-5-2-6-17(25-16)27-15-4-1-3-12(11-15)19(21,22)23/h1-11H,(H,24,26)	InChI=1S/C19H12F4N2O2/c20-13-7-9-14(10-8-13)24-18(26)16-5-2-6-17(25-16)27-15-4-1-3-12(11-15)19(21,22)23/h1-11H,(H,24,26)	C19H12F4N2O2	376.083
8440	0526_Bromoxynil	Oc1c(Br)cc(cc1Br)C#N	UPMXNNIRAGDFEH-UHFFFAOYSA-N	C7H3Br2NO	274.858	275.865	273.851	DTXSID3022162	Bromoxynil	1689-84-5	CAS_RN:1689-84-5	UPMXNNIRAGDFEH-UHFFFAOYSA-N	3,5-Dibromo-4-hydroxybenzonitrile	OC1=C(Br)C=C(C=C1Br)C#N	InChI=1S/C7H3Br2NO/c8-5-1-4(3-10)2-6(9)7(5)11/h1-2,11H	InChI=1S/C7H3Br2NO/c8-5-1-4(3-10)2-6(9)7(5)11/h1-2,11H	C7H3Br2NO	274.858
8441	0943_2-Hydroxyatrazine	CCNC1=NC(=O)N=C(NC(C)C)N1	NFMIMWNQWAWNDW-UHFFFAOYSA-N	C8H15N5O	197.128	198.135	196.12	DTXSID6037807	2-Hydroxyatrazine	2163-68-0	CAS_RN:2163-68-0	NFMIMWNQWAWNDW-UHFFFAOYSA-N	4-(Ethylamino)-6-[(propan-2-yl)amino]-1,3,5-triazin-2-ol	CCNC1=NC(O)=NC(NC(C)C)=N1	InChI=1S/C8H15N5O/c1-4-9-6-11-7(10-5(2)3)13-8(14)12-6/h5H,4H2,1-3H3,(H3,9,10,11,12,13,14)	InChI=1S/C8H15N5O/c1-4-9-6-11-7(10-5(2)3)13-8(14)12-6/h5H,4H2,1-3H3,(H3,9,10,11,12,13,14)	C8H15N5O	197.128
8442	0960_Triadimenol	CC(C)(C)C(O)C(Oc1ccc(Cl)cc1)n1cncn1	BAZVSMNPJJMILC-UHFFFAOYSA-N	C14H18ClN3O2	295.109	296.116	294.101	DTXSID0032493	Triadimenol	55219-65-3	CAS_RN:55219-65-3	BAZVSMNPJJMILC-UHFFFAOYSA-N	1-(4-Chlorophenoxy)-3,3-dimethyl-1-(1H-1,2,4-triazol-1-yl)butan-2-ol	CC(C)(C)C(O)C(OC1=CC=C(Cl)C=C1)N1C=NC=N1	InChI=1S/C14H18ClN3O2/c1-14(2,3)12(19)13(18-9-16-8-17-18)20-11-6-4-10(15)5-7-11/h4-9,12-13,19H,1-3H3	InChI=1/C14H18ClN3O2/c1-14(2,3)12(19)13(18-9-16-8-17-18)20-11-6-4-10(15)5-7-11/h4-9,12-13,19H,1-3H3	C14H18ClN3O2	295.109
8443	0964_Iprodione	CC(C)NC(=O)N1CC(=O)N(C1=O)c1cc(Cl)cc(Cl)c1	ONUFESLQCSAYKA-UHFFFAOYSA-N	C13H13Cl2N3O3	329.033	330.041	328.026	DTXSID3024154	Iprodione	36734-19-7	CAS_RN:36734-19-7	ONUFESLQCSAYKA-UHFFFAOYSA-N	3-(3,5-Dichlorophenyl)-2,4-dioxo-N-(propan-2-yl)imidazolidine-1-carboxamide	CC(C)NC(=O)N1CC(=O)N(C1=O)C1=CC(Cl)=CC(Cl)=C1	InChI=1S/C13H13Cl2N3O3/c1-7(2)16-12(20)17-6-11(19)18(13(17)21)10-4-8(14)3-9(15)5-10/h3-5,7H,6H2,1-2H3,(H,16,20)	InChI=1S/C13H13Cl2N3O3/c1-7(2)16-12(20)17-6-11(19)18(13(17)21)10-4-8(14)3-9(15)5-10/h3-5,7H,6H2,1-2H3,(H,16,20)	C13H13Cl2N3O3	329.033
8444	0966_Tetrahydrophthalimide	O=C1NC(=O)C2CC=CCC12	CIFFBTOJCKSRJY-UHFFFAOYSA-N	C8H9NO2	151.063	152.071	150.056	DTXSID8026513	1,2,3,6-Tetrahydrophthalimide	85-40-5	CAS_RN:85-40-5	CIFFBTOJCKSRJY-UHFFFAOYSA-N	3a,4,7,7a-Tetrahydro-1H-isoindole-1,3(2H)-dione	O=C1NC(=O)C2CC=CCC12	InChI=1S/C8H9NO2/c10-7-5-3-1-2-4-6(5)8(11)9-7/h1-2,5-6H,3-4H2,(H,9,10,11)	InChI=1/C8H9NO2/c10-7-5-3-1-2-4-6(5)8(11)9-7/h1-2,5-6H,3-4H2,(H,9,10,11)	C8H9NO2	151.063
8445	0967_phthalimide	O=C1NC(=O)c2ccccc12	XKJCHHZQLQNZHY-UHFFFAOYSA-N	C8H5NO2	147.032	148.039	146.025	DTXSID3026514	Phthalimide	85-41-6	CAS_RN:85-41-6	XKJCHHZQLQNZHY-UHFFFAOYSA-N	1H-Isoindole-1,3(2H)-dione	O=C1NC(=O)C2=C1C=CC=C2	InChI=1S/C8H5NO2/c10-7-5-3-1-2-4-6(5)8(11)9-7/h1-4H,(H,9,10,11)	InChI=1S/C8H5NO2/c10-7-5-3-1-2-4-6(5)8(11)9-7/h1-4H,(H,9,10,11)	C8H5NO2	147.032
8446	2227_Metconazole	CC1(C)CCC(Cc2ccc(Cl)cc2)C1(O)Cn1cncn1	XWPZUHJBOLQNMN-UHFFFAOYSA-N	C17H22ClN3O	319.145	320.152	318.138	DTXSID4034497	Metconazole	125116-23-6	CAS_RN:125116-23-6	XWPZUHJBOLQNMN-UHFFFAOYSA-N	5-[(4-Chlorophenyl)methyl]-2,2-dimethyl-1-[(1H-1,2,4-triazol-1-yl)methyl]cyclopentan-1-ol	CC1(C)CCC(CC2=CC=C(Cl)C=C2)C1(O)CN1C=NC=N1	InChI=1S/C17H22ClN3O/c1-16(2)8-7-14(9-13-3-5-15(18)6-4-13)17(16,22)10-21-12-19-11-20-21/h3-6,11-12,14,22H,7-10H2,1-2H3	InChI=1/C17H22ClN3O/c1-16(2)8-7-14(9-13-3-5-15(18)6-4-13)17(16,22)10-21-12-19-11-20-21/h3-6,11-12,14,22H,7-10H2,1-2H3	C17H22ClN3O	319.145
8447	2329_Benalaxyl	COC(=O)C(C)N(C(=O)Cc1ccccc1)c1c(C)cccc1C	CJPQIRJHIZUAQP-UHFFFAOYSA-N	C20H23NO3	325.168	326.175	324.161	DTXSID3041619	Benalaxyl	71626-11-4	CAS_RN:71626-11-4	CJPQIRJHIZUAQP-UHFFFAOYSA-N	Methyl N-(2,6-dimethylphenyl)-N-(phenylacetyl)alaninate	COC(=O)C(C)N(C(=O)CC1=CC=CC=C1)C1=C(C)C=CC=C1C	InChI=1S/C20H23NO3/c1-14-9-8-10-15(2)19(14)21(16(3)20(23)24-4)18(22)13-17-11-6-5-7-12-17/h5-12,16H,13H2,1-4H3	InChI=1/C20H23NO3/c1-14-9-8-10-15(2)19(14)21(16(3)20(23)24-4)18(22)13-17-11-6-5-7-12-17/h5-12,16H,13H2,1-4H3	C20H23NO3	325.168
8448	2363_Acetamiprid	CN(Cc1ccc(Cl)nc1)C(C)=NC#N	WCXDHFDTOYPNIE-UHFFFAOYSA-N	C10H11ClN4	222.067	223.075	221.06	DTXSID0034300	Acetamiprid	135410-20-7	CAS_RN:135410-20-7	WCXDHFDTOYPNIE-RIYZIHGNSA-N	(1E)-N-[(6-Chloropyridin-3-yl)methyl]-N'-cyano-N-methylethanimidamide	CN(CC1=CN=C(Cl)C=C1)C(\C)=N\C#N	InChI=1S/C10H11ClN4/c1-8(14-7-12)15(2)6-9-3-4-10(11)13-5-9/h3-5H,6H2,1-2H3/b14-8+	InChI=1S/C10H11ClN4/c1-8(14-7-12)15(2)6-9-3-4-10(11)13-5-9/h3-5H,6H2,1-2H3/b14-8+	C10H11ClN4	222.067
8449	2371_Terbuthylazine-2-hydroxy	CCNC1=NC(=O)N=C(NC(C)(C)C)N1	OYTCZOJKXCTBHG-UHFFFAOYSA-N	C9H17N5O	211.143	212.151	210.136	DTXSID20216888	1,3,5-Triazin-2(1H)-one, 4-((1,1-dimethylethyl)amino)-6-(ethylamino)-	66753-07-9	CAS_RN:66753-07-9	OYTCZOJKXCTBHG-UHFFFAOYSA-N	4-(tert-Butylamino)-6-(ethylamino)-1,3,5-triazin-2(5H)-one	CCNC1=NC(=O)N=C(NC(C)(C)C)N1	InChI=1S/C9H17N5O/c1-5-10-6-11-7(13-8(15)12-6)14-9(2,3)4/h5H2,1-4H3,(H3,10,11,12,13,14,15)	InChI=1S/C9H17N5O/c1-5-10-6-11-7(13-8(15)12-6)14-9(2,3)4/h5H2,1-4H3,(H3,10,11,12,13,14,15)	C9H17N5O	211.143
8450	2381_Chlorpropham	CC(C)OC(=O)Nc1cccc(Cl)c1	CWJSHJJYOPWUGX-UHFFFAOYSA-N	C10H12ClNO2	213.056	214.063	212.048	DTXSID7020764	Chlorpropham	101-21-3	CAS_RN:101-21-3	CWJSHJJYOPWUGX-UHFFFAOYSA-N	Propan-2-yl (3-chlorophenyl)carbamate	CC(C)OC(=O)NC1=CC=CC(Cl)=C1	InChI=1S/C10H12ClNO2/c1-7(2)14-10(13)12-9-5-3-4-8(11)6-9/h3-7H,1-2H3,(H,12,13)	InChI=1S/C10H12ClNO2/c1-7(2)14-10(13)12-9-5-3-4-8(11)6-9/h3-7H,1-2H3,(H,12,13)	C10H12ClNO2	213.056
8451	2404_Clopyralid	OC(=O)c1nc(Cl)ccc1Cl	HUBANNPOLNYSAD-UHFFFAOYSA-N	C6H3Cl2NO2	190.954	191.961	189.947	DTXSID9029221	Clopyralid	1702-17-6	CAS_RN:1702-17-6	HUBANNPOLNYSAD-UHFFFAOYSA-N	3,6-Dichloropyridine-2-carboxylic acid	OC(=O)C1=C(Cl)C=CC(Cl)=N1	InChI=1S/C6H3Cl2NO2/c7-3-1-2-4(8)9-5(3)6(10)11/h1-2H,(H,10,11)	InChI=1S/C6H3Cl2NO2/c7-3-1-2-4(8)9-5(3)6(10)11/h1-2H,(H,10,11)	C6H3Cl2NO2	190.954
8452	2407_Picoxystrobin	COC=C(C(=O)OC)C1=CC=CC=C1COC1=CC=CC(=N1)C(F)(F)F	IBSNKSODLGJUMQ-UHFFFAOYSA-N	C18H16F3NO4	367.103	368.11	366.096	DTXSID9047542	Picoxystrobin	117428-22-5	CAS_RN:117428-22-5	IBSNKSODLGJUMQ-SDNWHVSQSA-N	Methyl (2E)-3-methoxy-2-[2-({[6-(trifluoromethyl)pyridin-2-yl]oxy}methyl)phenyl]prop-2-enoate	CO\C=C(\C(=O)OC)C1=C(COC2=NC(=CC=C2)C(F)(F)F)C=CC=C1	InChI=1S/C18H16F3NO4/c1-24-11-14(17(23)25-2)13-7-4-3-6-12(13)10-26-16-9-5-8-15(22-16)18(19,20)21/h3-9,11H,10H2,1-2H3/b14-11+	InChI=1S/C18H16F3NO4/c1-24-11-14(17(23)25-2)13-7-4-3-6-12(13)10-26-16-9-5-8-15(22-16)18(19,20)21/h3-9,11H,10H2,1-2H3/b14-11+	C18H16F3NO4	367.103
8453	2524_Bifenox free acid	OC(=O)C1=C(C=CC(OC2=C(Cl)C=C(Cl)C=C2)=C1)[N+]([O-])=O	IUSYSZLVZMUVDO-UHFFFAOYSA-N	C13H7Cl2NO5	326.97	327.977	325.963	DTXSID9073547	Benzoic acid, 5-(2,4-dichlorophenoxy)-2-nitro-	53774-07-5	CAS_RN:53774-07-5	IUSYSZLVZMUVDO-UHFFFAOYSA-N	5-(2,4-Dichlorophenoxy)-2-nitrobenzoic acid	OC(=O)C1=C(C=CC(OC2=C(Cl)C=C(Cl)C=C2)=C1)[N+]([O-])=O	InChI=1S/C13H7Cl2NO5/c14-7-1-4-12(10(15)5-7)21-8-2-3-11(16(19)20)9(6-8)13(17)18/h1-6H,(H,17,18)	InChI=1S/C13H7Cl2NO5/c14-7-1-4-12(10(15)5-7)21-8-2-3-11(16(19)20)9(6-8)13(17)18/h1-6H,(H,17,18)	C13H7Cl2NO5	326.97
8454	2525_Bupirimate	CCCCC1=C(C)N=C(NCC)N=C1OS(=O)(=O)N(C)C	DSKJPMWIHSOYEA-UHFFFAOYSA-N	C13H24N4O3S	316.157	317.164	315.15	DTXSID6041688	Bupirimate	41483-43-6	CAS_RN:41483-43-6	DSKJPMWIHSOYEA-UHFFFAOYSA-N	5-Butyl-2-(ethylamino)-6-methylpyrimidin-4-yl dimethylsulfamate	CCCCC1=C(OS(=O)(=O)N(C)C)N=C(NCC)N=C1C	InChI=1S/C13H24N4O3S/c1-6-8-9-11-10(3)15-13(14-7-2)16-12(11)20-21(18,19)17(4)5/h6-9H2,1-5H3,(H,14,15,16)	InChI=1S/C13H24N4O3S/c1-6-8-9-11-10(3)15-13(14-7-2)16-12(11)20-21(18,19)17(4)5/h6-9H2,1-5H3,(H,14,15,16)	C13H24N4O3S	316.157
8455	2526_Clothianidin	CN=C(NCC1=CN=C(Cl)S1)N[N+]([O-])=O	PGOOBECODWQEAB-UHFFFAOYSA-N	C6H8ClN5O2S	249.009	250.016	248.001	DTXSID2034465	Clothianidin	210880-92-5	CAS_RN:210880-92-5	PGOOBECODWQEAB-UHFFFAOYSA-N	N-[(2-Chloro-1,3-thiazol-5-yl)methyl]-N'-methyl-N''-nitroguanidine	CN\C(NCC1=CN=C(Cl)S1)=N/[N+]([O-])=O	InChI=1S/C6H8ClN5O2S/c1-8-6(11-12(13)14)10-3-4-2-9-5(7)15-4/h2H,3H2,1H3,(H2,8,10,11)	InChI=1S/C6H8ClN5O2S/c1-8-6(11-12(13)14)10-3-4-2-9-5(7)15-4/h2H,3H2,1H3,(H2,8,10,11)	C6H8ClN5O2S	249.009
8456	2527_cyromazine	NC1=NC(NC2CC2)=NC(N)=N1	LVQDKIWDGQRHTE-UHFFFAOYSA-N	C6H10N6	166.097	167.104	165.089	DTXSID6023999	Cyromazine	66215-27-8	CAS_RN:66215-27-8	LVQDKIWDGQRHTE-UHFFFAOYSA-N	N~2~-Cyclopropyl-1,3,5-triazine-2,4,6-triamine	NC1=NC(NC2CC2)=NC(N)=N1	InChI=1S/C6H10N6/c7-4-10-5(8)12-6(11-4)9-3-1-2-3/h3H,1-2H2,(H5,7,8,9,10,11,12)	InChI=1S/C6H10N6/c7-4-10-5(8)12-6(11-4)9-3-1-2-3/h3H,1-2H2,(H5,7,8,9,10,11,12)	C6H10N6	166.097
8457	2528_Difenoconazole	CC1COC(CN2C=NC=N2)(O1)C1=C(Cl)C=C(OC2=CC=C(Cl)C=C2)C=C1	BQYJATMQXGBDHF-UHFFFAOYSA-N	C19H17Cl2N3O3	405.065	406.072	404.057	DTXSID4032372	Difenoconazole	119446-68-3	CAS_RN:119446-68-3	BQYJATMQXGBDHF-UHFFFAOYSA-N	1-({2-[2-Chloro-4-(4-chlorophenoxy)phenyl]-4-methyl-1,3-dioxolan-2-yl}methyl)-1H-1,2,4-triazole	CC1COC(CN2C=NC=N2)(O1)C1=C(Cl)C=C(OC2=CC=C(Cl)C=C2)C=C1	InChI=1S/C19H17Cl2N3O3/c1-13-9-25-19(27-13,10-24-12-22-11-23-24)17-7-6-16(8-18(17)21)26-15-4-2-14(20)3-5-15/h2-8,11-13H,9-10H2,1H3	InChI=1/C19H17Cl2N3O3/c1-13-9-25-19(27-13,10-24-12-22-11-23-24)17-7-6-16(8-18(17)21)26-15-4-2-14(20)3-5-15/h2-8,11-13H,9-10H2,1H3	C19H17Cl2N3O3	405.065
8458	2529_Diflubenzuron	FC1=CC=CC(F)=C1C(=O)NC(=O)NC1=CC=C(Cl)C=C1	QQQYTWIFVNKMRW-UHFFFAOYSA-N	C14H9ClF2N2O2	310.032	311.039	309.025	DTXSID1024049	Diflubenzuron	35367-38-5	CAS_RN:35367-38-5	QQQYTWIFVNKMRW-UHFFFAOYSA-N	N-[(4-Chlorophenyl)carbamoyl]-2,6-difluorobenzamide	FC1=CC=CC(F)=C1C(=O)NC(=O)NC1=CC=C(Cl)C=C1	InChI=1S/C14H9ClF2N2O2/c15-8-4-6-9(7-5-8)18-14(21)19-13(20)12-10(16)2-1-3-11(12)17/h1-7H,(H2,18,19,20,21)	InChI=1S/C14H9ClF2N2O2/c15-8-4-6-9(7-5-8)18-14(21)19-13(20)12-10(16)2-1-3-11(12)17/h1-7H,(H2,18,19,20,21)	C14H9ClF2N2O2	310.032
8459	2530_Dodemorph	CC1CN(CC(C)O1)C1CCCCCCCCCCC1	JMXKCYUTURMERF-UHFFFAOYSA-N	C18H35NO	281.272	282.279	280.265	DTXSID5041019	Dodemorph	1593-77-7	CAS_RN:1593-77-7	JMXKCYUTURMERF-UHFFFAOYSA-N	4-Cyclododecyl-2,6-dimethylmorpholine	CC1CN(CC(C)O1)C1CCCCCCCCCCC1	InChI=1S/C18H35NO/c1-16-14-19(15-17(2)20-16)18-12-10-8-6-4-3-5-7-9-11-13-18/h16-18H,3-15H2,1-2H3	InChI=1/C18H35NO/c1-16-14-19(15-17(2)20-16)18-12-10-8-6-4-3-5-7-9-11-13-18/h16-18H,3-15H2,1-2H3	C18H35NO	281.272
8460	2531_Fenoxycarb	CCOC(=O)NCCOC1=CC=C(OC2=CC=CC=C2)C=C1	HJUFTIJOISQSKQ-UHFFFAOYSA-N	C17H19NO4	301.131	302.139	300.124	DTXSID7032393	Fenoxycarb	72490-01-8	CAS_RN:72490-01-8	HJUFTIJOISQSKQ-UHFFFAOYSA-N	Ethyl [2-(4-phenoxyphenoxy)ethyl]carbamate	CCOC(=O)NCCOC1=CC=C(OC2=CC=CC=C2)C=C1	InChI=1S/C17H19NO4/c1-2-20-17(19)18-12-13-21-14-8-10-16(11-9-14)22-15-6-4-3-5-7-15/h3-11H,2,12-13H2,1H3,(H,18,19)	InChI=1S/C17H19NO4/c1-2-20-17(19)18-12-13-21-14-8-10-16(11-9-14)22-15-6-4-3-5-7-15/h3-11H,2,12-13H2,1H3,(H,18,19)	C17H19NO4	301.131
8461	2532_Fenpropidin	CC(CN1CCCCC1)CC1=CC=C(C=C1)C(C)(C)C	MGNFYQILYYYUBS-UHFFFAOYSA-N	C19H31N	273.246	274.253	272.238	DTXSID9058157	Fenpropidin	67306-00-7	CAS_RN:67306-00-7	MGNFYQILYYYUBS-UHFFFAOYSA-N	1-[3-(4-tert-Butylphenyl)-2-methylpropyl]piperidine	CC(CN1CCCCC1)CC1=CC=C(C=C1)C(C)(C)C	InChI=1S/C19H31N/c1-16(15-20-12-6-5-7-13-20)14-17-8-10-18(11-9-17)19(2,3)4/h8-11,16H,5-7,12-15H2,1-4H3	InChI=1/C19H31N/c1-16(15-20-12-6-5-7-13-20)14-17-8-10-18(11-9-17)19(2,3)4/h8-11,16H,5-7,12-15H2,1-4H3	C19H31N	273.246
8462	2533_Fluoxastrobin	CO\N=C(\C1=NOCCO1)C1=C(OC2=C(F)C(OC3=C(Cl)C=CC=C3)=NC=N2)C=CC=C1	UFEODZBUAFNAEU-NLRVBDNBSA-N	C21H16ClFN4O5	458.079	459.087	457.072	DTXSID2034625	Fluoxastrobin	361377-29-9	CAS_RN:361377-29-9	UFEODZBUAFNAEU-NLRVBDNBSA-N	(E)-1-(2-{[6-(2-Chlorophenoxy)-5-fluoropyrimidin-4-yl]oxy}phenyl)-1-(5,6-dihydro-1,4,2-dioxazin-3-yl)-N-methoxymethanimine	CO\N=C(\C1=NOCCO1)C1=C(OC2=C(F)C(OC3=C(Cl)C=CC=C3)=NC=N2)C=CC=C1	InChI=1S/C21H16ClFN4O5/c1-28-26-18(21-27-30-11-10-29-21)13-6-2-4-8-15(13)31-19-17(23)20(25-12-24-19)32-16-9-5-3-7-14(16)22/h2-9,12H,10-11H2,1H3/b26-18+	InChI=1S/C21H16ClFN4O5/c1-28-26-18(21-27-30-11-10-29-21)13-6-2-4-8-15(13)31-19-17(23)20(25-12-24-19)32-16-9-5-3-7-14(16)22/h2-9,12H,10-11H2,1H3/b26-18+	C21H16ClFN4O5	458.079
8463	2534_Imidacloprid urea	c1cc(ncc1CN2CCN=C2O)Cl	ADWTYURAFSWNSU-UHFFFAOYSA-N	C9H10ClN3O	211.051	212.059	210.044	DTXSID1037563	Imidacloprid urea	120868-66-8	CAS_RN:120868-66-8	ADWTYURAFSWNSU-UHFFFAOYSA-N	1-[(6-Chloropyridin-3-yl)methyl]imidazolidin-2-one	ClC1=CC=C(CN2CCNC2=O)C=N1	InChI=1S/C9H10ClN3O/c10-8-2-1-7(5-12-8)6-13-4-3-11-9(13)14/h1-2,5H,3-4,6H2,(H,11,14)	InChI=1S/C9H10ClN3O/c10-8-2-1-7(5-12-8)6-13-4-3-11-9(13)14/h1-2,5H,3-4,6H2,(H,11,14)	C9H10ClN3O	211.051
8464	2535_Imidaclorpid-guanidine	NC1=NCCN1CC1=CN=C(Cl)C=C1	UEQZFAGVRGWPDK-UHFFFAOYSA-N	C9H11ClN4	210.067	211.075	209.06	DTXSID90436011	Desnitro-imidacloprid	115970-17-7	CAS_RN:115970-17-7	UEQZFAGVRGWPDK-UHFFFAOYSA-N	1-[(6-Chloropyridin-3-yl)methyl]-4,5-dihydro-1H-imidazol-2-amine	NC1=NCCN1CC1=CN=C(Cl)C=C1	InChI=1S/C9H11ClN4/c10-8-2-1-7(5-13-8)6-14-4-3-12-9(14)11/h1-2,5H,3-4,6H2,(H2,11,12)	InChI=1S/C9H11ClN4/c10-8-2-1-7(5-13-8)6-14-4-3-12-9(14)11/h1-2,5H,3-4,6H2,(H2,11,12)	C9H11ClN4	210.067
8465	2536_Oryzalin	CCCN(CCC)C1=C(C=C(C=C1[N+]([O-])=O)S(N)(=O)=O)[N+]([O-])=O	UNAHYJYOSSSJHH-UHFFFAOYSA-N	C12H18N4O6S	346.095	347.102	345.087	DTXSID8024238	Oryzalin	19044-88-3	CAS_RN:19044-88-3	UNAHYJYOSSSJHH-UHFFFAOYSA-N	4-(Dipropylamino)-3,5-dinitrobenzene-1-sulfonamide	CCCN(CCC)C1=C(C=C(C=C1[N+]([O-])=O)S(N)(=O)=O)[N+]([O-])=O	InChI=1S/C12H18N4O6S/c1-3-5-14(6-4-2)12-10(15(17)18)7-9(23(13,21)22)8-11(12)16(19)20/h7-8H,3-6H2,1-2H3,(H2,13,21,22)	InChI=1S/C12H18N4O6S/c1-3-5-14(6-4-2)12-10(15(17)18)7-9(23(13,21)22)8-11(12)16(19)20/h7-8H,3-6H2,1-2H3,(H2,13,21,22)	C12H18N4O6S	346.095
8466	2537_Oxadiazone	CC(C)OC1=CC(N2N=C(OC2=O)C(C)(C)C)=C(Cl)C=C1Cl	CHNUNORXWHYHNE-UHFFFAOYSA-N	C15H18Cl2N2O3	344.069	345.077	343.062	DTXSID3024239	Oxadiazon	19666-30-9	CAS_RN:19666-30-9	CHNUNORXWHYHNE-UHFFFAOYSA-N	5-tert-Butyl-3-{2,4-dichloro-5-[(propan-2-yl)oxy]phenyl}-1,3,4-oxadiazol-2(3H)-one	CC(C)OC1=CC(N2N=C(OC2=O)C(C)(C)C)=C(Cl)C=C1Cl	InChI=1S/C15H18Cl2N2O3/c1-8(2)21-12-7-11(9(16)6-10(12)17)19-14(20)22-13(18-19)15(3,4)5/h6-8H,1-5H3	InChI=1S/C15H18Cl2N2O3/c1-8(2)21-12-7-11(9(16)6-10(12)17)19-14(20)22-13(18-19)15(3,4)5/h6-8H,1-5H3	C15H18Cl2N2O3	344.069
8467	2538_Propyzamide	CC(C)(NC(=O)C1=CC(Cl)=CC(Cl)=C1)C#C	PHNUZKMIPFFYSO-UHFFFAOYSA-N	C12H11Cl2NO	255.022	256.029	254.014	DTXSID2020420	Propyzamide	23950-58-5	CAS_RN:23950-58-5	PHNUZKMIPFFYSO-UHFFFAOYSA-N	3,5-Dichloro-N-(2-methylbut-3-yn-2-yl)benzamide	CC(C)(NC(=O)C1=CC(Cl)=CC(Cl)=C1)C#C	InChI=1S/C12H11Cl2NO/c1-4-12(2,3)15-11(16)8-5-9(13)7-10(14)6-8/h1,5-7H,2-3H3,(H,15,16)	InChI=1S/C12H11Cl2NO/c1-4-12(2,3)15-11(16)8-5-9(13)7-10(14)6-8/h1,5-7H,2-3H3,(H,15,16)	C12H11Cl2NO	255.022
8468	2539_Pyraclostrobin	CON(C(=O)OC)C1=C(COC2=NN(C=C2)C2=CC=C(Cl)C=C2)C=CC=C1	HZRSNVGNWUDEFX-UHFFFAOYSA-N	C19H18ClN3O4	387.099	388.106	386.091	DTXSID7032638	Pyraclostrobin	175013-18-0	CAS_RN:175013-18-0	HZRSNVGNWUDEFX-UHFFFAOYSA-N	Methyl [2-({[1-(4-chlorophenyl)-1H-pyrazol-3-yl]oxy}methyl)phenyl]methoxycarbamate	CON(C(=O)OC)C1=C(COC2=NN(C=C2)C2=CC=C(Cl)C=C2)C=CC=C1	InChI=1S/C19H18ClN3O4/c1-25-19(24)23(26-2)17-6-4-3-5-14(17)13-27-18-11-12-22(21-18)16-9-7-15(20)8-10-16/h3-12H,13H2,1-2H3	InChI=1S/C19H18ClN3O4/c1-25-19(24)23(26-2)17-6-4-3-5-14(17)13-27-18-11-12-22(21-18)16-9-7-15(20)8-10-16/h3-12H,13H2,1-2H3	C19H18ClN3O4	387.099
8469	2540_quinmerac	CC1=CC2=C(N=C1)C(C(O)=O)=C(Cl)C=C2	ALZOLUNSQWINIR-UHFFFAOYSA-N	C11H8ClNO2	221.024	222.032	220.017	DTXSID1042364	Quinmerac	90717-03-6	CAS_RN:90717-03-6	ALZOLUNSQWINIR-UHFFFAOYSA-N	7-Chloro-3-methylquinoline-8-carboxylic acid	CC1=CC2=C(N=C1)C(C(O)=O)=C(Cl)C=C2	InChI=1S/C11H8ClNO2/c1-6-4-7-2-3-8(12)9(11(14)15)10(7)13-5-6/h2-5H,1H3,(H,14,15)	InChI=1S/C11H8ClNO2/c1-6-4-7-2-3-8(12)9(11(14)15)10(7)13-5-6/h2-5H,1H3,(H,14,15)	C11H8ClNO2	221.024
8470	2541_Thiacloprid amide	NC(=O)N=C1SCCN1CC1=CN=C(Cl)C=C1	LEZHOZPJYAQQNU-UHFFFAOYSA-N	C10H11ClN4OS	270.034	271.041	269.027	DTXSID60583566	N-{3-[(6-Chloropyridin-3-yl)methyl]-1,3-thiazolidin-2-ylidene}urea	676228-91-4	CAS_RN:676228-91-4	LEZHOZPJYAQQNU-UVTDQMKNSA-N	N-{3-[(6-Chloropyridin-3-yl)methyl]-1,3-thiazolidin-2-ylidene}urea	NC(=O)\N=C1/SCCN1CC1=CN=C(Cl)C=C1	InChI=1S/C10H11ClN4OS/c11-8-2-1-7(5-13-8)6-15-3-4-17-10(15)14-9(12)16/h1-2,5H,3-4,6H2,(H2,12,16)/b14-10-	InChI=1S/C10H11ClN4OS/c11-8-2-1-7(5-13-8)6-15-3-4-17-10(15)14-9(12)16/h1-2,5H,3-4,6H2,(H2,12,16)/b14-10-	C10H11ClN4OS	270.034
8471	2542_Thiamethoxam	CN1COCN(CC2=CN=C(Cl)S2)\C1=N\[N+]([O-])=O	NWWZPOKUUAIXIW-DHZHZOJOSA-N	C8H10ClN5O3S	291.019	292.027	290.012	DTXSID2034962	Thiamethoxam	153719-23-4	CAS_RN:153719-23-4	NWWZPOKUUAIXIW-UHFFFAOYSA-N	N-{3-[(2-Chloro-1,3-thiazol-5-yl)methyl]-5-methyl-1,3,5-oxadiazinan-4-ylidene}nitramide	CN1COCN(CC2=CN=C(Cl)S2)C1=N[N+]([O-])=O	InChI=1S/C8H10ClN5O3S/c1-12-4-17-5-13(8(12)11-14(15)16)3-6-2-10-7(9)18-6/h2H,3-5H2,1H3	InChI=1S/C8H10ClN5O3S/c1-12-4-17-5-13(8(12)11-14(15)16)3-6-2-10-7(9)18-6/h2H,3-5H2,1H3	C8H10ClN5O3S	291.019
8472	0005_Dichlorvos	COP(=O)(OC)OC=C(Cl)Cl	OEBRKCOSUFCWJD-UHFFFAOYSA-N	C4H7Cl2O4P	219.946	220.953	218.939	DTXSID5020449	Dichlorvos	62-73-7	CAS_RN:62-73-7	OEBRKCOSUFCWJD-UHFFFAOYSA-N	2,2-Dichloroethenyl dimethyl phosphate	COP(=O)(OC)OC=C(Cl)Cl	InChI=1S/C4H7Cl2O4P/c1-8-11(7,9-2)10-3-4(5)6/h3H,1-2H3	InChI=1S/C4H7Cl2O4P/c1-8-11(7,9-2)10-3-4(5)6/h3H,1-2H3	C4H7Cl2O4P	219.946
8473	0006_Azinphos methyl	COP(=S)(OC)SCN1N=Nc2ccccc2C1=O	CJJOSEISRRTUQB-UHFFFAOYSA-N	C10H12N3O3PS2	317.006	318.013	315.998	DTXSID3020122	Azinphos-methyl	86-50-0	CAS_RN:86-50-0	CJJOSEISRRTUQB-UHFFFAOYSA-N	O,O-Dimethyl S-[(4-oxo-1,2,3-benzotriazin-3(4H)-yl)methyl] phosphorodithioate	COP(=S)(OC)SCN1N=NC2=C(C=CC=C2)C1=O	InChI=1S/C10H12N3O3PS2/c1-15-17(18,16-2)19-7-13-10(14)8-5-3-4-6-9(8)11-12-13/h3-6H,7H2,1-2H3	InChI=1S/C10H12N3O3PS2/c1-15-17(18,16-2)19-7-13-10(14)8-5-3-4-6-9(8)11-12-13/h3-6H,7H2,1-2H3	C10H12N3O3PS2	317.006
8474	0097_Hexazinone	CN(C)C1=NC(=O)N(C2CCCCC2)C(=O)N1C	CAWXEEYDBZRFPE-UHFFFAOYSA-N	C12H20N4O2	252.159	253.166	251.151	DTXSID4024145	Hexazinone	51235-04-2	CAS_RN:51235-04-2	CAWXEEYDBZRFPE-UHFFFAOYSA-N	3-Cyclohexyl-6-(dimethylamino)-1-methyl-1,3,5-triazine-2,4(1H,3H)-dione	CN(C)C1=NC(=O)N(C2CCCCC2)C(=O)N1C	InChI=1S/C12H20N4O2/c1-14(2)10-13-11(17)16(12(18)15(10)3)9-7-5-4-6-8-9/h9H,4-8H2,1-3H3	InChI=1S/C12H20N4O2/c1-14(2)10-13-11(17)16(12(18)15(10)3)9-7-5-4-6-8-9/h9H,4-8H2,1-3H3	C12H20N4O2	252.159
8475	0153_Pyrazophos	CCOC(=O)c1cn2nc(OP(=S)(OCC)OCC)cc2nc1C	JOOMJVFZQRQWKR-UHFFFAOYSA-N	C14H20N3O5PS	373.086	374.093	372.079	DTXSID7042352	Pyrazophos	13457-18-6	CAS_RN:13457-18-6	JOOMJVFZQRQWKR-UHFFFAOYSA-N	Ethyl 2-[(diethoxyphosphorothioyl)oxy]-5-methylpyrazolo[1,5-a]pyrimidine-6-carboxylate	CCOC(=O)C1=CN2N=C(OP(=S)(OCC)OCC)C=C2N=C1C	InChI=1S/C14H20N3O5PS/c1-5-19-14(18)11-9-17-12(15-10(11)4)8-13(16-17)22-23(24,20-6-2)21-7-3/h8-9H,5-7H2,1-4H3	InChI=1S/C14H20N3O5PS/c1-5-19-14(18)11-9-17-12(15-10(11)4)8-13(16-17)22-23(24,20-6-2)21-7-3/h8-9H,5-7H2,1-4H3	C14H20N3O5PS	373.086
8476	0159_Bendiocarb	CNC(=O)Oc1cccc2OC(C)(C)Oc12	XEGGRYVFLWGFHI-UHFFFAOYSA-N	C11H13NO4	223.084	224.092	222.077	DTXSID9032327	Bendiocarb	22781-23-3	CAS_RN:22781-23-3	XEGGRYVFLWGFHI-UHFFFAOYSA-N	2,2-Dimethyl-2H-1,3-benzodioxol-4-yl methylcarbamate	CNC(=O)OC1=CC=CC2=C1OC(C)(C)O2	InChI=1S/C11H13NO4/c1-11(2)15-8-6-4-5-7(9(8)16-11)14-10(13)12-3/h4-6H,1-3H3,(H,12,13)	InChI=1S/C11H13NO4/c1-11(2)15-8-6-4-5-7(9(8)16-11)14-10(13)12-3/h4-6H,1-3H3,(H,12,13)	C11H13NO4	223.084
8477	0180_Ethion	CCOP(=S)(OCC)SCSP(=S)(OCC)OCC	RIZMRRKBZQXFOY-UHFFFAOYSA-N	C9H22O4P2S4	383.988	384.995	382.98	DTXSID2024086	Ethion	563-12-2	CAS_RN:563-12-2	RIZMRRKBZQXFOY-UHFFFAOYSA-N	O,O,O',O'-Tetraethyl S,S'-methylene bis(phosphorodithioate)	CCOP(=S)(OCC)SCSP(=S)(OCC)OCC	InChI=1S/C9H22O4P2S4/c1-5-10-14(16,11-6-2)18-9-19-15(17,12-7-3)13-8-4/h5-9H2,1-4H3	InChI=1S/C9H22O4P2S4/c1-5-10-14(16,11-6-2)18-9-19-15(17,12-7-3)13-8-4/h5-9H2,1-4H3	C9H22O4P2S4	383.988
8478	0182_Ethyl azinphos	CCOP(=S)(OCC)SCN1N=Nc2ccccc2C1=O	RQVGAIADHNPSME-UHFFFAOYSA-N	C12H16N3O3PS2	345.037	346.044	344.03	DTXSID5037498	Azinphos-ethyl	2642-71-9	CAS_RN:2642-71-9	RQVGAIADHNPSME-UHFFFAOYSA-N	O,O-Diethyl S-[(4-oxo-1,2,3-benzotriazin-3(4H)-yl)methyl] phosphorodithioate	CCOP(=S)(OCC)SCN1N=NC2=CC=CC=C2C1=O	InChI=1S/C12H16N3O3PS2/c1-3-17-19(20,18-4-2)21-9-15-12(16)10-7-5-6-8-11(10)13-14-15/h5-8H,3-4,9H2,1-2H3	InChI=1S/C12H16N3O3PS2/c1-3-17-19(20,18-4-2)21-9-15-12(16)10-7-5-6-8-11(10)13-14-15/h5-8H,3-4,9H2,1-2H3	C12H16N3O3PS2	345.037
8479	0270_Chlorfenvinphos	CCOP(=O)(OCC)O\C(=C/Cl)c1ccc(Cl)cc1Cl	FSAVDKDHPDSCTO-WQLSENKSSA-N	C12H14Cl3O4P	357.97	358.977	356.962	DTXSID7034250	Chlorfenvinphos	470-90-6	CAS_RN:470-90-6	FSAVDKDHPDSCTO-UHFFFAOYSA-N	2-Chloro-1-(2,4-dichlorophenyl)ethenyl diethyl phosphate	CCOP(=O)(OCC)OC(=CCl)C1=C(Cl)C=C(Cl)C=C1	InChI=1S/C12H14Cl3O4P/c1-3-17-20(16,18-4-2)19-12(8-13)10-6-5-9(14)7-11(10)15/h5-8H,3-4H2,1-2H3	InChI=1S/C12H14Cl3O4P/c1-3-17-20(16,18-4-2)19-12(8-13)10-6-5-9(14)7-11(10)15/h5-8H,3-4H2,1-2H3	C12H14Cl3O4P	357.97
8480	0880_Fenthion	COP(=S)(OC)Oc1ccc(SC)c(C)c1	PNVJTZOFSHSLTO-UHFFFAOYSA-N	C10H15O3PS2	278.02	279.027	277.013	DTXSID8020620	Fenthion	55-38-9	CAS_RN:55-38-9	PNVJTZOFSHSLTO-UHFFFAOYSA-N	O,O-Dimethyl O-[3-methyl-4-(methylsulfanyl)phenyl] phosphorothioate	COP(=S)(OC)OC1=CC(C)=C(SC)C=C1	InChI=1S/C10H15O3PS2/c1-8-7-9(5-6-10(8)16-4)13-14(15,11-2)12-3/h5-7H,1-4H3	InChI=1S/C10H15O3PS2/c1-8-7-9(5-6-10(8)16-4)13-14(15,11-2)12-3/h5-7H,1-4H3	C10H15O3PS2	278.02
8481	0883_Parathion-methyl	COP(=S)(OC)Oc1ccc(cc1)[N+]([O-])=O	RLBIQVVOMOPOHC-UHFFFAOYSA-N	C8H10NO5PS	263.002	264.009	261.994	DTXSID1020855	Methyl parathion	298-00-0	CAS_RN:298-00-0	RLBIQVVOMOPOHC-UHFFFAOYSA-N	O,O-Dimethyl O-(4-nitrophenyl) phosphorothioate	COP(=S)(OC)OC1=CC=C(C=C1)[N+]([O-])=O	InChI=1S/C8H10NO5PS/c1-12-15(16,13-2)14-8-5-3-7(4-6-8)9(10)11/h3-6H,1-2H3	InChI=1S/C8H10NO5PS/c1-12-15(16,13-2)14-8-5-3-7(4-6-8)9(10)11/h3-6H,1-2H3	C8H10NO5PS	263.002
8482	0932_Acetochlor	CCOCN(C(=O)CCl)c1c(C)cccc1CC	VTNQPKFIQCLBDU-UHFFFAOYSA-N	C14H20ClNO2	269.118	270.126	268.111	DTXSID8023848	Acetochlor	34256-82-1	CAS_RN:34256-82-1	VTNQPKFIQCLBDU-UHFFFAOYSA-N	2-Chloro-N-(ethoxymethyl)-N-(2-ethyl-6-methylphenyl)acetamide	CCOCN(C(=O)CCl)C1=C(CC)C=CC=C1C	InChI=1S/C14H20ClNO2/c1-4-12-8-6-7-11(3)14(12)16(10-18-5-2)13(17)9-15/h6-8H,4-5,9-10H2,1-3H3	InChI=1S/C14H20ClNO2/c1-4-12-8-6-7-11(3)14(12)16(10-18-5-2)13(17)9-15/h6-8H,4-5,9-10H2,1-3H3	C14H20ClNO2	269.118
8483	0963_Vinclozoline	CC1(OC(=O)N(C1=O)c1cc(Cl)cc(Cl)c1)C=C	FSCWZHGZWWDELK-UHFFFAOYSA-N	C12H9Cl2NO3	284.996	286.003	283.989	DTXSID4022361	Vinclozolin	50471-44-8	CAS_RN:50471-44-8	FSCWZHGZWWDELK-UHFFFAOYSA-N	3-(3,5-Dichlorophenyl)-5-ethenyl-5-methyl-1,3-oxazolidine-2,4-dione	CC1(OC(=O)N(C1=O)C1=CC(Cl)=CC(Cl)=C1)C=C	InChI=1S/C12H9Cl2NO3/c1-3-12(2)10(16)15(11(17)18-12)9-5-7(13)4-8(14)6-9/h3-6H,1H2,2H3	InChI=1/C12H9Cl2NO3/c1-3-12(2)10(16)15(11(17)18-12)9-5-7(13)4-8(14)6-9/h3-6H,1H2,2H3	C12H9Cl2NO3	284.996
8484	2356_Propanil	CCC(=O)Nc1ccc(Cl)c(Cl)c1	LFULEKSKNZEWOE-UHFFFAOYSA-N	C9H9Cl2NO	217.006	218.013	215.999	DTXSID8022111	Propanil	709-98-8	CAS_RN:709-98-8	LFULEKSKNZEWOE-UHFFFAOYSA-N	N-(3,4-Dichlorophenyl)propanamide	CCC(=O)NC1=CC=C(Cl)C(Cl)=C1	InChI=1S/C9H9Cl2NO/c1-2-9(13)12-6-3-4-7(10)8(11)5-6/h3-5H,2H2,1H3,(H,12,13)	InChI=1S/C9H9Cl2NO/c1-2-9(13)12-6-3-4-7(10)8(11)5-6/h3-5H,2H2,1H3,(H,12,13)	C9H9Cl2NO	217.006
8485	2385_Procymidone	CC12CC1(C)C(=O)N(C2=O)c1cc(Cl)cc(Cl)c1	QXJKBPAVAHBARF-UHFFFAOYSA-N	C13H11Cl2NO2	283.017	284.024	282.009	DTXSID9033923	Procymidone	32809-16-8	CAS_RN:32809-16-8	QXJKBPAVAHBARF-UHFFFAOYSA-N	3-(3,5-Dichlorophenyl)-1,5-dimethyl-3-azabicyclo[3.1.0]hexane-2,4-dione	CC12CC1(C)C(=O)N(C2=O)C1=CC(Cl)=CC(Cl)=C1	InChI=1S/C13H11Cl2NO2/c1-12-6-13(12,2)11(18)16(10(12)17)9-4-7(14)3-8(15)5-9/h3-5H,6H2,1-2H3	InChI=1/C13H11Cl2NO2/c1-12-6-13(12,2)11(18)16(10(12)17)9-4-7(14)3-8(15)5-9/h3-5H,6H2,1-2H3	C13H11Cl2NO2	283.017
8486	2387_Carbaryl	CNC(=O)Oc1cccc2ccccc12	CVXBEEMKQHEXEN-UHFFFAOYSA-N	C12H11NO2	201.079	202.086	200.072	DTXSID9020247	Carbaryl	63-25-2	CAS_RN:63-25-2	CVXBEEMKQHEXEN-UHFFFAOYSA-N	Naphthalen-1-yl methylcarbamate	CNC(=O)OC1=C2C=CC=CC2=CC=C1	InChI=1S/C12H11NO2/c1-13-12(14)15-11-8-4-6-9-5-2-3-7-10(9)11/h2-8H,1H3,(H,13,14)	InChI=1S/C12H11NO2/c1-13-12(14)15-11-8-4-6-9-5-2-3-7-10(9)11/h2-8H,1H3,(H,13,14)	C12H11NO2	201.079
8487	2543_Flufenoxuron	FC1=CC(OC2=CC=C(C=C2Cl)C(F)(F)F)=CC=C1NC(=O)NC(=O)C1=C(F)C=CC=C1F	RYLHNOVXKPXDIP-UHFFFAOYSA-N	C21H11ClF6N2O3	488.036	489.044	487.029	DTXSID1041978	Flufenoxuron	101463-69-8	CAS_RN:101463-69-8	RYLHNOVXKPXDIP-UHFFFAOYSA-N	N-({4-[2-Chloro-4-(trifluoromethyl)phenoxy]-2-fluorophenyl}carbamoyl)-2,6-difluorobenzamide	FC1=CC=CC(F)=C1C(=O)NC(=O)NC1=C(F)C=C(OC2=C(Cl)C=C(C=C2)C(F)(F)F)C=C1	InChI=1S/C21H11ClF6N2O3/c22-12-8-10(21(26,27)28)4-7-17(12)33-11-5-6-16(15(25)9-11)29-20(32)30-19(31)18-13(23)2-1-3-14(18)24/h1-9H,(H2,29,30,31,32)	InChI=1S/C21H11ClF6N2O3/c22-12-8-10(21(26,27)28)4-7-17(12)33-11-5-6-16(15(25)9-11)29-20(32)30-19(31)18-13(23)2-1-3-14(18)24/h1-9H,(H2,29,30,31,32)	C21H11ClF6N2O3	488.036
8488	2544_Triallate	CC(C)N(C(C)C)C(=O)SCC(Cl)=C(Cl)Cl	MWBPRDONLNQCFV-UHFFFAOYSA-N	C10H16Cl3NOS	303.002	304.009	301.995	DTXSID5024344	Tri-allate	2303-17-5	CAS_RN:2303-17-5	MWBPRDONLNQCFV-UHFFFAOYSA-N	S-(2,3,3-Trichloroprop-2-en-1-yl) dipropan-2-ylcarbamothioate	CC(C)N(C(C)C)C(=O)SCC(Cl)=C(Cl)Cl	InChI=1S/C10H16Cl3NOS/c1-6(2)14(7(3)4)10(15)16-5-8(11)9(12)13/h6-7H,5H2,1-4H3	InChI=1S/C10H16Cl3NOS/c1-6(2)14(7(3)4)10(15)16-5-8(11)9(12)13/h6-7H,5H2,1-4H3	C10H16Cl3NOS	303.002
8489	0587_Loperamide	CN(C)C(=O)C(CCN1CCC(O)(CC1)c1ccc(Cl)cc1)(c1ccccc1)c1ccccc1	RDOIQAHITMMDAJ-UHFFFAOYSA-N	C29H33ClN2O2	476.223	477.23	475.216	DTXSID6045165	Loperamide	53179-11-6	CAS_RN:53179-11-6	RDOIQAHITMMDAJ-UHFFFAOYSA-N	4-[4-(4-Chlorophenyl)-4-hydroxypiperidin-1-yl]-N,N-dimethyl-2,2-diphenylbutanamide	CN(C)C(=O)C(CCN1CCC(O)(CC1)C1=CC=C(Cl)C=C1)(C1=CC=CC=C1)C1=CC=CC=C1	InChI=1S/C29H33ClN2O2/c1-31(2)27(33)29(24-9-5-3-6-10-24,25-11-7-4-8-12-25)19-22-32-20-17-28(34,18-21-32)23-13-15-26(30)16-14-23/h3-16,34H,17-22H2,1-2H3	InChI=1S/C29H33ClN2O2/c1-31(2)27(33)29(24-9-5-3-6-10-24,25-11-7-4-8-12-25)19-22-32-20-17-28(34,18-21-32)23-13-15-26(30)16-14-23/h3-16,34H,17-22H2,1-2H3	C29H33ClN2O2	476.223
8490	0620_Promethazin	CC(CN1C2=C(SC3=C1C=CC=C3)C=CC=C2)N(C)C	PWWVAXIEGOYWEE-UHFFFAOYSA-N	C17H20N2S	284.135	285.142	283.127	DTXSID7023518	Promethazine	60-87-7	CAS_RN:60-87-7	PWWVAXIEGOYWEE-UHFFFAOYSA-N	N,N-Dimethyl-1-(10H-phenothiazin-10-yl)propan-2-amine	CC(CN1C2=C(SC3=C1C=CC=C3)C=CC=C2)N(C)C	InChI=1S/C17H20N2S/c1-13(18(2)3)12-19-14-8-4-6-10-16(14)20-17-11-7-5-9-15(17)19/h4-11,13H,12H2,1-3H3	InChI=1/C17H20N2S/c1-13(18(2)3)12-19-14-8-4-6-10-16(14)20-17-11-7-5-9-15(17)19/h4-11,13H,12H2,1-3H3	C17H20N2S	284.135
8491	2574_Bifonazol	C1=CN(C=N1)C(C1=CC=CC=C1)C1=CC=C(C=C1)C1=CC=CC=C1	OCAPBUJLXMYKEJ-UHFFFAOYSA-N	C22H18N2	310.147	311.154	309.14	DTXSID9045631	Bifonazole	60628-96-8	CAS_RN:60628-96-8	OCAPBUJLXMYKEJ-UHFFFAOYSA-N	1-[([1,1'-Biphenyl]-4-yl)(phenyl)methyl]-1H-imidazole	C1=CN(C=N1)C(C1=CC=CC=C1)C1=CC=C(C=C1)C1=CC=CC=C1	InChI=1S/C22H18N2/c1-3-7-18(8-4-1)19-11-13-21(14-12-19)22(24-16-15-23-17-24)20-9-5-2-6-10-20/h1-17,22H	InChI=1/C22H18N2/c1-3-7-18(8-4-1)19-11-13-21(14-12-19)22(24-16-15-23-17-24)20-9-5-2-6-10-20/h1-17,22H	C22H18N2	310.147
8492	2575_Ambroxol	NC1=C(Br)C=C(Br)C=C1CNC1CCC(O)CC1	JBDGDEWWOUBZPM-UHFFFAOYSA-N	C13H18Br2N2O	375.979	376.986	374.971	DTXSID8022583	Ambroxol	18683-91-5	CAS_RN:18683-91-5	JBDGDEWWOUBZPM-XYPYZODXSA-N	(1r,4r)-4-{[(2-Amino-3,5-dibromophenyl)methyl]amino}cyclohexan-1-ol	NC1=C(Br)C=C(Br)C=C1CN[C@H]1CC[C@H](O)CC1	InChI=1S/C13H18Br2N2O/c14-9-5-8(13(16)12(15)6-9)7-17-10-1-3-11(18)4-2-10/h5-6,10-11,17-18H,1-4,7,16H2/t10-,11-	InChI=1S/C13H18Br2N2O/c14-9-5-8(13(16)12(15)6-9)7-17-10-1-3-11(18)4-2-10/h5-6,10-11,17-18H,1-4,7,16H2/t10-,11-	C13H18Br2N2O	375.979
8493	2576_Ebastin	CC(C)(C)C1=CC=C(C=C1)C(=O)CCCN1CCC(CC1)OC(C1=CC=CC=C1)C1=CC=CC=C1	MJJALKDDGIKVBE-UHFFFAOYSA-N	C32H39NO2	469.298	470.305	468.291	DTXSID6046472	Ebastine	90729-43-4	CAS_RN:90729-43-4	MJJALKDDGIKVBE-UHFFFAOYSA-N	1-(4-tert-Butylphenyl)-4-[4-(diphenylmethoxy)piperidin-1-yl]butan-1-one	CC(C)(C)C1=CC=C(C=C1)C(=O)CCCN1CCC(CC1)OC(C1=CC=CC=C1)C1=CC=CC=C1	InChI=1S/C32H39NO2/c1-32(2,3)28-18-16-25(17-19-28)30(34)15-10-22-33-23-20-29(21-24-33)35-31(26-11-6-4-7-12-26)27-13-8-5-9-14-27/h4-9,11-14,16-19,29,31H,10,15,20-24H2,1-3H3	InChI=1S/C32H39NO2/c1-32(2,3)28-18-16-25(17-19-28)30(34)15-10-22-33-23-20-29(21-24-33)35-31(26-11-6-4-7-12-26)27-13-8-5-9-14-27/h4-9,11-14,16-19,29,31H,10,15,20-24H2,1-3H3	C32H39NO2	469.298
8494	2577_Melperon	CC1CCN(CCCC(=O)C2=CC=C(F)C=C2)CC1	DKMFBWQBDIGMHM-UHFFFAOYSA-N	C16H22FNO	263.169	264.176	262.161	DTXSID0023298	Methylperone	3575-80-2	CAS_RN:3575-80-2	DKMFBWQBDIGMHM-UHFFFAOYSA-N	1-(4-Fluorophenyl)-4-(4-methylpiperidin-1-yl)butan-1-one	CC1CCN(CCCC(=O)C2=CC=C(F)C=C2)CC1	InChI=1S/C16H22FNO/c1-13-8-11-18(12-9-13)10-2-3-16(19)14-4-6-15(17)7-5-14/h4-7,13H,2-3,8-12H2,1H3	InChI=1S/C16H22FNO/c1-13-8-11-18(12-9-13)10-2-3-16(19)14-4-6-15(17)7-5-14/h4-7,13H,2-3,8-12H2,1H3	C16H22FNO	263.169
8495	2578_Pipamperone	NC(=O)C1(CCN(CCCC(=O)C2=CC=C(F)C=C2)CC1)N1CCCCC1	AXKPFOAXAHJUAG-UHFFFAOYSA-N	C21H30FN3O2	375.232	376.239	374.225	DTXSID8048369	Pipamperone	1893-33-0	CAS_RN:1893-33-0	AXKPFOAXAHJUAG-UHFFFAOYSA-N	1'-[4-(4-Fluorophenyl)-4-oxobutyl][1,4'-bipiperidine]-4'-carboxamide	NC(=O)C1(CCN(CCCC(=O)C2=CC=C(F)C=C2)CC1)N1CCCCC1	InChI=1S/C21H30FN3O2/c22-18-8-6-17(7-9-18)19(26)5-4-12-24-15-10-21(11-16-24,20(23)27)25-13-2-1-3-14-25/h6-9H,1-5,10-16H2,(H2,23,27)	InChI=1S/C21H30FN3O2/c22-18-8-6-17(7-9-18)19(26)5-4-12-24-15-10-21(11-16-24,20(23)27)25-13-2-1-3-14-25/h6-9H,1-5,10-16H2,(H2,23,27)	C21H30FN3O2	375.232
8496	2579_Scopolamine-N-butyl	CCCC[N+]1(C)[C@H]2CC(C[C@H]1[C@@H]1O[C@H]21)OC(=O)C(CO)C1=CC=CC=C1	YBCNXCRZPWQOBR-FAQYLHNASA-N	C21H30NO4	360.217	361.225	359.21	DTXSID4048145	N-Butylscopolamine	7182-53-8	CAS_RN:7182-53-8	YBCNXCRZPWQOBR-WVHCHWADSA-N	(1R,2R,4S,5S,7s)-9-Butyl-7-{[(2S)-3-hydroxy-2-phenylpropanoyl]oxy}-9-methyl-3-oxa-9-azatricyclo[3.3.1.0~2,4~]nonan-9-ium	CCCC[N+]1(C)[C@H]2C[C@@H](C[C@@H]1[C@H]1O[C@@H]21)OC(=O)[C@H](CO)C1=CC=CC=C1	InChI=1S/C21H30NO4/c1-3-4-10-22(2)17-11-15(12-18(22)20-19(17)26-20)25-21(24)16(13-23)14-8-6-5-7-9-14/h5-9,15-20,23H,3-4,10-13H2,1-2H3/q+1/t15-,16-,17-,18+,19-,20+,22?/m1/s1	InChI=1S/C21H30NO4/c1-3-4-10-22(2)17-11-15(12-18(22)20-19(17)26-20)25-21(24)16(13-23)14-8-6-5-7-9-14/h5-9,15-20,23H,3-4,10-13H2,1-2H3/q+1/t15-,16-,17-,18+,19-,20+,22?/m1/s1	C21H30NO4	360.217
8497	2580_Oxybutynin	CCN(CC)CC#CCOC(=O)C(O)(C1CCCCC1)C1=CC=CC=C1	XIQVNETUBQGFHX-UHFFFAOYSA-N	C22H31NO3	357.23	358.238	356.223	DTXSID0023406	Oxybutynin	5633-20-5	CAS_RN:5633-20-5	XIQVNETUBQGFHX-UHFFFAOYSA-N	4-(Diethylamino)but-2-yn-1-yl cyclohexyl(hydroxy)phenylacetate	CCN(CC)CC#CCOC(=O)C(O)(C1CCCCC1)C1=CC=CC=C1	InChI=1S/C22H31NO3/c1-3-23(4-2)17-11-12-18-26-21(24)22(25,19-13-7-5-8-14-19)20-15-9-6-10-16-20/h5,7-8,13-14,20,25H,3-4,6,9-10,15-18H2,1-2H3	InChI=1/C22H31NO3/c1-3-23(4-2)17-11-12-18-26-21(24)22(25,19-13-7-5-8-14-19)20-15-9-6-10-16-20/h5,7-8,13-14,20,25H,3-4,6,9-10,15-18H2,1-2H3	C22H31NO3	357.23
8498	2581_Nitrendipin	CCOC(=O)C1=C(C)NC(C)=C(C1C1=CC=CC(=C1)[N+]([O-])=O)C(=O)OC	PVHUJELLJLJGLN-UHFFFAOYSA-N	C18H20N2O6	360.132	361.139	359.125	DTXSID0023373	Nitrendipine	39562-70-4	CAS_RN:39562-70-4	PVHUJELLJLJGLN-UHFFFAOYSA-N	Ethyl methyl 2,6-dimethyl-4-(3-nitrophenyl)-1,4-dihydropyridine-3,5-dicarboxylate	CCOC(=O)C1=C(C)NC(C)=C(C1C1=CC=CC(=C1)[N+]([O-])=O)C(=O)OC	InChI=1S/C18H20N2O6/c1-5-26-18(22)15-11(3)19-10(2)14(17(21)25-4)16(15)12-7-6-8-13(9-12)20(23)24/h6-9,16,19H,5H2,1-4H3	InChI=1/C18H20N2O6/c1-5-26-18(22)15-11(3)19-10(2)14(17(21)25-4)16(15)12-7-6-8-13(9-12)20(23)24/h6-9,16,19H,5H2,1-4H3	C18H20N2O6	360.132
8499	0010_Monensin	CC[C@]1(CC[C@@H](O1)[C@@]1(C)CC[C@]2(C[C@H](O)[C@@H](C)[C@H](O2)[C@H](C)[C@H](OC)[C@@H](C)C(O)=O)O1)[C@H]1O[C@@H](C[C@H]1C)[C@H]1O[C@@](O)(CO)[C@H](C)C[C@@H]1C	GAOZTHIDHYLHMS-GDMSFIFLSA-N	C36H62O11	670.429	671.436	669.422	DTXSID4048561	Monensin	17090-79-8	CAS_RN:17090-79-8	GAOZTHIDHYLHMS-KEOBGNEYSA-N	(2S,3R,4S)-4-[(2S,5R,7S,8R,9S)-2-{(2S,2'R,3'S,5R,5'R)-2-Ethyl-5'-[(2S,3S,5R,6R)-6-hydroxy-6-(hydroxymethyl)-3,5-dimethyloxan-2-yl]-3'-methyl[2,2'-bioxolan]-5-yl}-9-hydroxy-2,8-dimethyl-1,6-dioxaspiro[4.5]decan-7-yl]-3-methoxy-2-methylpentanoic acid	CC[C@]1(CC[C@@H](O1)[C@]1(C)CC[C@]2(C[C@H](O)[C@@H](C)[C@H](O2)[C@@H](C)[C@@H](OC)[C@H](C)C(O)=O)O1)[C@@H]1O[C@H](C[C@@H]1C)[C@H]1O[C@@](O)(CO)[C@H](C)C[C@@H]1C	InChI=1S/C36H62O11/c1-10-34(31-20(3)16-26(43-31)28-19(2)15-21(4)36(41,18-37)46-28)12-11-27(44-34)33(8)13-14-35(47-33)17-25(38)22(5)30(45-35)23(6)29(42-9)24(7)32(39)40/h19-31,37-38,41H,10-18H2,1-9H3,(H,39,40)/t19-,20-,21+,22+,23-,24-,25-,26+,27+,28-,29+,30-,31+,33-,34-,35+,36-/m0/s1	InChI=1S/C36H62O11/c1-10-34(31-20(3)16-26(43-31)28-19(2)15-21(4)36(41,18-37)46-28)12-11-27(44-34)33(8)13-14-35(47-33)17-25(38)22(5)30(45-35)23(6)29(42-9)24(7)32(39)40/h19-31,37-38,41H,10-18H2,1-9H3,(H,39,40)/t19-,20-,21+,22+,23-,24-,25-,26+,27+,28-,29+,30-,31+,33-,34-,35+,36-/m0/s1	C36H62O11	670.429
8500	0030_Cyclophosphamide	ClCCN(CCCl)P1(=O)NCCCO1	CMSMOCZEIVJLDB-UHFFFAOYSA-N	C7H15Cl2N2O2P	260.025	261.032	259.018	DTXSID5020364	Cyclophosphamide	50-18-0	CAS_RN:50-18-0	CMSMOCZEIVJLDB-UHFFFAOYSA-N	2-[Bis(2-chloroethyl)amino]-1,3,2lambda~5~-oxazaphosphinan-2-one	ClCCN(CCCl)P1(=O)NCCCO1	InChI=1S/C7H15Cl2N2O2P/c8-2-5-11(6-3-9)14(12)10-4-1-7-13-14/h1-7H2,(H,10,12)	InChI=1/C7H15Cl2N2O2P/c8-2-5-11(6-3-9)14(12)10-4-1-7-13-14/h1-7H2,(H,10,12)	C7H15Cl2N2O2P	260.025
8501	0034_Furosemide	NS(=O)(=O)c1cc(C(O)=O)c(NCc2ccco2)cc1Cl	ZZUFCTLCJUWOSV-UHFFFAOYSA-N	C12H11ClN2O5S	330.008	331.015	329	DTXSID6020648	Furosemide	54-31-9	CAS_RN:54-31-9	ZZUFCTLCJUWOSV-UHFFFAOYSA-N	4-Chloro-2-{[(furan-2-yl)methyl]amino}-5-sulfamoylbenzoic acid	NS(=O)(=O)C1=C(Cl)C=C(NCC2=CC=CO2)C(=C1)C(O)=O	InChI=1S/C12H11ClN2O5S/c13-9-5-10(15-6-7-2-1-3-20-7)8(12(16)17)4-11(9)21(14,18)19/h1-5,15H,6H2,(H,16,17)(H2,14,18,19)	InChI=1S/C12H11ClN2O5S/c13-9-5-10(15-6-7-2-1-3-20-7)8(12(16)17)4-11(9)21(14,18)19/h1-5,15H,6H2,(H,16,17)(H2,14,18,19)	C12H11ClN2O5S	330.008
8502	0276_Primidone	CCC1(C(=O)NCNC1=O)c1ccccc1	DQMZLTXERSFNPB-UHFFFAOYSA-N	C12H14N2O2	218.106	219.113	217.098	DTXSID7023510	Primidone	125-33-7	CAS_RN:125-33-7	DQMZLTXERSFNPB-UHFFFAOYSA-N	5-Ethyl-5-phenyl-1,3-diazinane-4,6-dione	CCC1(C(=O)NCNC1=O)C1=CC=CC=C1	InChI=1S/C12H14N2O2/c1-2-12(9-6-4-3-5-7-9)10(15)13-8-14-11(12)16/h3-7H,2,8H2,1H3,(H,13,15)(H,14,16)	InChI=1S/C12H14N2O2/c1-2-12(9-6-4-3-5-7-9)10(15)13-8-14-11(12)16/h3-7H,2,8H2,1H3,(H,13,15)(H,14,16)	C12H14N2O2	218.106
8503	0358_Sulfamethazine	Cc1cc(C)nc(NS(=O)(=O)c2ccc(N)cc2)n1	ASWVTGNCAZCNNR-UHFFFAOYSA-N	C12H14N4O2S	278.084	279.091	277.076	DTXSID6021290	Sulfamethazine	57-68-1	CAS_RN:57-68-1	ASWVTGNCAZCNNR-UHFFFAOYSA-N	4-Amino-N-(4,6-dimethylpyrimidin-2-yl)benzene-1-sulfonamide	CC1=CC(C)=NC(NS(=O)(=O)C2=CC=C(N)C=C2)=N1	InChI=1S/C12H14N4O2S/c1-8-7-9(2)15-12(14-8)16-19(17,18)11-5-3-10(13)4-6-11/h3-7H,13H2,1-2H3,(H,14,15,16)	InChI=1S/C12H14N4O2S/c1-8-7-9(2)15-12(14-8)16-19(17,18)11-5-3-10(13)4-6-11/h3-7H,13H2,1-2H3,(H,14,15,16)	C12H14N4O2S	278.084
8504	0449_Methotrexate	CN(Cc1cnc2nc(N)nc(N)c2n1)c1ccc(cc1)C(=O)N[C@@H](CCC(O)=O)C(O)=O	FBOZXECLQNJBKD-ZDUSSCGKSA-N	C20H22N8O5	454.171	455.179	453.164	DTXSID4020822	Methotrexate	59-05-2	CAS_RN:59-05-2	FBOZXECLQNJBKD-ZDUSSCGKSA-N	N-(4-{[(2,4-Diaminopteridin-6-yl)methyl](methyl)amino}benzoyl)-L-glutamic acid	CN(CC1=NC2=C(N=C1)N=C(N)N=C2N)C1=CC=C(C=C1)C(=O)N[C@@H](CCC(O)=O)C(O)=O	InChI=1S/C20H22N8O5/c1-28(9-11-8-23-17-15(24-11)16(21)26-20(22)27-17)12-4-2-10(3-5-12)18(31)25-13(19(32)33)6-7-14(29)30/h2-5,8,13H,6-7,9H2,1H3,(H,25,31)(H,29,30)(H,32,33)(H4,21,22,23,26,27)/t13-/m0/s1	InChI=1S/C20H22N8O5/c1-28(9-11-8-23-17-15(24-11)16(21)26-20(22)27-17)12-4-2-10(3-5-12)18(31)25-13(19(32)33)6-7-14(29)30/h2-5,8,13H,6-7,9H2,1H3,(H,25,31)(H,29,30)(H,32,33)(H4,21,22,23,26,27)/t13-/m0/s1	C20H22N8O5	454.171
8505	0450_7-Hydroxymethotrexat	CN(CC1=Nc2c(N)nc(N)nc2NC1=O)c1ccc(cc1)C(=O)NC(CCC(O)=O)C(O)=O	HODZDDDNGRLGSI-UHFFFAOYSA-N	C20H22N8O6	470.166	471.174	469.159	DTXSID70891503	7-Hydroxymethotrexate	5939-37-7	CAS_RN:5939-37-7	HODZDDDNGRLGSI-NSHDSACASA-N	N-(4-{[(2,4-Diamino-7-hydroxy-6-pteridinyl)methyl](methyl)amino}benzoyl)-L-glutamic acid	CN(CC1=C(O)N=C2N=C(N)N=C(N)C2=N1)C1=CC=C(C=C1)C(=O)N[C@@H](CCC(O)=O)C(O)=O	InChI=1S/C20H22N8O6/c1-28(8-12-18(32)26-16-14(23-12)15(21)25-20(22)27-16)10-4-2-9(3-5-10)17(31)24-11(19(33)34)6-7-13(29)30/h2-5,11H,6-8H2,1H3,(H,24,31)(H,29,30)(H,33,34)(H5,21,22,25,26,27,32)/t11-/m0/s1	InChI=1/C20H22N8O6/c1-28(8-12-18(32)26-16-14(23-12)15(21)25-20(22)27-16)10-4-2-9(3-5-10)17(31)24-11(19(33)34)6-7-13(29)30/h2-5,11H,6-8H2,1H3,(H,24,31)(H,29,30)(H,33,34)(H5,21,22,25,26,27,32)/t11-/s2	C20H22N8O6	470.166
8506	0457_Lincomycin	CCC[C@@H]1C[C@H](N(C)C1)C(=O)N[C@H]([C@@H](C)O)[C@H]1O[C@H](SC)[C@H](O)[C@@H](O)[C@H]1O	OJMMVQQUTAEWLP-KIDUDLJLSA-N	C18H34N2O6S	406.214	407.221	405.206	DTXSID3023215	Lincomycin	154-21-2	CAS_RN:154-21-2	OJMMVQQUTAEWLP-KIDUDLJLSA-N	Methyl 6,8-dideoxy-6-{[(4R)-1-methyl-4-propyl-L-prolyl]amino}-1-thio-D-erythro-alpha-D-galacto-octopyranoside	CCC[C@@H]1C[C@H](N(C)C1)C(=O)N[C@H]([C@@H](C)O)[C@H]1O[C@H](SC)[C@H](O)[C@@H](O)[C@H]1O	InChI=1S/C18H34N2O6S/c1-5-6-10-7-11(20(3)8-10)17(25)19-12(9(2)21)16-14(23)13(22)15(24)18(26-16)27-4/h9-16,18,21-24H,5-8H2,1-4H3,(H,19,25)/t9-,10-,11+,12-,13+,14-,15-,16-,18-/m1/s1	InChI=1S/C18H34N2O6S/c1-5-6-10-7-11(20(3)8-10)17(25)19-12(9(2)21)16-14(23)13(22)15(24)18(26-16)27-4/h9-16,18,21-24H,5-8H2,1-4H3,(H,19,25)/t9-,10-,11+,12-,13+,14-,15-,16-,18-/m1/s1	C18H34N2O6S	406.214
8507	0533_Amiodarone	CCCCc1oc2ccccc2c1C(=O)c1cc(I)c(OCCN(CC)CC)c(I)c1	IYIKLHRQXLHMJQ-UHFFFAOYSA-N	C25H29I2NO3	645.024	646.031	644.016	DTXSID7022592	Amiodarone	1951-25-3	CAS_RN:1951-25-3	IYIKLHRQXLHMJQ-UHFFFAOYSA-N	(2-Butyl-1-benzofuran-3-yl){4-[2-(diethylamino)ethoxy]-3,5-diiodophenyl}methanone	CCCCC1=C(C(=O)C2=CC(I)=C(OCCN(CC)CC)C(I)=C2)C2=CC=CC=C2O1	InChI=1S/C25H29I2NO3/c1-4-7-11-22-23(18-10-8-9-12-21(18)31-22)24(29)17-15-19(26)25(20(27)16-17)30-14-13-28(5-2)6-3/h8-10,12,15-16H,4-7,11,13-14H2,1-3H3	InChI=1S/C25H29I2NO3/c1-4-7-11-22-23(18-10-8-9-12-21(18)31-22)24(29)17-15-19(26)25(20(27)16-17)30-14-13-28(5-2)6-3/h8-10,12,15-16H,4-7,11,13-14H2,1-3H3	C25H29I2NO3	645.024
8508	0538_Azelastine	CN1CCCC(CC1)N1N=C(Cc2ccc(Cl)cc2)c2ccccc2C1=O	MBUVEWMHONZEQD-UHFFFAOYSA-N	C22H24ClN3O	381.161	382.168	380.154	DTXSID6022638	Azelastine	58581-89-8	CAS_RN:58581-89-8	MBUVEWMHONZEQD-UHFFFAOYSA-N	4-[(4-Chlorophenyl)methyl]-2-(1-methylazepan-4-yl)phthalazin-1(2H)-one	CN1CCCC(CC1)N1N=C(CC2=CC=C(Cl)C=C2)C2=CC=CC=C2C1=O	InChI=1S/C22H24ClN3O/c1-25-13-4-5-18(12-14-25)26-22(27)20-7-3-2-6-19(20)21(24-26)15-16-8-10-17(23)11-9-16/h2-3,6-11,18H,4-5,12-15H2,1H3	InChI=1/C22H24ClN3O/c1-25-13-4-5-18(12-14-25)26-22(27)20-7-3-2-6-19(20)21(24-26)15-16-8-10-17(23)11-9-16/h2-3,6-11,18H,4-5,12-15H2,1H3	C22H24ClN3O	381.161
8509	0564_Duloxetine	CNCC[C@H](Oc1cccc2ccccc12)c1cccs1	ZEUITGRIYCTCEM-KRWDZBQOSA-N	C18H19NOS	297.119	298.126	296.111	DTXSID6048385	Duloxetine	116539-59-4	CAS_RN:116539-59-4	ZEUITGRIYCTCEM-KRWDZBQOSA-N	(3S)-N-Methyl-3-[(naphthalen-1-yl)oxy]-3-(thiophen-2-yl)propan-1-amine	CNCC[C@H](OC1=C2C=CC=CC2=CC=C1)C1=CC=CS1	InChI=1S/C18H19NOS/c1-19-12-11-17(18-10-5-13-21-18)20-16-9-4-7-14-6-2-3-8-15(14)16/h2-10,13,17,19H,11-12H2,1H3/t17-/m0/s1	InChI=1S/C18H19NOS/c1-19-12-11-17(18-10-5-13-21-18)20-16-9-4-7-14-6-2-3-8-15(14)16/h2-10,13,17,19H,11-12H2,1H3/t17-/m0/s1	C18H19NOS	297.119
8510	0565_EDDP	CCC1=[N+](C)C(C)CC1(C1=CC=CC=C1)C1=CC=CC=C1	SCIYBRNSSXZMKG-UHFFFAOYSA-N	C20H24N	278.19	279.198	277.183	DTXSID30880953	5-Ethyl-3,4-dihydro-1,2-dimethyl-4,4-diphenyl-2H-pyrrolium	21409-27-8	CAS_RN:21409-27-8	SCIYBRNSSXZMKG-UHFFFAOYSA-N	5-Ethyl-1,2-dimethyl-4,4-diphenyl-3,4-dihydro-2H-pyrrol-1-ium	CCC1=[N+](C)C(C)CC1(C1=CC=CC=C1)C1=CC=CC=C1	InChI=1S/C20H24N/c1-4-19-20(15-16(2)21(19)3,17-11-7-5-8-12-17)18-13-9-6-10-14-18/h5-14,16H,4,15H2,1-3H3/q+1	InChI=1/C20H24N/c1-4-19-20(15-16(2)21(19)3,17-11-7-5-8-12-17)18-13-9-6-10-14-18/h5-14,16H,4,15H2,1-3H3/q+1	C20H24N	278.19
8511	0578_Glibenclamide	COC1=C(C=C(Cl)C=C1)C(=O)NCCC1=CC=C(C=C1)S(=O)(=O)NC(=O)NC1CCCCC1	ZNNLBTZKUZBEKO-UHFFFAOYSA-N	C23H28ClN3O5S	493.144	494.151	492.137	DTXSID0037237	Glybenclamide	10238-21-8	CAS_RN:10238-21-8	ZNNLBTZKUZBEKO-UHFFFAOYSA-N	5-Chloro-N-(2-{4-[(cyclohexylcarbamoyl)sulfamoyl]phenyl}ethyl)-2-methoxybenzamide	COC1=C(C=C(Cl)C=C1)C(=O)NCCC1=CC=C(C=C1)S(=O)(=O)NC(=O)NC1CCCCC1	InChI=1S/C23H28ClN3O5S/c1-32-21-12-9-17(24)15-20(21)22(28)25-14-13-16-7-10-19(11-8-16)33(30,31)27-23(29)26-18-5-3-2-4-6-18/h7-12,15,18H,2-6,13-14H2,1H3,(H,25,28)(H2,26,27,29)	InChI=1S/C23H28ClN3O5S/c1-32-21-12-9-17(24)15-20(21)22(28)25-14-13-16-7-10-19(11-8-16)33(30,31)27-23(29)26-18-5-3-2-4-6-18/h7-12,15,18H,2-6,13-14H2,1H3,(H,25,28)(H2,26,27,29)	C23H28ClN3O5S	493.144
8512	0579_Glimepiride	CCC1=C(C)CN(C(=O)NCCC2=CC=C(C=C2)S(=O)(=O)NC(=O)NC2CCC(C)CC2)C1=O	WIGIZIANZCJQQY-UHFFFAOYSA-N	C24H34N4O5S	490.225	491.232	489.218	DTXSID5040675	Glimepiride	93479-97-1	CAS_RN:93479-97-1	WIGIZIANZCJQQY-RUCARUNLSA-N	3-Ethyl-4-methyl-N-{2-[4-({[(1r,4r)-4-methylcyclohexyl]carbamoyl}sulfamoyl)phenyl]ethyl}-2-oxo-2,5-dihydro-1H-pyrrole-1-carboxamide	CCC1=C(C)CN(C(=O)NCCC2=CC=C(C=C2)S(=O)(=O)NC(=O)N[C@H]2CC[C@H](C)CC2)C1=O	InChI=1S/C24H34N4O5S/c1-4-21-17(3)15-28(22(21)29)24(31)25-14-13-18-7-11-20(12-8-18)34(32,33)27-23(30)26-19-9-5-16(2)6-10-19/h7-8,11-12,16,19H,4-6,9-10,13-15H2,1-3H3,(H,25,31)(H2,26,27,30)/t16-,19-	InChI=1S/C24H34N4O5S/c1-4-21-17(3)15-28(22(21)29)24(31)25-14-13-18-7-11-20(12-8-18)34(32,33)27-23(30)26-19-9-5-16(2)6-10-19/h7-8,11-12,16,19H,4-6,9-10,13-15H2,1-3H3,(H,25,31)(H2,26,27,30)/t16-,19-	C24H34N4O5S	490.225
8513	0622_Risperidone	CC1=C(CCN2CCC(CC2)c2noc3cc(F)ccc23)C(=O)N2CCCCC2=N1	RAPZEAPATHNIPO-UHFFFAOYSA-N	C23H27FN4O2	410.212	411.219	409.205	DTXSID8045193	Risperidone	106266-06-2	CAS_RN:106266-06-2	RAPZEAPATHNIPO-UHFFFAOYSA-N	3-{2-[4-(6-Fluoro-1,2-benzoxazol-3-yl)piperidin-1-yl]ethyl}-2-methyl-6,7,8,9-tetrahydro-4H-pyrido[1,2-a]pyrimidin-4-one	CC1=C(CCN2CCC(CC2)C2=NOC3=C2C=CC(F)=C3)C(=O)N2CCCCC2=N1	InChI=1S/C23H27FN4O2/c1-15-18(23(29)28-10-3-2-4-21(28)25-15)9-13-27-11-7-16(8-12-27)22-19-6-5-17(24)14-20(19)30-26-22/h5-6,14,16H,2-4,7-13H2,1H3	InChI=1S/C23H27FN4O2/c1-15-18(23(29)28-10-3-2-4-21(28)25-15)9-13-27-11-7-16(8-12-27)22-19-6-5-17(24)14-20(19)30-26-22/h5-6,14,16H,2-4,7-13H2,1H3	C23H27FN4O2	410.212
8514	0995_Abamectin	CC[C@H](C)[C@H]1O[C@@]2(C[C@@H]3C[C@@H](C\C=C(C)\[C@@H](O[C@H]4C[C@H](OC)[C@@H](O[C@H]5C[C@H](OC)[C@@H](O)[C@H](C)O5)[C@H](C)O4)[C@@H](C)\C=C\C=C4/CO[C@@H]5[C@H](O)C(C)=C[C@@H](C(=O)O3)[C@]45O)O2)C=C[C@@H]1C	RRZXIRBKKLTSOM-XPNPUAGNSA-N	C48H72O14	872.492	873.499	871.485	DTXSID9058238	Abamectin B1a	65195-55-3	CAS_RN:65195-55-3	RRZXIRBKKLTSOM-XPNPUAGNSA-N	(2aE,4E,5'S,6S,6'R,7S,8E,11R,13S,15S,17aR,20R,20aR,20bS)-6'-[(2S)-Butan-2-yl]-20,20b-dihydroxy-5',6,8,19-tetramethyl-17-oxo-5',6,6',10,11,14,15,17,17a,20,20a,20b-dodecahydro-2H,7H-spiro[11,15-methanof uro[4,3,2-pq][2,6]benzodioxacyclooctadecine-13,2'-pyran]-7-yl 2,6-dideoxy-4-O-(2,6-dideoxy-3-O-methyl-alpha-L-arabino-hexopyranosyl)-3-O-methyl-alpha-L-arabino-hexopyranoside	[H][C@@]12OC\C3=C/C=C/[C@H](C)[C@H](O[C@@]4([H])C[C@H](OC)[C@@H](O[C@@]5([H])C[C@H](OC)[C@@H](O)[C@H](C)O5)[C@H](C)O4)\C(C)=C\C[C@]4([H])C[C@@H](C[C@]5(O4)O[C@]([H])([C@@H](C)CC)[C@@H](C)C=C5)OC(=O)[C@]([H])(C=C(C)[C@H]1O)[C@@]23O	InChI=1S/C48H72O14/c1-11-25(2)43-28(5)17-18-47(62-43)23-34-20-33(61-47)16-15-27(4)42(26(3)13-12-14-32-24-55-45-40(49)29(6)19-35(46(51)58-34)48(32,45)52)59-39-22-37(54-10)44(31(8)57-39)60-38-21-36(53-9)41(50)30(7)56-38/h12-15,17-19,25-26,28,30-31,33-45,49-50,52H,11,16,20-24H2,1-10H3/b13-12+,27-15+,32-14+/t25-,26-,28-,30-,31-,33+,34-,35-,36-,37-,38-,39-,40+,41-,42-,43+,44-,45+,47+,48+/m0/s1	InChI=1S/C48H72O14/c1-11-25(2)43-28(5)17-18-47(62-43)23-34-20-33(61-47)16-15-27(4)42(26(3)13-12-14-32-24-55-45-40(49)29(6)19-35(46(51)58-34)48(32,45)52)59-39-22-37(54-10)44(31(8)57-39)60-38-21-36(53-9)41(50)30(7)56-38/h12-15,17-19,25-26,28,30-31,33-45,49-50,52H,11,16,20-24H2,1-10H3/b13-12+,27-15+,32-14+/t25-,26-,28-,30-,31-,33+,34-,35-,36-,37-,38-,39-,40+,41-,42-,43+,44-,45+,47+,48+/m0/s1	C48H72O14	872.492
8515	2251_Bosentan	COC1=CC=CC=C1OC1=C(OCCO)N=C(N=C1NS(=O)(=O)C1=CC=C(C=C1)C(C)(C)C)C1=NC=CC=N1	GJPICJJJRGTNOD-UHFFFAOYSA-N	C27H29N5O6S	551.184	552.191	550.177	DTXSID7046627	Bosentan	147536-97-8	CAS_RN:147536-97-8	GJPICJJJRGTNOD-UHFFFAOYSA-N	4-tert-Butyl-N-[6-(2-hydroxyethoxy)-5-(2-methoxyphenoxy)[2,2'-bipyrimidin]-4-yl]benzene-1-sulfonamide	COC1=CC=CC=C1OC1=C(NS(=O)(=O)C2=CC=C(C=C2)C(C)(C)C)N=C(N=C1OCCO)C1=NC=CC=N1	InChI=1S/C27H29N5O6S/c1-27(2,3)18-10-12-19(13-11-18)39(34,35)32-23-22(38-21-9-6-5-8-20(21)36-4)26(37-17-16-33)31-25(30-23)24-28-14-7-15-29-24/h5-15,33H,16-17H2,1-4H3,(H,30,31,32)	InChI=1S/C27H29N5O6S/c1-27(2,3)18-10-12-19(13-11-18)39(34,35)32-23-22(38-21-9-6-5-8-20(21)36-4)26(37-17-16-33)31-25(30-23)24-28-14-7-15-29-24/h5-15,33H,16-17H2,1-4H3,(H,30,31,32)	C27H29N5O6S	551.184
8516	2252_Celecoxib	CC1=CC=C(C=C1)C1=CC(=NN1C1=CC=C(C=C1)S(N)(=O)=O)C(F)(F)F	RZEKVGVHFLEQIL-UHFFFAOYSA-N	C17H14F3N3O2S	381.076	382.083	380.069	DTXSID0022777	Celecoxib	169590-42-5	CAS_RN:169590-42-5	RZEKVGVHFLEQIL-UHFFFAOYSA-N	4-[5-(4-Methylphenyl)-3-(trifluoromethyl)-1H-pyrazol-1-yl]benzene-1-sulfonamide	CC1=CC=C(C=C1)C1=CC(=NN1C1=CC=C(C=C1)S(N)(=O)=O)C(F)(F)F	InChI=1S/C17H14F3N3O2S/c1-11-2-4-12(5-3-11)15-10-16(17(18,19)20)22-23(15)13-6-8-14(9-7-13)26(21,24)25/h2-10H,1H3,(H2,21,24,25)	InChI=1S/C17H14F3N3O2S/c1-11-2-4-12(5-3-11)15-10-16(17(18,19)20)22-23(15)13-6-8-14(9-7-13)26(21,24)25/h2-10H,1H3,(H2,21,24,25)	C17H14F3N3O2S	381.076
8517	2253_Domperidone	ClC1=CC2=C(C=C1)N(C1CCN(CCCN3C(=O)NC4=C3C=CC=C4)CC1)C(=O)N2	FGXWKSZFVQUSTL-UHFFFAOYSA-N	C22H24ClN5O2	425.162	426.169	424.155	DTXSID1045116	Domperidone	57808-66-9	CAS_RN:57808-66-9	FGXWKSZFVQUSTL-UHFFFAOYSA-N	5-Chloro-1-{1-[3-(2-oxo-2,3-dihydro-1H-benzimidazol-1-yl)propyl]piperidin-4-yl}-1,3-dihydro-2H-benzimidazol-2-one	ClC1=CC2=C(C=C1)N(C1CCN(CCCN3C(=O)NC4=C3C=CC=C4)CC1)C(=O)N2	InChI=1S/C22H24ClN5O2/c23-15-6-7-20-18(14-15)25-22(30)28(20)16-8-12-26(13-9-16)10-3-11-27-19-5-2-1-4-17(19)24-21(27)29/h1-2,4-7,14,16H,3,8-13H2,(H,24,29)(H,25,30)	InChI=1S/C22H24ClN5O2/c23-15-6-7-20-18(14-15)25-22(30)28(20)16-8-12-26(13-9-16)10-3-11-27-19-5-2-1-4-17(19)24-21(27)29/h1-2,4-7,14,16H,3,8-13H2,(H,24,29)(H,25,30)	C22H24ClN5O2	425.162
8518	2254_Efavirenz	FC(F)(F)[C@]1(OC(=O)NC2=C1C=C(Cl)C=C2)C#CC1CC1	XPOQHMRABVBWPR-ZDUSSCGKSA-N	C14H9ClF3NO2	315.027	316.035	314.02	DTXSID9046029	Efavirenz	154598-52-4	CAS_RN:154598-52-4	XPOQHMRABVBWPR-ZDUSSCGKSA-N	(4S)-6-Chloro-4-(cyclopropylethynyl)-4-(trifluoromethyl)-1,4-dihydro-2H-3,1-benzoxazin-2-one	FC(F)(F)[C@]1(OC(=O)NC2=CC=C(Cl)C=C12)C#CC1CC1	InChI=1S/C14H9ClF3NO2/c15-9-3-4-11-10(7-9)13(14(16,17)18,21-12(20)19-11)6-5-8-1-2-8/h3-4,7-8H,1-2H2,(H,19,20)/t13-/m0/s1	InChI=1S/C14H9ClF3NO2/c15-9-3-4-11-10(7-9)13(14(16,17)18,21-12(20)19-11)6-5-8-1-2-8/h3-4,7-8H,1-2H2,(H,19,20)/t13-/m0/s1	C14H9ClF3NO2	315.027
8519	2256_Fluvoxamine	COCCCC\C(=N/OCCN)C1=CC=C(C=C1)C(F)(F)F	CJOFXWAVKWHTFT-XSFVSMFZSA-N	C15H21F3N2O2	318.156	319.163	317.148	DTXSID2044002	Fluvoxamine	54739-18-3	CAS_RN:54739-18-3	CJOFXWAVKWHTFT-XSFVSMFZSA-N	2-{[(E)-{5-Methoxy-1-[4-(trifluoromethyl)phenyl]pentylidene}amino]oxy}ethan-1-amine	COCCCC\C(=N/OCCN)C1=CC=C(C=C1)C(F)(F)F	InChI=1S/C15H21F3N2O2/c1-21-10-3-2-4-14(20-22-11-9-19)12-5-7-13(8-6-12)15(16,17)18/h5-8H,2-4,9-11,19H2,1H3/b20-14+	InChI=1S/C15H21F3N2O2/c1-21-10-3-2-4-14(20-22-11-9-19)12-5-7-13(8-6-12)15(16,17)18/h5-8H,2-4,9-11,19H2,1H3/b20-14+	C15H21F3N2O2	318.156
8520	2257_Hydroxychloroquine	CCN(CCO)CCCC(C)NC1=CC=NC2=CC(Cl)=CC=C12	XXSMGPRMXLTPCZ-UHFFFAOYSA-N	C18H26ClN3O	335.176	336.184	334.169	DTXSID8023135	Hydroxychloroquine	118-42-3	CAS_RN:118-42-3	XXSMGPRMXLTPCZ-UHFFFAOYSA-N	2-[{4-[(7-Chloroquinolin-4-yl)amino]pentyl}(ethyl)amino]ethan-1-ol	CCN(CCO)CCCC(C)NC1=CC=NC2=CC(Cl)=CC=C12	InChI=1S/C18H26ClN3O/c1-3-22(11-12-23)10-4-5-14(2)21-17-8-9-20-18-13-15(19)6-7-16(17)18/h6-9,13-14,23H,3-5,10-12H2,1-2H3,(H,20,21)	InChI=1/C18H26ClN3O/c1-3-22(11-12-23)10-4-5-14(2)21-17-8-9-20-18-13-15(19)6-7-16(17)18/h6-9,13-14,23H,3-5,10-12H2,1-2H3,(H,20,21)	C18H26ClN3O	335.176
8521	2258_Imatinib	CN1CCN(CC2=CC=C(C=C2)C(=O)NC2=CC(NC3=NC(=CC=N3)C3=CN=CC=C3)=C(C)C=C2)CC1	KTUFNOKKBVMGRW-UHFFFAOYSA-N	C29H31N7O	493.259	494.266	492.252	DTXSID3037125	Imatinib	152459-95-5	CAS_RN:152459-95-5	KTUFNOKKBVMGRW-UHFFFAOYSA-N	4-[(4-Methylpiperazin-1-yl)methyl]-N-(4-methyl-3-{[4-(pyridin-3-yl)pyrimidin-2-yl]amino}phenyl)benzamide	CN1CCN(CC2=CC=C(C=C2)C(=O)NC2=CC(NC3=NC=CC(=N3)C3=CC=CN=C3)=C(C)C=C2)CC1	InChI=1S/C29H31N7O/c1-21-5-10-25(18-27(21)34-29-31-13-11-26(33-29)24-4-3-12-30-19-24)32-28(37)23-8-6-22(7-9-23)20-36-16-14-35(2)15-17-36/h3-13,18-19H,14-17,20H2,1-2H3,(H,32,37)(H,31,33,34)	InChI=1S/C29H31N7O/c1-21-5-10-25(18-27(21)34-29-31-13-11-26(33-29)24-4-3-12-30-19-24)32-28(37)23-8-6-22(7-9-23)20-36-16-14-35(2)15-17-36/h3-13,18-19H,14-17,20H2,1-2H3,(H,32,37)(H,31,33,34)	C29H31N7O	493.259
8522	2259_L-thyroxine	NC(CC1=CC(I)=C(OC2=CC(I)=C(O)C(I)=C2)C(I)=C1)C(O)=O	XUIIKFGFIJCVMT-UHFFFAOYSA-N	C15H11I4NO4	776.687	777.694	775.679	DTXSID0023662	DL-Thyroxine	300-30-1	CAS_RN:300-30-1	XUIIKFGFIJCVMT-UHFFFAOYSA-N	O-(4-Hydroxy-3,5-diiodophenyl)-3,5-diiodotyrosine	NC(CC1=CC(I)=C(OC2=CC(I)=C(O)C(I)=C2)C(I)=C1)C(O)=O	InChI=1S/C15H11I4NO4/c16-8-4-7(5-9(17)13(8)21)24-14-10(18)1-6(2-11(14)19)3-12(20)15(22)23/h1-2,4-5,12,21H,3,20H2,(H,22,23)	InChI=1/C15H11I4NO4/c16-8-4-7(5-9(17)13(8)21)24-14-10(18)1-6(2-11(14)19)3-12(20)15(22)23/h1-2,4-5,12,21H,3,20H2,(H,22,23)	C15H11I4NO4	776.687
8523	2261_Mebeverine	CCN(CCCCOC(=O)C1=CC(OC)=C(OC)C=C1)C(C)CC1=CC=C(OC)C=C1	VYVKHNNGDFVQGA-UHFFFAOYSA-N	C25H35NO5	429.252	430.259	428.244	DTXSID6023238	Mebeverine	3625-06-7	CAS_RN:3625-06-7	VYVKHNNGDFVQGA-UHFFFAOYSA-N	4-{Ethyl[1-(4-methoxyphenyl)propan-2-yl]amino}butyl 3,4-dimethoxybenzoate	CCN(CCCCOC(=O)C1=CC(OC)=C(OC)C=C1)C(C)CC1=CC=C(OC)C=C1	InChI=1S/C25H35NO5/c1-6-26(19(2)17-20-9-12-22(28-3)13-10-20)15-7-8-16-31-25(27)21-11-14-23(29-4)24(18-21)30-5/h9-14,18-19H,6-8,15-17H2,1-5H3	InChI=1/C25H35NO5/c1-6-26(19(2)17-20-9-12-22(28-3)13-10-20)15-7-8-16-31-25(27)21-11-14-23(29-4)24(18-21)30-5/h9-14,18-19H,6-8,15-17H2,1-5H3	C25H35NO5	429.252
8524	2262_Montelukast	CC(C)(O)C1=C(CC[C@@H](SCC2(CC(O)=O)CC2)C2=CC(\C=C\C3=NC4=C(C=CC(Cl)=C4)C=C3)=CC=C2)C=CC=C1	UCHDWCPVSPXUMX-TZIWLTJVSA-N	C35H36ClNO3S	585.21	586.218	584.203	DTXSID9023334	Montelukast	158966-92-8	CAS_RN:158966-92-8	UCHDWCPVSPXUMX-TZIWLTJVSA-N	{1-[({(1R)-1-{3-[(E)-2-(7-Chloroquinolin-2-yl)ethenyl]phenyl}-3-[2-(2-hydroxypropan-2-yl)phenyl]propyl}sulfanyl)methyl]cyclopropyl}acetic acid	CC(C)(O)C1=C(CC[C@@H](SCC2(CC(O)=O)CC2)C2=CC(\C=C\C3=NC4=CC(Cl)=CC=C4C=C3)=CC=C2)C=CC=C1	InChI=1S/C35H36ClNO3S/c1-34(2,40)30-9-4-3-7-25(30)13-17-32(41-23-35(18-19-35)22-33(38)39)27-8-5-6-24(20-27)10-15-29-16-12-26-11-14-28(36)21-31(26)37-29/h3-12,14-16,20-21,32,40H,13,17-19,22-23H2,1-2H3,(H,38,39)/b15-10+/t32-/m1/s1	InChI=1S/C35H36ClNO3S/c1-34(2,40)30-9-4-3-7-25(30)13-17-32(41-23-35(18-19-35)22-33(38)39)27-8-5-6-24(20-27)10-15-29-16-12-26-11-14-28(36)21-31(26)37-29/h3-12,14-16,20-21,32,40H,13,17-19,22-23H2,1-2H3,(H,38,39)/b15-10+/t32-/m1/s1	C35H36ClNO3S	585.21
8525	2264_Ondansetron	CN1C2=C(C3=C1C=CC=C3)C(=O)C(CN1C=CN=C1C)CC2	FELGMEQIXOGIFQ-UHFFFAOYSA-N	C18H19N3O	293.153	294.16	292.146	DTXSID8023393	Ondansetron	99614-02-5	CAS_RN:99614-02-5	FELGMEQIXOGIFQ-UHFFFAOYSA-N	9-Methyl-3-[(2-methyl-1H-imidazol-1-yl)methyl]-1,2,3,9-tetrahydro-4H-carbazol-4-one	CN1C2=C(C3=CC=CC=C13)C(=O)C(CN1C=CN=C1C)CC2	InChI=1S/C18H19N3O/c1-12-19-9-10-21(12)11-13-7-8-16-17(18(13)22)14-5-3-4-6-15(14)20(16)2/h3-6,9-10,13H,7-8,11H2,1-2H3	InChI=1/C18H19N3O/c1-12-19-9-10-21(12)11-13-7-8-16-17(18(13)22)14-5-3-4-6-15(14)20(16)2/h3-6,9-10,13H,7-8,11H2,1-2H3	C18H19N3O	293.153
8526	2265_Pioglitazone	CCC1=CC=C(CCOC2=CC=C(CC3SC(=O)NC3=O)C=C2)N=C1	HYAFETHFCAUJAY-UHFFFAOYSA-N	C19H20N2O3S	356.119	357.127	355.112	DTXSID3037129	Pioglitazone	111025-46-8	CAS_RN:111025-46-8	HYAFETHFCAUJAY-UHFFFAOYSA-N	5-({4-[2-(5-Ethylpyridin-2-yl)ethoxy]phenyl}methyl)-1,3-thiazolidine-2,4-dione	CCC1=CN=C(CCOC2=CC=C(CC3SC(=O)NC3=O)C=C2)C=C1	InChI=1S/C19H20N2O3S/c1-2-13-3-6-15(20-12-13)9-10-24-16-7-4-14(5-8-16)11-17-18(22)21-19(23)25-17/h3-8,12,17H,2,9-11H2,1H3,(H,21,22,23)	InChI=1/C19H20N2O3S/c1-2-13-3-6-15(20-12-13)9-10-24-16-7-4-14(5-8-16)11-17-18(22)21-19(23)25-17/h3-8,12,17H,2,9-11H2,1H3,(H,21,22,23)	C19H20N2O3S	356.119
8527	2268_Tacrolimus	CO[C@@H]1CC(CC[C@H]1O)\C=C(/C)[C@H]1OC(=O)[C@@H]2CCCCN2C(=O)C(=O)[C@]2(O)O[C@@H]([C@H](C[C@H]2C)OC)[C@H](C[C@@H](C)C\C(C)=C\[C@@H](CC=C)C(=O)C[C@H](O)[C@H]1C)OC	QJJXYPPXXYFBGM-NYOQZLQMSA-N	C44H69NO12	803.482	804.489	802.475	DTXSID5046354	Tacrolimus	104987-11-3	CAS_RN:104987-11-3	QJJXYPPXXYFBGM-LFZNUXCKSA-N	(3S,4R,5S,8R,9E,12S,14S,15R,16S,18R,19R,26aS)-5,19-Dihydroxy-3-{(1E)-1-[(1R,3R,4R)-4-hydroxy-3-methoxycyclohexyl]prop-1-en-2-yl}-14,16-dimethoxy-4,10,12,18-tetramethyl-8-(prop-2-en-1-yl)-5,6,8,11,12,13,14,15,16,17,18,19,24,25,26,26a-hexadecahydro-3H-15,19-epoxypyrido[2,1-c][1,4]oxazacyclotricosine-1,7,20,21(4H,23H)-tetrone	CO[C@@H]1C[C@@H](CC[C@H]1O)\C=C(/C)[C@H]1OC(=O)[C@@H]2CCCCN2C(=O)C(=O)[C@]2(O)O[C@@H]([C@H](C[C@H]2C)OC)[C@H](C[C@@H](C)C\C(C)=C\[C@@H](CC=C)C(=O)C[C@H](O)[C@H]1C)OC	InChI=1S/C44H69NO12/c1-10-13-31-19-25(2)18-26(3)20-37(54-8)40-38(55-9)22-28(5)44(52,57-40)41(49)42(50)45-17-12-11-14-32(45)43(51)56-39(29(6)34(47)24-35(31)48)27(4)21-30-15-16-33(46)36(23-30)53-7/h10,19,21,26,28-34,36-40,46-47,52H,1,11-18,20,22-24H2,2-9H3/b25-19+,27-21+/t26-,28+,29+,30-,31+,32-,33+,34-,36+,37-,38-,39+,40+,44+/m0/s1	InChI=1S/C44H69NO12/c1-10-13-31-19-25(2)18-26(3)20-37(54-8)40-38(55-9)22-28(5)44(52,57-40)41(49)42(50)45-17-12-11-14-32(45)43(51)56-39(29(6)34(47)24-35(31)48)27(4)21-30-15-16-33(46)36(23-30)53-7/h10,19,21,26,28-34,36-40,46-47,52H,1,11-18,20,22-24H2,2-9H3/b25-19+,27-21+/t26-,28+,29+,30-,31+,32-,33+,34-,36+,37-,38-,39+,40+,44+/m0/s1	C44H69NO12	803.482
8528	2270_Vardenafil	CCCC1=NC(C)=C2N1NC(=NC2=O)C1=CC(=CC=C1OCC)S(=O)(=O)N1CCN(CC)CC1	SECKRCOLJRRGGV-UHFFFAOYSA-N	C23H32N6O4S	488.221	489.228	487.213	DTXSID3048318	Vardenafil	224785-90-4	CAS_RN:224785-90-4	SECKRCOLJRRGGV-UHFFFAOYSA-N	2-[2-Ethoxy-5-(4-ethylpiperazine-1-sulfonyl)phenyl]-5-methyl-7-propylimidazo[5,1-f][1,2,4]triazin-4(1H)-one	CCCC1=NC(C)=C2N1NC(=NC2=O)C1=CC(=CC=C1OCC)S(=O)(=O)N1CCN(CC)CC1	InChI=1S/C23H32N6O4S/c1-5-8-20-24-16(4)21-23(30)25-22(26-29(20)21)18-15-17(9-10-19(18)33-7-3)34(31,32)28-13-11-27(6-2)12-14-28/h9-10,15H,5-8,11-14H2,1-4H3,(H,25,26,30)	InChI=1S/C23H32N6O4S/c1-5-8-20-24-16(4)21-23(30)25-22(26-29(20)21)18-15-17(9-10-19(18)33-7-3)34(31,32)28-13-11-27(6-2)12-14-28/h9-10,15H,5-8,11-14H2,1-4H3,(H,25,26,30)	C23H32N6O4S	488.221
8529	2271_Ziprasidone	ClC1=CC2=C(CC(=O)N2)C=C1CCN1CCN(CC1)C1=NSC2=C1C=CC=C2	MVWVFYHBGMAFLY-UHFFFAOYSA-N	C21H21ClN4OS	412.112	413.12	411.105	DTXSID4023753	Ziprasidone	146939-27-7	CAS_RN:146939-27-7	MVWVFYHBGMAFLY-UHFFFAOYSA-N	5-{2-[4-(1,2-Benzothiazol-3-yl)piperazin-1-yl]ethyl}-6-chloro-1,3-dihydro-2H-indol-2-one	ClC1=C(CCN2CCN(CC2)C2=NSC3=CC=CC=C23)C=C2CC(=O)NC2=C1	InChI=1S/C21H21ClN4OS/c22-17-13-18-15(12-20(27)23-18)11-14(17)5-6-25-7-9-26(10-8-25)21-16-3-1-2-4-19(16)28-24-21/h1-4,11,13H,5-10,12H2,(H,23,27)	InChI=1S/C21H21ClN4OS/c22-17-13-18-15(12-20(27)23-18)11-14(17)5-6-25-7-9-26(10-8-25)21-16-3-1-2-4-19(16)28-24-21/h1-4,11,13H,5-10,12H2,(H,23,27)	C21H21ClN4OS	412.112
8530	2272_Amoxicillin	CC1(C)S[C@@H]2[C@H](NC(=O)[C@H](N)C3=CC=C(O)C=C3)C(=O)N2[C@H]1C(O)=O	LSQZJLSUYDQPKJ-NJBDSQKTSA-N	C16H19N3O5S	365.105	366.112	364.097	DTXSID3037044	Amoxicillin	26787-78-0	CAS_RN:26787-78-0	LSQZJLSUYDQPKJ-NJBDSQKTSA-N	(2S,5R,6R)-6-{[(2R)-2-Amino-2-(4-hydroxyphenyl)acetyl]amino}-3,3-dimethyl-7-oxo-4-thia-1-azabicyclo[3.2.0]heptane-2-carboxylic acid	[H][C@]12SC(C)(C)[C@@H](N1C(=O)[C@H]2NC(=O)[C@H](N)C1=CC=C(O)C=C1)C(O)=O	InChI=1S/C16H19N3O5S/c1-16(2)11(15(23)24)19-13(22)10(14(19)25-16)18-12(21)9(17)7-3-5-8(20)6-4-7/h3-6,9-11,14,20H,17H2,1-2H3,(H,18,21)(H,23,24)/t9-,10-,11+,14-/m1/s1	InChI=1S/C16H19N3O5S/c1-16(2)11(15(23)24)19-13(22)10(14(19)25-16)18-12(21)9(17)7-3-5-8(20)6-4-7/h3-6,9-11,14,20H,17H2,1-2H3,(H,18,21)(H,23,24)/t9-,10-,11+,14-/m1/s1	C16H19N3O5S	365.105
8531	2326_Clopidogrel	COC(=O)C(N1CCc2sccc2C1)c1ccccc1Cl	GKTWGGQPFAXNFI-UHFFFAOYSA-N	C16H16ClNO2S	321.059	322.066	320.052	DTXSID6022848	Clopidogrel	113665-84-2	CAS_RN:113665-84-2	GKTWGGQPFAXNFI-HNNXBMFYSA-N	Methyl (2S)-(2-chlorophenyl)(6,7-dihydrothieno[3,2-c]pyridin-5(4H)-yl)acetate	COC(=O)[C@@H](N1CCC2=C(C1)C=CS2)C1=CC=CC=C1Cl	InChI=1S/C16H16ClNO2S/c1-20-16(19)15(12-4-2-3-5-13(12)17)18-8-6-14-11(10-18)7-9-21-14/h2-5,7,9,15H,6,8,10H2,1H3/t15-/m0/s1	InChI=1S/C16H16ClNO2S/c1-20-16(19)15(12-4-2-3-5-13(12)17)18-8-6-14-11(10-18)7-9-21-14/h2-5,7,9,15H,6,8,10H2,1H3/t15-/m0/s1	C16H16ClNO2S	321.059
8532	2339_Anastrozole	CC(C)(C#N)c1cc(Cn2cncn2)cc(c1)C(C)(C)C#N	YBBLVLTVTVSKRW-UHFFFAOYSA-N	C17H19N5	293.164	294.171	292.157	DTXSID9022607	Anastrozole	120511-73-1	CAS_RN:120511-73-1	YBBLVLTVTVSKRW-UHFFFAOYSA-N	2,2'-{5-[(1H-1,2,4-Triazol-1-yl)methyl]-1,3-phenylene}bis(2-methylpropanenitrile)	CC(C)(C#N)C1=CC(=CC(CN2C=NC=N2)=C1)C(C)(C)C#N	InChI=1S/C17H19N5/c1-16(2,9-18)14-5-13(8-22-12-20-11-21-22)6-15(7-14)17(3,4)10-19/h5-7,11-12H,8H2,1-4H3	InChI=1S/C17H19N5/c1-16(2,9-18)14-5-13(8-22-12-20-11-21-22)6-15(7-14)17(3,4)10-19/h5-7,11-12H,8H2,1-4H3	C17H19N5	293.164
8533	2351_Flumequine	CC1CCc2cc(F)cc3C(=O)C(=CN1c23)C(O)=O	DPSPPJIUMHPXMA-UHFFFAOYSA-N	C14H12FNO3	261.08	262.087	260.073	DTXSID5045623	Flumequine	42835-25-6	CAS_RN:42835-25-6	DPSPPJIUMHPXMA-UHFFFAOYSA-N	9-Fluoro-5-methyl-1-oxo-6,7-dihydro-1H,5H-pyrido[3,2,1-ij]quinoline-2-carboxylic acid	CC1CCC2=CC(F)=CC3=C2N1C=C(C(O)=O)C3=O	InChI=1S/C14H12FNO3/c1-7-2-3-8-4-9(15)5-10-12(8)16(7)6-11(13(10)17)14(18)19/h4-7H,2-3H2,1H3,(H,18,19)	InChI=1/C14H12FNO3/c1-7-2-3-8-4-9(15)5-10-12(8)16(7)6-11(13(10)17)14(18)19/h4-7H,2-3H2,1H3,(H,18,19)	C14H12FNO3	261.08
8534	2365_Mebendazole	COC(=O)Nc1nc2ccc(cc2[nH]1)C(=O)c1ccccc1	OPXLLQIJSORQAM-UHFFFAOYSA-N	C16H13N3O3	295.096	296.103	294.088	DTXSID4040682	Mebendazole	31431-39-7	CAS_RN:31431-39-7	OPXLLQIJSORQAM-UHFFFAOYSA-N	Methyl (5-benzoyl-1H-benzimidazol-2-yl)carbamate	COC(=O)NC1=NC2=C(N1)C=CC(=C2)C(=O)C1=CC=CC=C1	InChI=1S/C16H13N3O3/c1-22-16(21)19-15-17-12-8-7-11(9-13(12)18-15)14(20)10-5-3-2-4-6-10/h2-9H,1H3,(H2,17,18,19,21)	InChI=1S/C16H13N3O3/c1-22-16(21)19-15-17-12-8-7-11(9-13(12)18-15)14(20)10-5-3-2-4-6-10/h2-9H,1H3,(H2,17,18,19,21)	C16H13N3O3	295.096
8535	2369_Albendazole	CCCSc1ccc2nc(NC(=O)OC)[nH]c2c1	HXHWSAZORRCQMX-UHFFFAOYSA-N	C12H15N3O2S	265.088	266.096	264.081	DTXSID0022563	Albendazole	54965-21-8	CAS_RN:54965-21-8	HXHWSAZORRCQMX-UHFFFAOYSA-N	Methyl [5-(propylsulfanyl)-1H-benzimidazol-2-yl]carbamate	CCCSC1=CC=C2NC(NC(=O)OC)=NC2=C1	InChI=1S/C12H15N3O2S/c1-3-6-18-8-4-5-9-10(7-8)14-11(13-9)15-12(16)17-2/h4-5,7H,3,6H2,1-2H3,(H2,13,14,15,16)	InChI=1S/C12H15N3O2S/c1-3-6-18-8-4-5-9-10(7-8)14-11(13-9)15-12(16)17-2/h4-5,7H,3,6H2,1-2H3,(H2,13,14,15,16)	C12H15N3O2S	265.089
8536	2376_Raloxifene	Oc1ccc(cc1)-c1sc2cc(O)ccc2c1C(=O)c1ccc(OCCN2CCCCC2)cc1	GZUITABIAKMVPG-UHFFFAOYSA-N	C28H27NO4S	473.166	474.173	472.159	DTXSID3023550	Raloxifene	84449-90-1	CAS_RN:84449-90-1	GZUITABIAKMVPG-UHFFFAOYSA-N	[6-Hydroxy-2-(4-hydroxyphenyl)-1-benzothiophen-3-yl]{4-[2-(piperidin-1-yl)ethoxy]phenyl}methanone	OC1=CC=C(C=C1)C1=C(C(=O)C2=CC=C(OCCN3CCCCC3)C=C2)C2=CC=C(O)C=C2S1	InChI=1S/C28H27NO4S/c30-21-8-4-20(5-9-21)28-26(24-13-10-22(31)18-25(24)34-28)27(32)19-6-11-23(12-7-19)33-17-16-29-14-2-1-3-15-29/h4-13,18,30-31H,1-3,14-17H2	InChI=1S/C28H27NO4S/c30-21-8-4-20(5-9-21)28-26(24-13-10-22(31)18-25(24)34-28)27(32)19-6-11-23(12-7-19)33-17-16-29-14-2-1-3-15-29/h4-13,18,30-31H,1-3,14-17H2	C28H27NO4S	473.166
8537	2491_Ifosfamide	ClCCNP1(=O)OCCCN1CCCl	HOMGKSMUEGBAAB-UHFFFAOYSA-N	C7H15Cl2N2O2P	260.025	261.032	259.018	DTXSID7020760	Ifosfamide	3778-73-2	CAS_RN:3778-73-2	HOMGKSMUEGBAAB-UHFFFAOYSA-N	3-(2-Chloroethyl)-2-[(2-chloroethyl)amino]-1,3,2lambda~5~-oxazaphosphinan-2-one	ClCCNP1(=O)OCCCN1CCCl	InChI=1S/C7H15Cl2N2O2P/c8-2-4-10-14(12)11(6-3-9)5-1-7-13-14/h1-7H2,(H,10,12)	InChI=1/C7H15Cl2N2O2P/c8-2-4-10-14(12)11(6-3-9)5-1-7-13-14/h1-7H2,(H,10,12)	C7H15Cl2N2O2P	260.025
8538	2496_Sulfathiazole	NC1=CC=C(C=C1)S(=O)(=O)NC1=NC=CS1	JNMRHUJNCSQMMB-UHFFFAOYSA-N	C9H9N3O2S2	255.014	256.021	254.006	DTXSID8026068	Sulfathiazole	72-14-0	CAS_RN:72-14-0	JNMRHUJNCSQMMB-UHFFFAOYSA-N	4-Amino-N-(1,3-thiazol-2-yl)benzene-1-sulfonamide	NC1=CC=C(C=C1)S(=O)(=O)NC1=NC=CS1	InChI=1S/C9H9N3O2S2/c10-7-1-3-8(4-2-7)16(13,14)12-9-11-5-6-15-9/h1-6H,10H2,(H,11,12)	InChI=1S/C9H9N3O2S2/c10-7-1-3-8(4-2-7)16(13,14)12-9-11-5-6-15-9/h1-6H,10H2,(H,11,12)	C9H9N3O2S2	255.014
8539	2549_Nitrofurantoin	[O-][N+](=O)C1=CC=C(O1)\C=N\N1CC(=O)NC1=O	NXFQHRVNIOXGAQ-YCRREMRBSA-N	C8H6N4O5	238.034	239.041	237.027	DTXSID7020972	Nitrofurantoin	67-20-9	CAS_RN:67-20-9	NXFQHRVNIOXGAQ-UHFFFAOYSA-N	1-{[(5-Nitrofuran-2-yl)methylidene]amino}imidazolidine-2,4-dione	[O-][N+](=O)C1=CC=C(O1)C=NN1CC(=O)NC1=O	InChI=1S/C8H6N4O5/c13-6-4-11(8(14)10-6)9-3-5-1-2-7(17-5)12(15)16/h1-3H,4H2,(H,10,13,14)	InChI=1S/C8H6N4O5/c13-6-4-11(8(14)10-6)9-3-5-1-2-7(17-5)12(15)16/h1-3H,4H2,(H,10,13,14)	C8H6N4O5	238.034
8540	2557_Methimazol	CN1C=CNC1=S	PMRYVIKBURPHAH-UHFFFAOYSA-N	C4H6N2S	114.025	115.032	113.018	DTXSID4020820	Methimazole	60-56-0	CAS_RN:60-56-0	PMRYVIKBURPHAH-UHFFFAOYSA-N	1-Methyl-1,3-dihydro-2H-imidazole-2-thione	CN1C=CNC1=S	InChI=1S/C4H6N2S/c1-6-3-2-5-4(6)7/h2-3H,1H3,(H,5,7)	InChI=1S/C4H6N2S/c1-6-3-2-5-4(6)7/h2-3H,1H3,(H,5,7)	C4H6N2S	114.025
8541	2559_Orlistat	CCCCCCCCCCC[C@@H](C[C@@H]1OC(=O)[C@H]1CCCCCC)OC(=O)[C@H](CC(C)C)NC=O	AHLBNYSZXLDEJQ-FWEHEUNISA-N	C29H53NO5	495.392	496.4	494.385	DTXSID8023395	Orlistat	96829-58-2	CAS_RN:96829-58-2	AHLBNYSZXLDEJQ-FWEHEUNISA-N	(2S)-1-[(2S,3S)-3-Hexyl-4-oxooxetan-2-yl]tridecan-2-yl N-formyl-L-leucinate	CCCCCCCCCCC[C@@H](C[C@@H]1OC(=O)[C@H]1CCCCCC)OC(=O)[C@H](CC(C)C)NC=O	InChI=1S/C29H53NO5/c1-5-7-9-11-12-13-14-15-16-18-24(34-29(33)26(30-22-31)20-23(3)4)21-27-25(28(32)35-27)19-17-10-8-6-2/h22-27H,5-21H2,1-4H3,(H,30,31)/t24-,25-,26-,27-/m0/s1	InChI=1S/C29H53NO5/c1-5-7-9-11-12-13-14-15-16-18-24(34-29(33)26(30-22-31)20-23(3)4)21-27-25(28(32)35-27)19-17-10-8-6-2/h22-27H,5-21H2,1-4H3,(H,30,31)/t24-,25-,26-,27-/m0/s1	C29H53NO5	495.392
8542	2560_Sulfadimethoxine	COC1=CC(NS(=O)(=O)C2=CC=C(N)C=C2)=NC(OC)=N1	ZZORFUFYDOWNEF-UHFFFAOYSA-N	C12H14N4O4S	310.074	311.081	309.066	DTXSID1023607	Sulfadimethoxine	122-11-2	CAS_RN:122-11-2	ZZORFUFYDOWNEF-UHFFFAOYSA-N	4-Amino-N-(2,6-dimethoxypyrimidin-4-yl)benzene-1-sulfonamide	COC1=NC(OC)=NC(NS(=O)(=O)C2=CC=C(N)C=C2)=C1	InChI=1S/C12H14N4O4S/c1-19-11-7-10(14-12(15-11)20-2)16-21(17,18)9-5-3-8(13)4-6-9/h3-7H,13H2,1-2H3,(H,14,15,16)	InChI=1S/C12H14N4O4S/c1-19-11-7-10(14-12(15-11)20-2)16-21(17,18)9-5-3-8(13)4-6-9/h3-7H,13H2,1-2H3,(H,14,15,16)	C12H14N4O4S	310.074
8543	_4-Fluorobenzoylpropionic acid	OC(=O)CCC(=O)C1=CC=C(F)C=C1	WUYWHIAAQYQKPP-UHFFFAOYSA-N	C10H9FO3	196.054	197.061	195.046	DTXSID30190084	beta-(4-Fluorobenzoyl)propionic acid	366-77-8	CAS_RN:366-77-8	WUYWHIAAQYQKPP-UHFFFAOYSA-N	4-(4-Fluorophenyl)-4-oxobutanoic acid	OC(=O)CCC(=O)C1=CC=C(F)C=C1	InChI=1S/C10H9FO3/c11-8-3-1-7(2-4-8)9(12)5-6-10(13)14/h1-4H,5-6H2,(H,13,14)	InChI=1S/C10H9FO3/c11-8-3-1-7(2-4-8)9(12)5-6-10(13)14/h1-4H,5-6H2,(H,13,14)	C10H9FO3	196.054
8544	0001_Naproxen	COc1ccc2cc(ccc2c1)C(C)C(O)=O	CMWTZPSULFXXJA-UHFFFAOYSA-N	C14H14O3	230.094	231.102	229.087	DTXSID4040686	Naproxen	22204-53-1	CAS_RN:22204-53-1	CMWTZPSULFXXJA-VIFPVBQESA-N	(2S)-2-(6-Methoxynaphthalen-2-yl)propanoic acid	COC1=CC2=CC=C(C=C2C=C1)[C@H](C)C(O)=O	InChI=1S/C14H14O3/c1-9(14(15)16)10-3-4-12-8-13(17-2)6-5-11(12)7-10/h3-9H,1-2H3,(H,15,16)/t9-/m0/s1	InChI=1S/C14H14O3/c1-9(14(15)16)10-3-4-12-8-13(17-2)6-5-11(12)7-10/h3-9H,1-2H3,(H,15,16)/t9-/m0/s1	C14H14O3	230.094
8545	0002_Ciprofloxacin	OC(=O)C1=CN(C2CC2)c2cc(N3CCNCC3)c(F)cc2C1=O	MYSWGUAQZAJSOK-UHFFFAOYSA-N	C17H18FN3O3	331.133	332.14	330.126	DTXSID8022824	Ciprofloxacin	85721-33-1	CAS_RN:85721-33-1	MYSWGUAQZAJSOK-UHFFFAOYSA-N	1-Cyclopropyl-6-fluoro-4-oxo-7-(piperazin-1-yl)-1,4-dihydroquinoline-3-carboxylic acid	OC(=O)C1=CN(C2CC2)C2=CC(N3CCNCC3)=C(F)C=C2C1=O	InChI=1S/C17H18FN3O3/c18-13-7-11-14(8-15(13)20-5-3-19-4-6-20)21(10-1-2-10)9-12(16(11)22)17(23)24/h7-10,19H,1-6H2,(H,23,24)	InChI=1S/C17H18FN3O3/c18-13-7-11-14(8-15(13)20-5-3-19-4-6-20)21(10-1-2-10)9-12(16(11)22)17(23)24/h7-10,19H,1-6H2,(H,23,24)	C17H18FN3O3	331.133
8546	0003_Phenazone	CN1N(C(=O)C=C1C)c1ccccc1	VEQOALNAAJBPNY-UHFFFAOYSA-N	C11H12N2O	188.095	189.102	187.088	DTXSID6021117	Phenazone	60-80-0	CAS_RN:60-80-0	VEQOALNAAJBPNY-UHFFFAOYSA-N	1,5-Dimethyl-2-phenyl-1,2-dihydro-3H-pyrazol-3-one	CN1N(C(=O)C=C1C)C1=CC=CC=C1	InChI=1S/C11H12N2O/c1-9-8-11(14)13(12(9)2)10-6-4-3-5-7-10/h3-8H,1-2H3	InChI=1S/C11H12N2O/c1-9-8-11(14)13(12(9)2)10-6-4-3-5-7-10/h3-8H,1-2H3	C11H12N2O	188.095
8547	0008_Clofibric Acid	CC(C)(Oc1ccc(Cl)cc1)C(O)=O	TXCGAZHTZHNUAI-UHFFFAOYSA-N	C10H11ClO3	214.04	215.047	213.032	DTXSID1040661	Clofibric acid	882-09-7	CAS_RN:882-09-7	TXCGAZHTZHNUAI-UHFFFAOYSA-N	2-(4-Chlorophenoxy)-2-methylpropanoic acid	CC(C)(OC1=CC=C(Cl)C=C1)C(O)=O	InChI=1S/C10H11ClO3/c1-10(2,9(12)13)14-8-5-3-7(11)4-6-8/h3-6H,1-2H3,(H,12,13)	InChI=1S/C10H11ClO3/c1-10(2,9(12)13)14-8-5-3-7(11)4-6-8/h3-6H,1-2H3,(H,12,13)	C10H11ClO3	214.04
8548	0009_Bezafibrate	CC(C)(Oc1ccc(CCNC(=O)c2ccc(Cl)cc2)cc1)C(O)=O	IIBYAHWJQTYFKB-UHFFFAOYSA-N	C19H20ClNO4	361.108	362.115	360.101	DTXSID3029869	Bezafibrate	41859-67-0	CAS_RN:41859-67-0	IIBYAHWJQTYFKB-UHFFFAOYSA-N	2-{4-[2-(4-Chlorobenzamido)ethyl]phenoxy}-2-methylpropanoic acid	CC(C)(OC1=CC=C(CCNC(=O)C2=CC=C(Cl)C=C2)C=C1)C(O)=O	InChI=1S/C19H20ClNO4/c1-19(2,18(23)24)25-16-9-3-13(4-10-16)11-12-21-17(22)14-5-7-15(20)8-6-14/h3-10H,11-12H2,1-2H3,(H,21,22)(H,23,24)	InChI=1S/C19H20ClNO4/c1-19(2,18(23)24)25-16-9-3-13(4-10-16)11-12-21-17(22)14-5-7-15(20)8-6-14/h3-10H,11-12H2,1-2H3,(H,21,22)(H,23,24)	C19H20ClNO4	361.108
8549	0011_Clotrimazole	Clc1ccccc1C(c1ccccc1)(c1ccccc1)n1ccnc1	VNFPBHJOKIVQEB-UHFFFAOYSA-N	C22H17ClN2	344.108	345.115	343.101	DTXSID7029871	Clotrimazole	23593-75-1	CAS_RN:23593-75-1	VNFPBHJOKIVQEB-UHFFFAOYSA-N	1-[(2-Chlorophenyl)(diphenyl)methyl]-1H-imidazole	ClC1=C(C=CC=C1)C(N1C=CN=C1)(C1=CC=CC=C1)C1=CC=CC=C1	InChI=1S/C22H17ClN2/c23-21-14-8-7-13-20(21)22(25-16-15-24-17-25,18-9-3-1-4-10-18)19-11-5-2-6-12-19/h1-17H	InChI=1S/C22H17ClN2/c23-21-14-8-7-13-20(21)22(25-16-15-24-17-25,18-9-3-1-4-10-18)19-11-5-2-6-12-19/h1-17H	C22H17ClN2	344.108
8550	0012_Propyphenazone	CC(C)C1=C(C)N(C)N(C1=O)c1ccccc1	PXWLVJLKJGVOKE-UHFFFAOYSA-N	C14H18N2O	230.142	231.149	229.135	DTXSID6023529	Propyphenazone	479-92-5	CAS_RN:479-92-5	PXWLVJLKJGVOKE-UHFFFAOYSA-N	1,5-Dimethyl-2-phenyl-4-(propan-2-yl)-1,2-dihydro-3H-pyrazol-3-one	CC(C)C1=C(C)N(C)N(C1=O)C1=CC=CC=C1	InChI=1S/C14H18N2O/c1-10(2)13-11(3)15(4)16(14(13)17)12-8-6-5-7-9-12/h5-10H,1-4H3	InChI=1S/C14H18N2O/c1-10(2)13-11(3)15(4)16(14(13)17)12-8-6-5-7-9-12/h5-10H,1-4H3	C14H18N2O	230.142
8551	0014_Metoprolol	COCCc1ccc(OCC(O)CNC(C)C)cc1	IUBSYMUCCVWXPE-UHFFFAOYSA-N	C15H25NO3	267.183	268.191	266.176	DTXSID2023309	Metoprolol	51384-51-1	CAS_RN:51384-51-1	IUBSYMUCCVWXPE-UHFFFAOYSA-N	1-[4-(2-Methoxyethyl)phenoxy]-3-[(propan-2-yl)amino]propan-2-ol	COCCC1=CC=C(OCC(O)CNC(C)C)C=C1	InChI=1S/C15H25NO3/c1-12(2)16-10-14(17)11-19-15-6-4-13(5-7-15)8-9-18-3/h4-7,12,14,16-17H,8-11H2,1-3H3	InChI=1/C15H25NO3/c1-12(2)16-10-14(17)11-19-15-6-4-13(5-7-15)8-9-18-3/h4-7,12,14,16-17H,8-11H2,1-3H3	C15H25NO3	267.183
8552	0024_Erythromycin	CC[C@H]1OC(=O)[C@H](C)[C@@H](O[C@H]2C[C@@](C)(OC)[C@@H](O)[C@H](C)O2)[C@H](C)[C@@H](O[C@@H]2O[C@H](C)C[C@@H]([C@H]2O)N(C)C)[C@](C)(O)C[C@@H](C)C(=O)[C@H](C)[C@@H](O)[C@]1(C)O	ULGZDMOVFRHVEP-RWJQBGPGSA-N	C37H67NO13	733.461	734.469	732.454	DTXSID4022991	Erythromycin	114-07-8	CAS_RN:114-07-8	ULGZDMOVFRHVEP-RWJQBGPGSA-N	-	CC[C@H]1OC(=O)[C@H](C)[C@@H](O[C@H]2C[C@@](C)(OC)[C@@H](O)[C@H](C)O2)[C@H](C)[C@@H](O[C@@H]2O[C@H](C)C[C@@H]([C@H]2O)N(C)C)[C@](C)(O)C[C@@H](C)C(=O)[C@H](C)[C@@H](O)[C@]1(C)O	InChI=1S/C37H67NO13/c1-14-25-37(10,45)30(41)20(4)27(39)18(2)16-35(8,44)32(51-34-28(40)24(38(11)12)15-19(3)47-34)21(5)29(22(6)33(43)49-25)50-26-17-36(9,46-13)31(42)23(7)48-26/h18-26,28-32,34,40-42,44-45H,14-17H2,1-13H3/t18-,19-,20+,21+,22-,23+,24+,25-,26+,28-,29+,30-,31+,32-,34+,35-,36-,37-/m1/s1	InChI=1S/C37H67NO13/c1-14-25-37(10,45)30(41)20(4)27(39)18(2)16-35(8,44)32(51-34-28(40)24(38(11)12)15-19(3)47-34)21(5)29(22(6)33(43)49-25)50-26-17-36(9,46-13)31(42)23(7)48-26/h18-26,28-32,34,40-42,44-45H,14-17H2,1-13H3/t18-,19-,20+,21+,22-,23+,24+,25-,26+,28-,29+,30-,31+,32-,34+,35-,36-,37-/m1/s1	C37H67NO13	733.461
8553	0027_Ofloxacin	CC1COc2c(N3CCN(C)CC3)c(F)cc3C(=O)C(=CN1c23)C(O)=O	GSDSWSVVBLHKDQ-UHFFFAOYSA-N	C18H20FN3O4	361.144	362.151	360.137	DTXSID3041085	Ofloxacin	82419-36-1	CAS_RN:82419-36-1	GSDSWSVVBLHKDQ-UHFFFAOYSA-N	9-Fluoro-3-methyl-10-(4-methylpiperazin-1-yl)-7-oxo-2,3-dihydro-7H-[1,4]oxazino[2,3,4-ij]quinoline-6-carboxylic acid	CC1COC2=C(N3CCN(C)CC3)C(F)=CC3=C2N1C=C(C(O)=O)C3=O	InChI=1S/C18H20FN3O4/c1-10-9-26-17-14-11(16(23)12(18(24)25)8-22(10)14)7-13(19)15(17)21-5-3-20(2)4-6-21/h7-8,10H,3-6,9H2,1-2H3,(H,24,25)	InChI=1/C18H20FN3O4/c1-10-9-26-17-14-11(16(23)12(18(24)25)8-22(10)14)7-13(19)15(17)21-5-3-20(2)4-6-21/h7-8,10H,3-6,9H2,1-2H3,(H,24,25)	C18H20FN3O4	361.144
8554	0032_Gemfibrozil	Cc1ccc(C)c(OCCCC(C)(C)C(O)=O)c1	HEMJJKBWTPKOJG-UHFFFAOYSA-N	C15H22O3	250.157	251.164	249.15	DTXSID0020652	Gemfibrozil	25812-30-0	CAS_RN:25812-30-0	HEMJJKBWTPKOJG-UHFFFAOYSA-N	5-(2,5-Dimethylphenoxy)-2,2-dimethylpentanoic acid	CC1=CC(OCCCC(C)(C)C(O)=O)=C(C)C=C1	InChI=1S/C15H22O3/c1-11-6-7-12(2)13(10-11)18-9-5-8-15(3,4)14(16)17/h6-7,10H,5,8-9H2,1-4H3,(H,16,17)	InChI=1S/C15H22O3/c1-11-6-7-12(2)13(10-11)18-9-5-8-15(3,4)14(16)17/h6-7,10H,5,8-9H2,1-4H3,(H,16,17)	C15H22O3	250.157
8555	0037_Paroxetine	Fc1ccc(cc1)[C@@H]1CCNC[C@H]1COc1ccc2OCOc2c1	AHOUBRCZNHFOSL-YOEHRIQHSA-N	C19H20FNO3	329.143	330.15	328.135	DTXSID3023425	Paroxetine	61869-08-7	CAS_RN:61869-08-7	AHOUBRCZNHFOSL-YOEHRIQHSA-N	(3S,4R)-3-{[(2H-1,3-Benzodioxol-5-yl)oxy]methyl}-4-(4-fluorophenyl)piperidine	FC1=CC=C(C=C1)[C@@H]1CCNC[C@H]1COC1=CC2=C(OCO2)C=C1	InChI=1S/C19H20FNO3/c20-15-3-1-13(2-4-15)17-7-8-21-10-14(17)11-22-16-5-6-18-19(9-16)24-12-23-18/h1-6,9,14,17,21H,7-8,10-12H2/t14-,17-/m0/s1	InChI=1S/C19H20FNO3/c20-15-3-1-13(2-4-15)17-7-8-21-10-14(17)11-22-16-5-6-18-19(9-16)24-12-23-18/h1-6,9,14,17,21H,7-8,10-12H2/t14-,17-/m0/s1	C19H20FNO3	329.143
8556	0039_Propranolol	CC(C)NCC(O)COc1cccc2ccccc12	AQHHHDLHHXJYJD-UHFFFAOYSA-N	C16H21NO2	259.157	260.165	258.15	DTXSID6023525	Propranolol	525-66-6	CAS_RN:525-66-6	AQHHHDLHHXJYJD-UHFFFAOYSA-N	1-[(Naphthalen-1-yl)oxy]-3-[(propan-2-yl)amino]propan-2-ol	CC(C)NCC(O)COC1=C2C=CC=CC2=CC=C1	InChI=1S/C16H21NO2/c1-12(2)17-10-14(18)11-19-16-9-5-7-13-6-3-4-8-15(13)16/h3-9,12,14,17-18H,10-11H2,1-2H3	InChI=1/C16H21NO2/c1-12(2)17-10-14(18)11-19-16-9-5-7-13-6-3-4-8-15(13)16/h3-9,12,14,17-18H,10-11H2,1-2H3	C16H21NO2	259.157
8557	0040_Verapamil	COc1ccc(CCN(C)CCCC(C#N)(C(C)C)c2ccc(OC)c(OC)c2)cc1OC	SGTNSNPWRIOYBX-UHFFFAOYSA-N	C27H38N2O4	454.283	455.29	453.276	DTXSID9041152	Verapamil	52-53-9	CAS_RN:52-53-9	SGTNSNPWRIOYBX-UHFFFAOYSA-N	2-(3,4-Dimethoxyphenyl)-5-{[2-(3,4-dimethoxyphenyl)ethyl](methyl)amino}-2-(propan-2-yl)pentanenitrile	COC1=CC=C(CCN(C)CCCC(C#N)(C(C)C)C2=CC=C(OC)C(OC)=C2)C=C1OC	InChI=1S/C27H38N2O4/c1-20(2)27(19-28,22-10-12-24(31-5)26(18-22)33-7)14-8-15-29(3)16-13-21-9-11-23(30-4)25(17-21)32-6/h9-12,17-18,20H,8,13-16H2,1-7H3	InChI=1/C27H38N2O4/c1-20(2)27(19-28,22-10-12-24(31-5)26(18-22)33-7)14-8-15-29(3)16-13-21-9-11-23(30-4)25(17-21)32-6/h9-12,17-18,20H,8,13-16H2,1-7H3	C27H38N2O4	454.283
8558	0042_Pravastatin	CC[C@H](C)C(=O)O[C@H]1C[C@H](O)C=C2C=C[C@H](C)[C@H](CC[C@@H](O)C[C@@H](O)CC(O)=O)[C@@H]12	TUZYXOIXSAXUGO-PZAWKZKUSA-N	C23H36O7	424.246	425.253	423.239	DTXSID6023498	Pravastatin	81093-37-0	CAS_RN:81093-37-0	TUZYXOIXSAXUGO-PZAWKZKUSA-N	(3R,5R)-3,5-Dihydroxy-7-[(1S,2S,6S,8S,8aR)-6-hydroxy-2-methyl-8-{[(2S)-2-methylbutanoyl]oxy}-1,2,6,7,8,8a-hexahydronaphthalen-1-yl]heptanoic acid	CC[C@H](C)C(=O)O[C@H]1C[C@H](O)C=C2C=C[C@H](C)[C@H](CC[C@@H](O)C[C@@H](O)CC(O)=O)[C@@H]12	InChI=1S/C23H36O7/c1-4-13(2)23(29)30-20-11-17(25)9-15-6-5-14(3)19(22(15)20)8-7-16(24)10-18(26)12-21(27)28/h5-6,9,13-14,16-20,22,24-26H,4,7-8,10-12H2,1-3H3,(H,27,28)/t13-,14-,16+,17+,18+,19-,20-,22-/m0/s1	InChI=1S/C23H36O7/c1-4-13(2)23(29)30-20-11-17(25)9-15-6-5-14(3)19(22(15)20)8-7-16(24)10-18(26)12-21(27)28/h5-6,9,13-14,16-20,22,24-26H,4,7-8,10-12H2,1-3H3,(H,27,28)/t13-,14-,16+,17+,18+,19-,20-,22-/m0/s1	C23H36O7	424.246
8559	0074_N-Acetyl-4-aminoantipyrine	CN1N(C(=O)C(NC(C)=O)=C1C)c1ccccc1	OIAGWXKSCXPNNZ-UHFFFAOYSA-N	C13H15N3O2	245.116	246.124	244.109	DTXSID40232106	N-Acetylaminoantipyrine	83-15-8	CAS_RN:83-15-8	OIAGWXKSCXPNNZ-UHFFFAOYSA-N	N-(1,5-Dimethyl-3-oxo-2-phenyl-2,3-dihydro-1H-pyrazol-4-yl)acetamide	CN1N(C(=O)C(NC(C)=O)=C1C)C1=CC=CC=C1	InChI=1S/C13H15N3O2/c1-9-12(14-10(2)17)13(18)16(15(9)3)11-7-5-4-6-8-11/h4-8H,1-3H3,(H,14,17)	InChI=1S/C13H15N3O2/c1-9-12(14-10(2)17)13(18)16(15(9)3)11-7-5-4-6-8-11/h4-8H,1-3H3,(H,14,17)	C13H15N3O2	245.116
8560	0162_Diazepam	CN1c2ccc(Cl)cc2C(=NCC1=O)c1ccccc1	AAOVKJBEBIDNHE-UHFFFAOYSA-N	C16H13ClN2O	284.072	285.079	283.064	DTXSID4020406	Diazepam	439-14-5	CAS_RN:439-14-5	AAOVKJBEBIDNHE-UHFFFAOYSA-N	7-Chloro-1-methyl-5-phenyl-1,3-dihydro-2H-1,4-benzodiazepin-2-one	CN1C2=C(C=C(Cl)C=C2)C(=NCC1=O)C1=CC=CC=C1	InChI=1S/C16H13ClN2O/c1-19-14-8-7-12(17)9-13(14)16(18-10-15(19)20)11-5-3-2-4-6-11/h2-9H,10H2,1H3	InChI=1S/C16H13ClN2O/c1-19-14-8-7-12(17)9-13(14)16(18-10-15(19)20)11-5-3-2-4-6-11/h2-9H,10H2,1H3	C16H13ClN2O	284.072
8561	0171_Clarithromycin	CC[C@H]1OC(=O)[C@H](C)[C@@H](O[C@H]2C[C@@](C)(OC)[C@@H](O)[C@H](C)O2)[C@H](C)[C@@H](O[C@@H]2O[C@H](C)C[C@@H]([C@H]2O)N(C)C)[C@@](C)(C[C@@H](C)C(=O)[C@H](C)[C@@H](O)[C@]1(C)O)OC	AGOYDEPGAOXOCK-KCBOHYOISA-N	C38H69NO13	747.477	748.484	746.47	DTXSID3022829	Clarithromycin	81103-11-9	CAS_RN:81103-11-9	AGOYDEPGAOXOCK-KCBOHYOISA-N	-	CC[C@H]1OC(=O)[C@H](C)[C@@H](O[C@H]2C[C@@](C)(OC)[C@@H](O)[C@H](C)O2)[C@H](C)[C@@H](O[C@@H]2O[C@H](C)C[C@@H]([C@H]2O)N(C)C)[C@@](C)(C[C@@H](C)C(=O)[C@H](C)[C@@H](O)[C@]1(C)O)OC	InChI=1S/C38H69NO13/c1-15-26-38(10,45)31(42)21(4)28(40)19(2)17-37(9,47-14)33(52-35-29(41)25(39(11)12)16-20(3)48-35)22(5)30(23(6)34(44)50-26)51-27-18-36(8,46-13)32(43)24(7)49-27/h19-27,29-33,35,41-43,45H,15-18H2,1-14H3/t19-,20-,21+,22+,23-,24+,25+,26-,27+,29-,30+,31-,32+,33-,35+,36-,37-,38-/m1/s1	InChI=1S/C38H69NO13/c1-15-26-38(10,45)31(42)21(4)28(40)19(2)17-37(9,47-14)33(52-35-29(41)25(39(11)12)16-20(3)48-35)22(5)30(23(6)34(44)50-26)51-27-18-36(8,46-13)32(43)24(7)49-27/h19-27,29-33,35,41-43,45H,15-18H2,1-14H3/t19-,20-,21+,22+,23-,24+,25+,26-,27+,29-,30+,31-,32+,33-,35+,36-,37-,38-/m1/s1	C38H69NO13	747.477
8562	0174_Ketoprofen	CC(C(O)=O)c1cccc(c1)C(=O)c1ccccc1	DKYWVDODHFEZIM-UHFFFAOYSA-N	C16H14O3	254.094	255.102	253.087	DTXSID6020771	Ketoprofen	22071-15-4	CAS_RN:22071-15-4	DKYWVDODHFEZIM-UHFFFAOYSA-N	2-(3-Benzoylphenyl)propanoic acid	CC(C(O)=O)C1=CC(=CC=C1)C(=O)C1=CC=CC=C1	InChI=1S/C16H14O3/c1-11(16(18)19)13-8-5-9-14(10-13)15(17)12-6-3-2-4-7-12/h2-11H,1H3,(H,18,19)	InChI=1/C16H14O3/c1-11(16(18)19)13-8-5-9-14(10-13)15(17)12-6-3-2-4-7-12/h2-11H,1H3,(H,18,19)	C16H14O3	254.094
8563	0176_Sulfamethoxazole	Cc1cc(NS(=O)(=O)c2ccc(N)cc2)no1	JLKIGFTWXXRPMT-UHFFFAOYSA-N	C10H11N3O3S	253.052	254.059	252.045	DTXSID8026064	Sulfamethoxazole	723-46-6	CAS_RN:723-46-6	JLKIGFTWXXRPMT-UHFFFAOYSA-N	4-Amino-N-(5-methyl-1,2-oxazol-3-yl)benzene-1-sulfonamide	CC1=CC(NS(=O)(=O)C2=CC=C(N)C=C2)=NO1	InChI=1S/C10H11N3O3S/c1-7-6-10(12-16-7)13-17(14,15)9-4-2-8(11)3-5-9/h2-6H,11H2,1H3,(H,12,13)	InChI=1S/C10H11N3O3S/c1-7-6-10(12-16-7)13-17(14,15)9-4-2-8(11)3-5-9/h2-6H,11H2,1H3,(H,12,13)	C10H11N3O3S	253.052
8564	0178_Sulfapyridine	Nc1ccc(cc1)S(=O)(=O)Nc1ccccn1	GECHUMIMRBOMGK-UHFFFAOYSA-N	C11H11N3O2S	249.057	250.064	248.05	DTXSID3026067	Sulfapyridine	144-83-2	CAS_RN:144-83-2	GECHUMIMRBOMGK-UHFFFAOYSA-N	4-Amino-N-(pyridin-2-yl)benzene-1-sulfonamide	NC1=CC=C(C=C1)S(=O)(=O)NC1=CC=CC=N1	InChI=1S/C11H11N3O2S/c12-9-4-6-10(7-5-9)17(15,16)14-11-3-1-2-8-13-11/h1-8H,12H2,(H,13,14)	InChI=1S/C11H11N3O2S/c12-9-4-6-10(7-5-9)17(15,16)14-11-3-1-2-8-13-11/h1-8H,12H2,(H,13,14)	C11H11N3O2S	249.057
8565	0186_Ibuprofen	CC(C)Cc1ccc(cc1)C(C)C(O)=O	HEFNNWSXXWATRW-UHFFFAOYSA-N	C13H18O2	206.131	207.138	205.123	DTXSID5020732	Ibuprofen	15687-27-1	CAS_RN:15687-27-1	HEFNNWSXXWATRW-UHFFFAOYSA-N	2-[4-(2-Methylpropyl)phenyl]propanoic acid	CC(C)CC1=CC=C(C=C1)C(C)C(O)=O	InChI=1S/C13H18O2/c1-9(2)8-11-4-6-12(7-5-11)10(3)13(14)15/h4-7,9-10H,8H2,1-3H3,(H,14,15)	InChI=1/C13H18O2/c1-9(2)8-11-4-6-12(7-5-11)10(3)13(14)15/h4-7,9-10H,8H2,1-3H3,(H,14,15)	C13H18O2	206.131
8566	0195_2-(2-(Chlorophenyl)amino)benzaldehyde	ClC1=CC=CC=C1NC1=CC=CC=C1C=O	DAAHPDZFLSFYPJ-UHFFFAOYSA-N	C13H10ClNO	231.045	232.052	230.038	DTXSID20698322	2-(2-Chloroanilino)benzaldehyde	71758-44-6	CAS_RN:71758-44-6	DAAHPDZFLSFYPJ-UHFFFAOYSA-N	2-(2-Chloroanilino)benzaldehyde	ClC1=CC=CC=C1NC1=CC=CC=C1C=O	InChI=1S/C13H10ClNO/c14-11-6-2-4-8-13(11)15-12-7-3-1-5-10(12)9-16/h1-9,15H	InChI=1S/C13H10ClNO/c14-11-6-2-4-8-13(11)15-12-7-3-1-5-10(12)9-16/h1-9,15H	C13H10ClNO	231.045
8567	0199_Flutamide	CC(C)C(=O)Nc1ccc(c(c1)C(F)(F)F)[N+]([O-])=O	MKXKFYHWDHIYRV-UHFFFAOYSA-N	C11H11F3N2O3	276.072	277.079	275.065	DTXSID7032004	Flutamide	13311-84-7	CAS_RN:13311-84-7	MKXKFYHWDHIYRV-UHFFFAOYSA-N	2-Methyl-N-[4-nitro-3-(trifluoromethyl)phenyl]propanamide	CC(C)C(=O)NC1=CC(=C(C=C1)[N+]([O-])=O)C(F)(F)F	InChI=1S/C11H11F3N2O3/c1-6(2)10(17)15-7-3-4-9(16(18)19)8(5-7)11(12,13)14/h3-6H,1-2H3,(H,15,17)	InChI=1S/C11H11F3N2O3/c1-6(2)10(17)15-7-3-4-9(16(18)19)8(5-7)11(12,13)14/h3-6H,1-2H3,(H,15,17)	C11H11F3N2O3	276.072
8568	0204_Carbamazepine	NC(=O)N1c2ccccc2C=Cc2ccccc12	FFGPTBGBLSHEPO-UHFFFAOYSA-N	C15H12N2O	236.095	237.102	235.088	DTXSID4022731	Carbamazepine	298-46-4	CAS_RN:298-46-4	FFGPTBGBLSHEPO-UHFFFAOYSA-N	5H-Dibenzo[b,f]azepine-5-carboxamide	NC(=O)N1C2=CC=CC=C2C=CC2=C1C=CC=C2	InChI=1S/C15H12N2O/c16-15(18)17-13-7-3-1-5-11(13)9-10-12-6-2-4-8-14(12)17/h1-10H,(H2,16,18)	InChI=1S/C15H12N2O/c16-15(18)17-13-7-3-1-5-11(13)9-10-12-6-2-4-8-14(12)17/h1-10H,(H2,16,18)	C15H12N2O	236.095
8569	0235_Diclofenac	OC(=O)Cc1ccccc1Nc1c(Cl)cccc1Cl	DCOPUUMXTXDBNB-UHFFFAOYSA-N	C14H11Cl2NO2	295.017	296.024	294.009	DTXSID6022923	Diclofenac	15307-86-5	CAS_RN:15307-86-5	DCOPUUMXTXDBNB-UHFFFAOYSA-N	[2-(2,6-Dichloroanilino)phenyl]acetic acid	OC(=O)CC1=C(NC2=C(Cl)C=CC=C2Cl)C=CC=C1	InChI=1S/C14H11Cl2NO2/c15-10-5-3-6-11(16)14(10)17-12-7-2-1-4-9(12)8-13(18)19/h1-7,17H,8H2,(H,18,19)	InChI=1S/C14H11Cl2NO2/c15-10-5-3-6-11(16)14(10)17-12-7-2-1-4-9(12)8-13(18)19/h1-7,17H,8H2,(H,18,19)	C14H11Cl2NO2	295.017
8570	0246_Mefenamic acid	Cc1cccc(Nc2ccccc2C(O)=O)c1C	HYYBABOKPJLUIN-UHFFFAOYSA-N	C15H15NO2	241.11	242.118	240.103	DTXSID5023243	Mefenamic acid	61-68-7	CAS_RN:61-68-7	HYYBABOKPJLUIN-UHFFFAOYSA-N	2-(2,3-Dimethylanilino)benzoic acid	CC1=C(C)C(NC2=C(C=CC=C2)C(O)=O)=CC=C1	InChI=1S/C15H15NO2/c1-10-6-5-9-13(11(10)2)16-14-8-4-3-7-12(14)15(17)18/h3-9,16H,1-2H3,(H,17,18)	InChI=1S/C15H15NO2/c1-10-6-5-9-13(11(10)2)16-14-8-4-3-7-12(14)15(17)18/h3-9,16H,1-2H3,(H,17,18)	C15H15NO2	241.11
8571	0278_Enrofloxacin	CCN1CCN(CC1)c1cc2N(C=C(C(O)=O)C(=O)c2cc1F)C1CC1	SPFYMRJSYKOXGV-UHFFFAOYSA-N	C19H22FN3O3	359.165	360.172	358.157	DTXSID1045619	Enrofloxacin	93106-60-6	CAS_RN:93106-60-6	SPFYMRJSYKOXGV-UHFFFAOYSA-N	1-Cyclopropyl-7-(4-ethylpiperazin-1-yl)-6-fluoro-4-oxo-1,4-dihydroquinoline-3-carboxylic acid	CCN1CCN(CC1)C1=CC2=C(C=C1F)C(=O)C(=CN2C1CC1)C(O)=O	InChI=1S/C19H22FN3O3/c1-2-21-5-7-22(8-6-21)17-10-16-13(9-15(17)20)18(24)14(19(25)26)11-23(16)12-3-4-12/h9-12H,2-8H2,1H3,(H,25,26)	InChI=1S/C19H22FN3O3/c1-2-21-5-7-22(8-6-21)17-10-16-13(9-15(17)20)18(24)14(19(25)26)11-23(16)12-3-4-12/h9-12H,2-8H2,1H3,(H,25,26)	C19H22FN3O3	359.165
8572	0279_Roxithromycin	CC[C@H]1OC(=O)[C@H](C)[C@@H](OC2CC(C)(OC)C(O)C(C)O2)[C@H](C)[C@@H](OC2OC(C)CC(C2O)N(C)C)[C@](C)(O)C[C@@H](C)\C(=N/OCOCCOC)[C@H](C)[C@@H](O)[C@]1(C)O	RXZBMPWDPOLZGW-KMAKEOJNSA-N	C41H76N2O15	836.525	837.532	835.517	DTXSID8041117	Roxithromycin	80214-83-1	CAS_RN:80214-83-1	RXZBMPWDPOLZGW-HITVVWEBSA-N	-	CC[C@H]1OC(=O)[C@H](C)[C@@H](O[C@H]2C[C@@](C)(OC)[C@@H](O)[C@H](C)O2)[C@H](C)[C@@H](O[C@@H]2O[C@H](C)C[C@@H]([C@H]2O)N(C)C)[C@](C)(O)C[C@@H](C)C(=NOCOCCOC)[C@H](C)[C@@H](O)[C@]1(C)O	InChI=1S/C41H76N2O15/c1-15-29-41(10,49)34(45)24(4)31(42-53-21-52-17-16-50-13)22(2)19-39(8,48)36(58-38-32(44)28(43(11)12)18-23(3)54-38)25(5)33(26(6)37(47)56-29)57-30-20-40(9,51-14)35(46)27(7)55-30/h22-30,32-36,38,44-46,48-49H,15-21H2,1-14H3/t22-,23-,24+,25+,26-,27+,28+,29-,30+,32-,33+,34-,35+,36-,38+,39-,40-,41-/m1/s1	InChI=1S/C41H76N2O15/c1-15-29-41(10,49)34(45)24(4)31(42-53-21-52-17-16-50-13)22(2)19-39(8,48)36(58-38-32(44)28(43(11)12)18-23(3)54-38)25(5)33(26(6)37(47)56-29)57-30-20-40(9,51-14)35(46)27(7)55-30/h22-30,32-36,38,44-46,48-49H,15-21H2,1-14H3/t22-,23-,24+,25+,26-,27+,28+,29-,30+,32-,33+,34-,35+,36-,38+,39-,40-,41-/m1/s1	C41H76N2O15	836.525
8573	0338_Pindolol	CC(C)NCC(O)COc1cccc2[nH]ccc12	JZQKKSLKJUAGIC-UHFFFAOYSA-N	C14H20N2O2	248.152	249.16	247.145	DTXSID8023476	Pindolol	13523-86-9	CAS_RN:13523-86-9	JZQKKSLKJUAGIC-UHFFFAOYSA-N	1-[(1H-Indol-4-yl)oxy]-3-[(propan-2-yl)amino]propan-2-ol	CC(C)NCC(O)COC1=C2C=CNC2=CC=C1	InChI=1S/C14H20N2O2/c1-10(2)16-8-11(17)9-18-14-5-3-4-13-12(14)6-7-15-13/h3-7,10-11,15-17H,8-9H2,1-2H3	InChI=1/C14H20N2O2/c1-10(2)16-8-11(17)9-18-14-5-3-4-13-12(14)6-7-15-13/h3-7,10-11,15-17H,8-9H2,1-2H3	C14H20N2O2	248.152
8574	0359_Ketoconazole	CC(=O)N1CCN(CC1)c1ccc(OC[C@@H]2CO[C@](Cn3ccnc3)(O2)c2ccc(Cl)cc2Cl)cc1	XMAYWYJOQHXEEK-ZEQKJWHPSA-N	C26H28Cl2N4O4	530.149	531.156	529.141	DTXSID60161949	Ketoconazole, (2S,4R)-	142128-57-2	CAS_RN:142128-57-2	XMAYWYJOQHXEEK-ZEQKJWHPSA-N	1-{4-[4-({(2S,4R)-2-(2,4-Dichlorophenyl)-2-[(1H-imidazol-1-yl)methyl]-1,3-dioxolan-4-yl}methoxy)phenyl]piperazin-1-yl}ethan-1-one	CC(=O)N1CCN(CC1)C1=CC=C(OC[C@@H]2CO[C@](CN3C=CN=C3)(O2)C2=C(Cl)C=C(Cl)C=C2)C=C1	InChI=1S/C26H28Cl2N4O4/c1-19(33)31-10-12-32(13-11-31)21-3-5-22(6-4-21)34-15-23-16-35-26(36-23,17-30-9-8-29-18-30)24-7-2-20(27)14-25(24)28/h2-9,14,18,23H,10-13,15-17H2,1H3/t23-,26-/m1/s1	InChI=1S/C26H28Cl2N4O4/c1-19(33)31-10-12-32(13-11-31)21-3-5-22(6-4-21)34-15-23-16-35-26(36-23,17-30-9-8-29-18-30)24-7-2-20(27)14-25(24)28/h2-9,14,18,23H,10-13,15-17H2,1H3/t23-,26-/m1/s1	C26H28Cl2N4O4	530.149
8575	0441_Lidocaine	CCN(CC)CC(=O)Nc1c(C)cccc1C	NNJVILVZKWQKPM-UHFFFAOYSA-N	C14H22N2O	234.173	235.18	233.166	DTXSID1045166	Lidocaine	137-58-6	CAS_RN:137-58-6	NNJVILVZKWQKPM-UHFFFAOYSA-N	N-(2,6-Dimethylphenyl)-N~2~,N~2~-diethylglycinamide	CCN(CC)CC(=O)NC1=C(C)C=CC=C1C	InChI=1S/C14H22N2O/c1-5-16(6-2)10-13(17)15-14-11(3)8-7-9-12(14)4/h7-9H,5-6,10H2,1-4H3,(H,15,17)	InChI=1S/C14H22N2O/c1-5-16(6-2)10-13(17)15-14-11(3)8-7-9-12(14)4/h7-9H,5-6,10H2,1-4H3,(H,15,17)	C14H22N2O	234.173
8576	0443_Tramadol	COc1cccc(c1)[C@@]1(O)CCCC[C@@H]1CN(C)C	TVYLLZQTGLZFBW-ZBFHGGJFSA-N	C16H25NO2	263.189	264.196	262.181	DTXSID90858931	Tramadol	27203-92-5	CAS_RN:27203-92-5	TVYLLZQTGLZFBW-ZBFHGGJFSA-N	-	COC1=CC=CC(=C1)[C@@]1(O)CCCC[C@@H]1CN(C)C	InChI=1S/C16H25NO2/c1-17(2)12-14-7-4-5-10-16(14,18)13-8-6-9-15(11-13)19-3/h6,8-9,11,14,18H,4-5,7,10,12H2,1-3H3/t14-,16+/m1/s1	InChI=1/C16H25NO2/c1-17(2)12-14-7-4-5-10-16(14,18)13-8-6-9-15(11-13)19-3/h6,8-9,11,14,18H,4-5,7,10,12H2,1-3H3/t14-,16+/s2	C16H25NO2	263.189
8577	0445_Mycophenolic acid	COc1c(C)c2COC(=O)c2c(O)c1C\C=C(/C)CCC(O)=O	HPNSFSBZBAHARI-RUDMXATFSA-N	C17H20O6	320.126	321.133	319.119	DTXSID4041070	Mycophenolic acid	24280-93-1	CAS_RN:24280-93-1	HPNSFSBZBAHARI-RUDMXATFSA-N	(4E)-6-(4-Hydroxy-6-methoxy-7-methyl-3-oxo-1,3-dihydro-2-benzofuran-5-yl)-4-methylhex-4-enoic acid	COC1=C(C)C2=C(C(=O)OC2)C(O)=C1C\C=C(/C)CCC(O)=O	InChI=1S/C17H20O6/c1-9(5-7-13(18)19)4-6-11-15(20)14-12(8-23-17(14)21)10(2)16(11)22-3/h4,20H,5-8H2,1-3H3,(H,18,19)/b9-4+	InChI=1S/C17H20O6/c1-9(5-7-13(18)19)4-6-11-15(20)14-12(8-23-17(14)21)10(2)16(11)22-3/h4,20H,5-8H2,1-3H3,(H,18,19)/b9-4+	C17H20O6	320.126
8578	0459_Trimethoprim	COc1cc(Cc2cnc(N)nc2N)cc(OC)c1OC	IEDVJHCEMCRBQM-UHFFFAOYSA-N	C14H18N4O3	290.138	291.145	289.131	DTXSID3023712	Trimethoprim	738-70-5	CAS_RN:738-70-5	IEDVJHCEMCRBQM-UHFFFAOYSA-N	5-[(3,4,5-Trimethoxyphenyl)methyl]pyrimidine-2,4-diamine	COC1=CC(CC2=CN=C(N)N=C2N)=CC(OC)=C1OC	InChI=1S/C14H18N4O3/c1-19-10-5-8(6-11(20-2)12(10)21-3)4-9-7-17-14(16)18-13(9)15/h5-7H,4H2,1-3H3,(H4,15,16,17,18)	InChI=1S/C14H18N4O3/c1-19-10-5-8(6-11(20-2)12(10)21-3)4-9-7-17-14(16)18-13(9)15/h5-7H,4H2,1-3H3,(H4,15,16,17,18)	C14H18N4O3	290.138
8579	0461_4-Formyl-antipyrine	CN1N(C(=O)C(C=O)=C1C)c1ccccc1	QFYZFYDOEJZMDX-UHFFFAOYSA-N	C12H12N2O2	216.09	217.097	215.083	DTXSID10241720	2,3-Dihydro-1,5-dimethyl-3-oxo-2-phenyl-1H-pyrazole-4-carbaldehyde	950-81-2	CAS_RN:950-81-2	QFYZFYDOEJZMDX-UHFFFAOYSA-N	1,5-Dimethyl-3-oxo-2-phenyl-2,3-dihydro-1H-pyrazole-4-carbaldehyde	CN1N(C(=O)C(C=O)=C1C)C1=CC=CC=C1	InChI=1S/C12H12N2O2/c1-9-11(8-15)12(16)14(13(9)2)10-6-4-3-5-7-10/h3-8H,1-2H3	InChI=1S/C12H12N2O2/c1-9-11(8-15)12(16)14(13(9)2)10-6-4-3-5-7-10/h3-8H,1-2H3	C12H12N2O2	216.09
8580	0462_Crotamiton	CCN(C(=O)\C=C\C)c1ccccc1C	DNTGGZPQPQTDQF-XBXARRHUSA-N	C13H17NO	203.131	204.138	202.124	DTXSID6040664	Crotamiton	483-63-6	CAS_RN:483-63-6	DNTGGZPQPQTDQF-UHFFFAOYSA-N	N-Ethyl-N-(2-methylphenyl)but-2-enamide	CCN(C(=O)C=CC)C1=CC=CC=C1C	InChI=1S/C13H17NO/c1-4-8-13(15)14(5-2)12-10-7-6-9-11(12)3/h4,6-10H,5H2,1-3H3	InChI=1S/C13H17NO/c1-4-8-13(15)14(5-2)12-10-7-6-9-11(12)3/h4,6-10H,5H2,1-3H3	C13H17NO	203.131
8581	0465_10,11-Dihydro-10,11-dihydroxycarbamazepine	NC(=O)N1c2ccccc2C(O)C(O)c2ccccc12	PRGQOPPDPVELEG-UHFFFAOYSA-N	C15H14N2O3	270.1	271.108	269.093	DTXSID30891504	10,11-Dihydro-10,11-dihydroxycarbamazepine	35079-97-1	CAS_RN:35079-97-1	PRGQOPPDPVELEG-UHFFFAOYSA-N	10,11-Dihydroxy-10,11-dihydro-5H-dibenzo[b,f]azepine-5-carboxamide	NC(=O)N1C2=CC=CC=C2C(O)C(O)C2=C1C=CC=C2	InChI=1S/C15H14N2O3/c16-15(20)17-11-7-3-1-5-9(11)13(18)14(19)10-6-2-4-8-12(10)17/h1-8,13-14,18-19H,(H2,16,20)	InChI=1/C15H14N2O3/c16-15(20)17-11-7-3-1-5-9(11)13(18)14(19)10-6-2-4-8-12(10)17/h1-8,13-14,18-19H,(H2,16,20)	C15H14N2O3	270.1
8582	0467_Cetirizine	OC(=O)COCCN1CCN(CC1)C(c1ccccc1)c1ccc(Cl)cc1	ZKLPARSLTMPFCP-UHFFFAOYSA-N	C21H25ClN2O3	388.155	389.163	387.148	DTXSID4022787	Cetirizine	83881-51-0	CAS_RN:83881-51-0	ZKLPARSLTMPFCP-UHFFFAOYSA-N	(2-{4-[(4-Chlorophenyl)(phenyl)methyl]piperazin-1-yl}ethoxy)acetic acid	OC(=O)COCCN1CCN(CC1)C(C1=CC=CC=C1)C1=CC=C(Cl)C=C1	InChI=1S/C21H25ClN2O3/c22-19-8-6-18(7-9-19)21(17-4-2-1-3-5-17)24-12-10-23(11-13-24)14-15-27-16-20(25)26/h1-9,21H,10-16H2,(H,25,26)	InChI=1/C21H25ClN2O3/c22-19-8-6-18(7-9-19)21(17-4-2-1-3-5-17)24-12-10-23(11-13-24)14-15-27-16-20(25)26/h1-9,21H,10-16H2,(H,25,26)	C21H25ClN2O3	388.155
8583	0470_2-Hydroxycarbamazepine	c1ccc2c(c1)C=Cc3cc(ccc3N2C(=N)O)O	VPZIYMMSJFWLSP-UHFFFAOYSA-N	C15H12N2O2	252.09	253.097	251.083	DTXSID20218201	2-Hydroxycarbamazepine	68011-66-5	CAS_RN:68011-66-5	VPZIYMMSJFWLSP-UHFFFAOYSA-N	2-Hydroxy-5H-dibenzo[b,f]azepine-5-carboxamide	NC(=O)N1C2=CC=CC=C2C=CC2=C1C=CC(O)=C2	InChI=1S/C15H12N2O2/c16-15(19)17-13-4-2-1-3-10(13)5-6-11-9-12(18)7-8-14(11)17/h1-9,18H,(H2,16,19)	InChI=1S/C15H12N2O2/c16-15(19)17-13-4-2-1-3-10(13)5-6-11-9-12(18)7-8-14(11)17/h1-9,18H,(H2,16,19)	C15H12N2O2	252.09
8584	0472_10,11-Dihydro-10-hydroxycarbamazepine	NC(=O)N1c2ccccc2CCc2ccccc12	PHNLCHMJDSSPDQ-UHFFFAOYSA-N	C15H14N2O	238.111	239.118	237.103	DTXSID90189151	10,11-Dihydrocarbamazepine	3564-73-6	CAS_RN:3564-73-6	PHNLCHMJDSSPDQ-UHFFFAOYSA-N	10,11-Dihydro-5H-dibenzo[b,f]azepine-5-carboxamide	NC(=O)N1C2=CC=CC=C2CCC2=CC=CC=C12	InChI=1S/C15H14N2O/c16-15(18)17-13-7-3-1-5-11(13)9-10-12-6-2-4-8-14(12)17/h1-8H,9-10H2,(H2,16,18)	InChI=1S/C15H14N2O/c16-15(18)17-13-7-3-1-5-11(13)9-10-12-6-2-4-8-14(12)17/h1-8H,9-10H2,(H2,16,18)	C15H14N2O	238.111
8585	0475_Amantadine	NC12CC3CC(CC(C3)C1)C2	DKNWSYNQZKUICI-UHFFFAOYSA-N	C10H17N	151.136	152.143	150.129	DTXSID8022117	Amantadine	768-94-5	CAS_RN:768-94-5	DKNWSYNQZKUICI-UHFFFAOYSA-N	Adamantan-1-amine	NC12CC3CC(CC(C3)C1)C2	InChI=1S/C10H17N/c11-10-4-7-1-8(5-10)3-9(2-7)6-10/h7-9H,1-6,11H2	InChI=1S/C10H17N/c11-10-4-7-1-8(5-10)3-9(2-7)6-10/h7-9H,1-6,11H2	C10H17N	151.136
8586	0492_N-Formyl-4-aminoantipyrine	CN1N(C(=O)C(NC=O)=C1C)c1ccccc1	WSJBSKRPKADYRQ-UHFFFAOYSA-N	C12H13N3O2	231.101	232.108	230.093	DTXSID10168241	4-Formylaminoantipyrine	1672-58-8	CAS_RN:1672-58-8	WSJBSKRPKADYRQ-UHFFFAOYSA-N	N-(1,5-Dimethyl-3-oxo-2-phenyl-2,3-dihydro-1H-pyrazol-4-yl)formamide	CN1N(C(=O)C(NC=O)=C1C)C1=CC=CC=C1	InChI=1S/C12H13N3O2/c1-9-11(13-8-16)12(17)15(14(9)2)10-6-4-3-5-7-10/h3-8H,1-2H3,(H,13,16)	InChI=1S/C12H13N3O2/c1-9-11(13-8-16)12(17)15(14(9)2)10-6-4-3-5-7-10/h3-8H,1-2H3,(H,13,16)	C12H13N3O2	231.101
8587	0512_Gabapentin	C1CCC(CC1)(CC(=O)O)CN	UGJMXCAKCUNAIE-UHFFFAOYSA-N	C9H17NO2	171.126	172.133	170.119	DTXSID0020074	Gabapentin	60142-96-3	CAS_RN:60142-96-3	UGJMXCAKCUNAIE-UHFFFAOYSA-N	[1-(Aminomethyl)cyclohexyl]acetic acid	NCC1(CC(O)=O)CCCCC1	InChI=1S/C9H17NO2/c10-7-9(6-8(11)12)4-2-1-3-5-9/h1-7,10H2,(H,11,12)	InChI=1S/C9H17NO2/c10-7-9(6-8(11)12)4-2-1-3-5-9/h1-7,10H2,(H,11,12)	C9H17NO2	171.126
8588	0514_Finasteride	C[C@]12CC[C@H]3[C@H]([C@@H]1CC[C@@H]2/C(=N/C(C)(C)C)/O)CC[C@@H]4[C@@]3(C=CC(=N4)O)C	DBEPLOCGEIEOCV-WSBQPABSSA-N	C23H36N2O2	372.278	373.285	371.27	DTXSID3020625	Finasteride	98319-26-7	CAS_RN:98319-26-7	DBEPLOCGEIEOCV-WSBQPABSSA-N	(4aR,4bS,6aS,7S,9aS,9bS,11aR)-N-tert-Butyl-4a,6a-dimethyl-2-oxo-2,4a,4b,5,6,6a,7,8,9,9a,9b,10,11,11a-tetradecahydro-1H-indeno[5,4-f]quinoline-7-carboxamide	CC(C)(C)NC(=O)[C@H]1CC[C@H]2[C@@H]3CC[C@H]4NC(=O)C=C[C@]4(C)[C@H]3CC[C@]12C	InChI=1S/C23H36N2O2/c1-21(2,3)25-20(27)17-8-7-15-14-6-9-18-23(5,13-11-19(26)24-18)16(14)10-12-22(15,17)4/h11,13-18H,6-10,12H2,1-5H3,(H,24,26)(H,25,27)/t14-,15-,16-,17+,18+,22-,23+/m0/s1	InChI=1S/C23H36N2O2/c1-21(2,3)25-20(27)17-8-7-15-14-6-9-18-23(5,13-11-19(26)24-18)16(14)10-12-22(15,17)4/h11,13-18H,6-10,12H2,1-5H3,(H,24,26)(H,25,27)/t14-,15-,16-,17+,18+,22-,23+/m0/s1	C23H36N2O2	372.278
8589	0515_Diphenhydramine	CN(C)CCOC(c1ccccc1)c1ccccc1	ZZVUWRFHKOJYTH-UHFFFAOYSA-N	C17H21NO	255.162	256.17	254.155	DTXSID4022949	Diphenhydramine	58-73-1	CAS_RN:58-73-1	ZZVUWRFHKOJYTH-UHFFFAOYSA-N	2-(Diphenylmethoxy)-N,N-dimethylethan-1-amine	CN(C)CCOC(C1=CC=CC=C1)C1=CC=CC=C1	InChI=1S/C17H21NO/c1-18(2)13-14-19-17(15-9-5-3-6-10-15)16-11-7-4-8-12-16/h3-12,17H,13-14H2,1-2H3	InChI=1S/C17H21NO/c1-18(2)13-14-19-17(15-9-5-3-6-10-15)16-11-7-4-8-12-16/h3-12,17H,13-14H2,1-2H3	C17H21NO	255.162
8590	0516_Acetyl-sulfamethoxazole	Cc1cc(no1)NS(=O)(=O)c2ccc(cc2)/N=C(\C)/O	GXPIUNZCALHVBA-UHFFFAOYSA-N	C12H13N3O4S	295.063	296.07	294.055	DTXSID8049044	N-Acetyl sulfamethoxazole	21312-10-7	CAS_RN:21312-10-7	GXPIUNZCALHVBA-UHFFFAOYSA-N	N-{4-[(5-Methyl-1,2-oxazol-3-yl)sulfamoyl]phenyl}acetamide	CC(=O)NC1=CC=C(C=C1)S(=O)(=O)NC1=NOC(C)=C1	InChI=1S/C12H13N3O4S/c1-8-7-12(14-19-8)15-20(17,18)11-5-3-10(4-6-11)13-9(2)16/h3-7H,1-2H3,(H,13,16)(H,14,15)	InChI=1S/C12H13N3O4S/c1-8-7-12(14-19-8)15-20(17,18)11-5-3-10(4-6-11)13-9(2)16/h3-7H,1-2H3,(H,13,16)(H,14,15)	C12H13N3O4S	295.063
8591	0517_Citalopram	CN(C)CCCC1(c2ccc(cc2CO1)C#N)c3ccc(cc3)F	WSEQXVZVJXJVFP-UHFFFAOYSA-N	C20H21FN2O	324.164	325.171	323.157	DTXSID8022826	Citalopram	59729-33-8	CAS_RN:59729-33-8	WSEQXVZVJXJVFP-UHFFFAOYSA-N	1-[3-(Dimethylamino)propyl]-1-(4-fluorophenyl)-1,3-dihydro-2-benzofuran-5-carbonitrile	CN(C)CCCC1(OCC2=CC(=CC=C12)C#N)C1=CC=C(F)C=C1	InChI=1S/C20H21FN2O/c1-23(2)11-3-10-20(17-5-7-18(21)8-6-17)19-9-4-15(13-22)12-16(19)14-24-20/h4-9,12H,3,10-11,14H2,1-2H3	InChI=1/C20H21FN2O/c1-23(2)11-3-10-20(17-5-7-18(21)8-6-17)19-9-4-15(13-22)12-16(19)14-24-20/h4-9,12H,3,10-11,14H2,1-2H3	C20H21FN2O	324.164
8592	0534_Amitriptyline	CN(C)CCC=C1c2ccccc2CCc2ccccc12	KRMDCWKBEZIMAB-UHFFFAOYSA-N	C20H23N	277.183	278.19	276.176	DTXSID7022594	Amitriptyline	50-48-6	CAS_RN:50-48-6	KRMDCWKBEZIMAB-UHFFFAOYSA-N	3-(10,11-Dihydro-5H-dibenzo[a,d][7]annulen-5-ylidene)-N,N-dimethylpropan-1-amine	CN(C)CCC=C1C2=CC=CC=C2CCC2=C1C=CC=C2	InChI=1S/C20H23N/c1-21(2)15-7-12-20-18-10-5-3-8-16(18)13-14-17-9-4-6-11-19(17)20/h3-6,8-12H,7,13-15H2,1-2H3	InChI=1S/C20H23N/c1-21(2)15-7-12-20-18-10-5-3-8-16(18)13-14-17-9-4-6-11-19(17)20/h3-6,8-12H,7,13-15H2,1-2H3	C20H23N	277.183
8593	0536_Atorvastatin	CC(C)c1c(C(=O)Nc2ccccc2)c(c(-c2ccc(F)cc2)n1CC[C@@H](O)C[C@@H](O)CC(O)=O)-c1ccccc1	XUKUURHRXDUEBC-KAYWLYCHSA-N	C33H35FN2O5	558.253	559.26	557.246	DTXSID8029868	Atorvastatin	134523-00-5	CAS_RN:134523-00-5	XUKUURHRXDUEBC-KAYWLYCHSA-N	(3R,5R)-7-[2-(4-Fluorophenyl)-3-phenyl-4-(phenylcarbamoyl)-5-(propan-2-yl)-1H-pyrrol-1-yl]-3,5-dihydroxyheptanoic acid	CC(C)C1=C(C(=O)NC2=CC=CC=C2)C(=C(N1CC[C@@H](O)C[C@@H](O)CC(O)=O)C1=CC=C(F)C=C1)C1=CC=CC=C1	InChI=1S/C33H35FN2O5/c1-21(2)31-30(33(41)35-25-11-7-4-8-12-25)29(22-9-5-3-6-10-22)32(23-13-15-24(34)16-14-23)36(31)18-17-26(37)19-27(38)20-28(39)40/h3-16,21,26-27,37-38H,17-20H2,1-2H3,(H,35,41)(H,39,40)/t26-,27-/m1/s1	InChI=1S/C33H35FN2O5/c1-21(2)31-30(33(41)35-25-11-7-4-8-12-25)29(22-9-5-3-6-10-22)32(23-13-15-24(34)16-14-23)36(31)18-17-26(37)19-27(38)20-28(39)40/h3-16,21,26-27,37-38H,17-20H2,1-2H3,(H,35,41)(H,39,40)/t26-,27-/m1/s1	C33H35FN2O5	558.253
8594	0539_Azithromycin	CC[C@H]1OC(=O)[C@H](C)[C@@H](O[C@H]2C[C@@](C)(OC)[C@@H](O)[C@H](C)O2)C(C)[C@@H](O[C@@H]2O[C@H](C)C[C@@H]([C@H]2O)N(C)C)[C@](C)(O)C[C@@H](C)CN(C)[C@H](C)[C@@H](O)[C@]1(C)O	MQTOSJVFKKJCRP-OHJWJPDZSA-N	C38H72N2O12	748.509	749.516	747.501	DTXSID8030760	Azithromycin	83905-01-5	CAS_RN:83905-01-5	MQTOSJVFKKJCRP-BICOPXKESA-N	(2R,3S,4R,5R,8R,10R,11R,12S,13S,14R)-2-Ethyl-3,4,10-trihydroxy-3,5,6,8,10,12,14-heptamethyl-15-oxo-11-{[3,4,6-trideoxy-3-(dimethylamino)-beta-D-xylo-hexopyranosyl]oxy}-1-oxa-6-azacyclopentadecan-13-yl 2,6-dideoxy-3-C-methyl-3-O-methyl-alpha-L-ribo-hexopyranoside	CC[C@H]1OC(=O)[C@H](C)[C@@H](O[C@H]2C[C@@](C)(OC)[C@@H](O)[C@H](C)O2)[C@H](C)[C@@H](O[C@@H]2O[C@H](C)C[C@@H]([C@H]2O)N(C)C)[C@](C)(O)C[C@@H](C)CN(C)[C@H](C)[C@@H](O)[C@]1(C)O	InChI=1S/C38H72N2O12/c1-15-27-38(10,46)31(42)24(6)40(13)19-20(2)17-36(8,45)33(52-35-29(41)26(39(11)12)16-21(3)48-35)22(4)30(23(5)34(44)50-27)51-28-18-37(9,47-14)32(43)25(7)49-28/h20-33,35,41-43,45-46H,15-19H2,1-14H3/t20-,21-,22+,23-,24-,25+,26+,27-,28+,29-,30+,31-,32+,33-,35+,36-,37-,38-/m1/s1	InChI=1S/C38H72N2O12/c1-15-27-38(10,46)31(42)24(6)40(13)19-20(2)17-36(8,45)33(52-35-29(41)26(39(11)12)16-21(3)48-35)22(4)30(23(5)34(44)50-27)51-28-18-37(9,47-14)32(43)25(7)49-28/h20-33,35,41-43,45-46H,15-19H2,1-14H3/t20-,21-,22+,23-,24-,25+,26+,27-,28+,29-,30+,31-,32+,33-,35+,36-,37-,38-/m1/s1	C38H72N2O12	748.509
8595	0543_Bisoprolol	CC(C)NCC(O)COc1ccc(COCCOC(C)C)cc1	VHYCDWMUTMEGQY-UHFFFAOYSA-N	C18H31NO4	325.225	326.233	324.218	DTXSID6022682	Bisoprolol	66722-44-9	CAS_RN:66722-44-9	VHYCDWMUTMEGQY-UHFFFAOYSA-N	1-[(Propan-2-yl)amino]-3-[4-({2-[(propan-2-yl)oxy]ethoxy}methyl)phenoxy]propan-2-ol	CC(C)NCC(O)COC1=CC=C(COCCOC(C)C)C=C1	InChI=1S/C18H31NO4/c1-14(2)19-11-17(20)13-23-18-7-5-16(6-8-18)12-21-9-10-22-15(3)4/h5-8,14-15,17,19-20H,9-13H2,1-4H3	InChI=1/C18H31NO4/c1-14(2)19-11-17(20)13-23-18-7-5-16(6-8-18)12-21-9-10-22-15(3)4/h5-8,14-15,17,19-20H,9-13H2,1-4H3	C18H31NO4	325.225
8596	0546_Bupropion	CC(NC(C)(C)C)C(=O)c1cccc(Cl)c1	SNPPWIUOZRMYNY-UHFFFAOYSA-N	C13H18ClNO	239.108	240.115	238.1	DTXSID7022706	Bupropion	34911-55-2	CAS_RN:34911-55-2	SNPPWIUOZRMYNY-UHFFFAOYSA-N	2-(tert-Butylamino)-1-(3-chlorophenyl)propan-1-one	CC(NC(C)(C)C)C(=O)C1=CC=CC(Cl)=C1	InChI=1S/C13H18ClNO/c1-9(15-13(2,3)4)12(16)10-6-5-7-11(14)8-10/h5-9,15H,1-4H3	InChI=1/C13H18ClNO/c1-9(15-13(2,3)4)12(16)10-6-5-7-11(14)8-10/h5-9,15H,1-4H3	C13H18ClNO	239.108
8597	0558_Desloratadine	Clc1ccc2c(CCc3cccnc3C2=C2CCNCC2)c1	JAUOIFJMECXRGI-UHFFFAOYSA-N	C19H19ClN2	310.124	311.131	309.116	DTXSID1044196	Desloratadine	100643-71-8	CAS_RN:100643-71-8	JAUOIFJMECXRGI-UHFFFAOYSA-N	8-Chloro-11-(piperidin-4-ylidene)-6,11-dihydro-5H-benzo[5,6]cyclohepta[1,2-b]pyridine	ClC1=CC=C2C(CCC3=C(N=CC=C3)C2=C2CCNCC2)=C1	InChI=1S/C19H19ClN2/c20-16-5-6-17-15(12-16)4-3-14-2-1-9-22-19(14)18(17)13-7-10-21-11-8-13/h1-2,5-6,9,12,21H,3-4,7-8,10-11H2	InChI=1S/C19H19ClN2/c20-16-5-6-17-15(12-16)4-3-14-2-1-9-22-19(14)18(17)13-7-10-21-11-8-13/h1-2,5-6,9,12,21H,3-4,7-8,10-11H2	C19H19ClN2	310.124
8598	0574_fluconazole	OC(Cn1cncn1)(Cn1cncn1)c1ccc(F)cc1F	RFHAOTPXVQNOHP-UHFFFAOYSA-N	C13H12F2N6O	306.104	307.111	305.097	DTXSID3020627	Fluconazole	86386-73-4	CAS_RN:86386-73-4	RFHAOTPXVQNOHP-UHFFFAOYSA-N	2-(2,4-Difluorophenyl)-1,3-bis(1H-1,2,4-triazol-1-yl)propan-2-ol	OC(CN1C=NC=N1)(CN1C=NC=N1)C1=C(F)C=C(F)C=C1	InChI=1S/C13H12F2N6O/c14-10-1-2-11(12(15)3-10)13(22,4-20-8-16-6-18-20)5-21-9-17-7-19-21/h1-3,6-9,22H,4-5H2	InChI=1S/C13H12F2N6O/c14-10-1-2-11(12(15)3-10)13(22,4-20-8-16-6-18-20)5-21-9-17-7-19-21/h1-3,6-9,22H,4-5H2	C13H12F2N6O	306.104
8599	0585_Ketamine	CNC1(CCCCC1=O)c1ccccc1Cl	YQEZLKZALYSWHR-UHFFFAOYSA-N	C13H16ClNO	237.092	238.099	236.085	DTXSID8023187	Ketamine	6740-88-1	CAS_RN:6740-88-1	YQEZLKZALYSWHR-UHFFFAOYSA-N	2-(2-Chlorophenyl)-2-(methylamino)cyclohexan-1-one	CNC1(CCCCC1=O)C1=C(Cl)C=CC=C1	InChI=1S/C13H16ClNO/c1-15-13(9-5-4-8-12(13)16)10-6-2-3-7-11(10)14/h2-3,6-7,15H,4-5,8-9H2,1H3	InChI=1/C13H16ClNO/c1-15-13(9-5-4-8-12(13)16)10-6-2-3-7-11(10)14/h2-3,6-7,15H,4-5,8-9H2,1H3	C13H16ClNO	237.092
8600	0588_Lorazepam	OC1N=C(c2ccccc2Cl)c2cc(Cl)ccc2NC1=O	DIWRORZWFLOCLC-UHFFFAOYSA-N	C15H10Cl2N2O2	320.012	321.019	319.005	DTXSID7023225	Lorazepam	846-49-1	CAS_RN:846-49-1	DIWRORZWFLOCLC-UHFFFAOYSA-N	7-Chloro-5-(2-chlorophenyl)-3-hydroxy-1,3-dihydro-2H-1,4-benzodiazepin-2-one	OC1N=C(C2=CC=CC=C2Cl)C2=CC(Cl)=CC=C2NC1=O	InChI=1S/C15H10Cl2N2O2/c16-8-5-6-12-10(7-8)13(19-15(21)14(20)18-12)9-3-1-2-4-11(9)17/h1-7,15,21H,(H,18,20)	InChI=1/C15H10Cl2N2O2/c16-8-5-6-12-10(7-8)13(19-15(21)14(20)18-12)9-3-1-2-4-11(9)17/h1-7,15,21H,(H,18,20)	C15H10Cl2N2O2	320.012
8601	0594_Memantine	CC12CC3CC(C)(C1)CC(N)(C3)C2	BUGYDGFZZOZRHP-UHFFFAOYSA-N	C12H21N	179.167	180.175	178.16	DTXSID5045174	Memantine	19982-08-2	CAS_RN:19982-08-2	BUGYDGFZZOZRHP-UHFFFAOYSA-N	3,5-Dimethyladamantan-1-amine	CC12CC3CC(C)(C1)CC(N)(C3)C2	InChI=1S/C12H21N/c1-10-3-9-4-11(2,6-10)8-12(13,5-9)7-10/h9H,3-8,13H2,1-2H3	InChI=1/C12H21N/c1-10-3-9-4-11(2,6-10)8-12(13,5-9)7-10/h9H,3-8,13H2,1-2H3	C12H21N	179.167
8602	0599_Miconazole	Clc1ccc(COC(Cn2ccnc2)c2ccc(Cl)cc2Cl)c(Cl)c1	BYBLEWFAAKGYCD-UHFFFAOYSA-N	C18H14Cl4N2O	413.986	414.993	412.979	DTXSID6023319	Miconazole	22916-47-8	CAS_RN:22916-47-8	BYBLEWFAAKGYCD-UHFFFAOYSA-N	1-{2-(2,4-Dichlorophenyl)-2-[(2,4-dichlorophenyl)methoxy]ethyl}-1H-imidazole	ClC1=CC=C(COC(CN2C=CN=C2)C2=CC=C(Cl)C=C2Cl)C(Cl)=C1	InChI=1S/C18H14Cl4N2O/c19-13-2-1-12(16(21)7-13)10-25-18(9-24-6-5-23-11-24)15-4-3-14(20)8-17(15)22/h1-8,11,18H,9-10H2	InChI=1/C18H14Cl4N2O/c19-13-2-1-12(16(21)7-13)10-25-18(9-24-6-5-23-11-24)15-4-3-14(20)8-17(15)22/h1-8,11,18H,9-10H2	C18H14Cl4N2O	413.986
8603	0610_norfloxacin	CCN1C=C(C(O)=O)C(=O)c2cc(F)c(cc12)N1CCNCC1	OGJPXUAPXNRGGI-UHFFFAOYSA-N	C16H18FN3O3	319.133	320.14	318.126	DTXSID7037680	Norfloxacin	70458-96-7	CAS_RN:70458-96-7	OGJPXUAPXNRGGI-UHFFFAOYSA-N	1-Ethyl-6-fluoro-4-oxo-7-(piperazin-1-yl)-1,4-dihydroquinoline-3-carboxylic acid	CCN1C=C(C(O)=O)C(=O)C2=CC(F)=C(C=C12)N1CCNCC1	InChI=1S/C16H18FN3O3/c1-2-19-9-11(16(22)23)15(21)10-7-12(17)14(8-13(10)19)20-5-3-18-4-6-20/h7-9,18H,2-6H2,1H3,(H,22,23)	InChI=1S/C16H18FN3O3/c1-2-19-9-11(16(22)23)15(21)10-7-12(17)14(8-13(10)19)20-5-3-18-4-6-20/h7-9,18H,2-6H2,1H3,(H,22,23)	C16H18FN3O3	319.133
8604	0615_Oxazepam	OC1N=C(c2ccccc2)c2cc(Cl)ccc2NC1=O	ADIMAYPTOBDMTL-UHFFFAOYSA-N	C15H11ClN2O2	286.051	287.058	285.044	DTXSID1021087	Oxazepam	604-75-1	CAS_RN:604-75-1	ADIMAYPTOBDMTL-UHFFFAOYSA-N	7-Chloro-3-hydroxy-5-phenyl-1,3-dihydro-2H-1,4-benzodiazepin-2-one	OC1N=C(C2=CC=CC=C2)C2=CC(Cl)=CC=C2NC1=O	InChI=1S/C15H11ClN2O2/c16-10-6-7-12-11(8-10)13(9-4-2-1-3-5-9)18-15(20)14(19)17-12/h1-8,15,20H,(H,17,19)	InChI=1/C15H11ClN2O2/c16-10-6-7-12-11(8-10)13(9-4-2-1-3-5-9)18-15(20)14(19)17-12/h1-8,15,20H,(H,17,19)	C15H11ClN2O2	286.051
8605	0627_Temazepam	CN1c2ccc(Cl)cc2C(=NC(O)C1=O)c1ccccc1	SEQDDYPDSLOBDC-UHFFFAOYSA-N	C16H13ClN2O2	300.067	301.074	299.059	DTXSID8021309	Temazepam	846-50-4	CAS_RN:846-50-4	SEQDDYPDSLOBDC-UHFFFAOYSA-N	7-Chloro-3-hydroxy-1-methyl-5-phenyl-1,3-dihydro-2H-1,4-benzodiazepin-2-one	CN1C2=CC=C(Cl)C=C2C(=NC(O)C1=O)C1=CC=CC=C1	InChI=1S/C16H13ClN2O2/c1-19-13-8-7-11(17)9-12(13)14(18-15(20)16(19)21)10-5-3-2-4-6-10/h2-9,15,20H,1H3	InChI=1/C16H13ClN2O2/c1-19-13-8-7-11(17)9-12(13)14(18-15(20)16(19)21)10-5-3-2-4-6-10/h2-9,15,20H,1H3	C16H13ClN2O2	300.067
8606	2226_Fenofibrate	CC(C)OC(=O)C(C)(C)Oc1ccc(cc1)C(=O)c1ccc(Cl)cc1	YMTINGFKWWXKFG-UHFFFAOYSA-N	C20H21ClO4	360.113	361.12	359.106	DTXSID2029874	Fenofibrate	49562-28-9	CAS_RN:49562-28-9	YMTINGFKWWXKFG-UHFFFAOYSA-N	Propan-2-yl 2-[4-(4-chlorobenzoyl)phenoxy]-2-methylpropanoate	CC(C)OC(=O)C(C)(C)OC1=CC=C(C=C1)C(=O)C1=CC=C(Cl)C=C1	InChI=1S/C20H21ClO4/c1-13(2)24-19(23)20(3,4)25-17-11-7-15(8-12-17)18(22)14-5-9-16(21)10-6-14/h5-13H,1-4H3	InChI=1S/C20H21ClO4/c1-13(2)24-19(23)20(3,4)25-17-11-7-15(8-12-17)18(22)14-5-9-16(21)10-6-14/h5-13H,1-4H3	C20H21ClO4	360.113
8607	2260_Losartan	CCCCC1=NC(Cl)=C(CO)N1CC1=CC=C(C=C1)C1=C(C=CC=C1)C1=NNN=N1	PSIFNNKUMBGKDQ-UHFFFAOYSA-N	C22H23ClN6O	422.162	423.169	421.155	DTXSID7023227	Losartan	114798-26-4	CAS_RN:114798-26-4	PSIFNNKUMBGKDQ-UHFFFAOYSA-N	(2-Butyl-4-chloro-1-{[2'-(1H-tetrazol-5-yl)[1,1'-biphenyl]-4-yl]methyl}-1H-imidazol-5-yl)methanol	CCCCC1=NC(Cl)=C(CO)N1CC1=CC=C(C=C1)C1=CC=CC=C1C1=NN=NN1	InChI=1S/C22H23ClN6O/c1-2-3-8-20-24-21(23)19(14-30)29(20)13-15-9-11-16(12-10-15)17-6-4-5-7-18(17)22-25-27-28-26-22/h4-7,9-12,30H,2-3,8,13-14H2,1H3,(H,25,26,27,28)	InChI=1S/C22H23ClN6O/c1-2-3-8-20-24-21(23)19(14-30)29(20)13-15-9-11-16(12-10-15)17-6-4-5-7-18(17)22-25-27-28-26-22/h4-7,9-12,30H,2-3,8,13-14H2,1H3,(H,25,26,27,28)	C22H23ClN6O	422.162
8608	2269_Valsartan	CCCCC(=O)N(CC1=CC=C(C=C1)C1=CC=CC=C1C1=NNN=N1)[C@@H](C(C)C)C(O)=O	ACWBQPMHZXGDFX-QFIPXVFZSA-N	C24H29N5O3	435.227	436.234	434.22	DTXSID6023735	Valsartan	137862-53-4	CAS_RN:137862-53-4	ACWBQPMHZXGDFX-JOCHJYFZSA-N	N-Pentanoyl-N-{[2'-(1H-tetrazol-5-yl)[1,1'-biphenyl]-4-yl]methyl}-D-valine	CCCCC(=O)N(CC1=CC=C(C=C1)C1=CC=CC=C1C1=NN=NN1)[C@H](C(C)C)C(O)=O	InChI=1S/C24H29N5O3/c1-4-5-10-21(30)29(22(16(2)3)24(31)32)15-17-11-13-18(14-12-17)19-8-6-7-9-20(19)23-25-27-28-26-23/h6-9,11-14,16,22H,4-5,10,15H2,1-3H3,(H,31,32)(H,25,26,27,28)/t22-/m1/s1	InChI=1S/C24H29N5O3/c1-4-5-10-21(30)29(22(16(2)3)24(31)32)15-17-11-13-18(14-12-17)19-8-6-7-9-20(19)23-25-27-28-26-23/h6-9,11-14,16,22H,4-5,10,15H2,1-3H3,(H,31,32)(H,25,26,27,28)/t22-/m1/s1	C24H29N5O3	435.227
8609	2325_Terbinafine	CN(C\C=C\C#CC(C)(C)C)Cc1cccc2ccccc12	DOMXUEMWDBAQBQ-WEVVVXLNSA-N	C21H25N	291.199	292.206	290.191	DTXSID2023640	Terbinafine	91161-71-6	CAS_RN:91161-71-6	DOMXUEMWDBAQBQ-WEVVVXLNSA-N	(2E)-N,6,6-Trimethyl-N-[(naphthalen-1-yl)methyl]hept-2-en-4-yn-1-amine	CN(C\C=C\C#CC(C)(C)C)CC1=CC=CC2=CC=CC=C12	InChI=1S/C21H25N/c1-21(2,3)15-8-5-9-16-22(4)17-19-13-10-12-18-11-6-7-14-20(18)19/h5-7,9-14H,16-17H2,1-4H3/b9-5+	InChI=1S/C21H25N/c1-21(2,3)15-8-5-9-16-22(4)17-19-13-10-12-18-11-6-7-14-20(18)19/h5-7,9-14H,16-17H2,1-4H3/b9-5+	C21H25N	291.199
8610	2327_Clozapine	CN1CCN(CC1)C1=C2C=CC=CC2=Nc2ccc(Cl)cc2N1	ZUXABONWMNSFBN-UHFFFAOYSA-N	C18H19ClN4	326.13	327.137	325.123	DTXSID5022855	Clozapine	5786-21-0	CAS_RN:5786-21-0	QZUDBNBUXVUHMW-UHFFFAOYSA-N	8-Chloro-11-(4-methylpiperazin-1-yl)-5H-dibenzo[b,e][1,4]diazepine	CN1CCN(CC1)C1=NC2=CC(Cl)=CC=C2NC2=C1C=CC=C2	InChI=1S/C18H19ClN4/c1-22-8-10-23(11-9-22)18-14-4-2-3-5-15(14)20-16-7-6-13(19)12-17(16)21-18/h2-7,12,20H,8-11H2,1H3	InChI=1S/C18H19ClN4/c1-22-8-10-23(11-9-22)18-14-4-2-3-5-15(14)20-16-7-6-13(19)12-17(16)21-18/h2-7,12,20H,8-11H2,1H3	C18H19ClN4	326.13
8611	2328_Indometacin	COc1ccc2n(C(=O)c3ccc(Cl)cc3)c(C)c(CC(O)=O)c2c1	CGIGDMFJXJATDK-UHFFFAOYSA-N	C19H16ClNO4	357.077	358.084	356.07	DTXSID9020740	Indomethacin	53-86-1	CAS_RN:53-86-1	CGIGDMFJXJATDK-UHFFFAOYSA-N	[1-(4-Chlorobenzoyl)-5-methoxy-2-methyl-1H-indol-3-yl]acetic acid	COC1=CC2=C(C=C1)N(C(=O)C1=CC=C(Cl)C=C1)C(C)=C2CC(O)=O	InChI=1S/C19H16ClNO4/c1-11-15(10-18(22)23)16-9-14(25-2)7-8-17(16)21(11)19(24)12-3-5-13(20)6-4-12/h3-9H,10H2,1-2H3,(H,22,23)	InChI=1S/C19H16ClNO4/c1-11-15(10-18(22)23)16-9-14(25-2)7-8-17(16)21(11)19(24)12-3-5-13(20)6-4-12/h3-9H,10H2,1-2H3,(H,22,23)	C19H16ClNO4	357.077
8612	2333_Tamoxifen	CC\C(=C(/c1ccccc1)c1ccc(OCCN(C)C)cc1)c1ccccc1	NKANXQFJJICGDU-QPLCGJKRSA-N	C26H29NO	371.225	372.232	370.218	DTXSID1034187	Tamoxifen	10540-29-1	CAS_RN:10540-29-1	NKANXQFJJICGDU-QPLCGJKRSA-N	2-{4-[(1Z)-1,2-Diphenylbut-1-en-1-yl]phenoxy}-N,N-dimethylethan-1-amine	CC\C(=C(/C1=CC=CC=C1)C1=CC=C(OCCN(C)C)C=C1)C1=CC=CC=C1	InChI=1S/C26H29NO/c1-4-25(21-11-7-5-8-12-21)26(22-13-9-6-10-14-22)23-15-17-24(18-16-23)28-20-19-27(2)3/h5-18H,4,19-20H2,1-3H3/b26-25-	InChI=1S/C26H29NO/c1-4-25(21-11-7-5-8-12-21)26(22-13-9-6-10-14-22)23-15-17-24(18-16-23)28-20-19-27(2)3/h5-18H,4,19-20H2,1-3H3/b26-25-	C26H29NO	371.225
8613	2334_4-Hydroxytamoxifen	CC\C(=C(/c1ccc(O)cc1)c1ccc(OCCN(C)C)cc1)c1ccccc1	TXUZVZSFRXZGTL-QPLCGJKRSA-N	C26H29NO2	387.22	388.227	386.213	DTXSID7022384	(Z)-4-Hydroxytamoxifen	68047-06-3	CAS_RN:68047-06-3	TXUZVZSFRXZGTL-QPLCGJKRSA-N	4-[(1Z)-1-{4-[2-(Dimethylamino)ethoxy]phenyl}-2-phenylbut-1-en-1-yl]phenol	CC\C(=C(/C1=CC=C(O)C=C1)C1=CC=C(OCCN(C)C)C=C1)C1=CC=CC=C1	InChI=1S/C26H29NO2/c1-4-25(20-8-6-5-7-9-20)26(21-10-14-23(28)15-11-21)22-12-16-24(17-13-22)29-19-18-27(2)3/h5-17,28H,4,18-19H2,1-3H3/b26-25-	InChI=1S/C26H29NO2/c1-4-25(20-8-6-5-7-9-20)26(21-10-14-23(28)15-11-21)22-12-16-24(17-13-22)29-19-18-27(2)3/h5-17,28H,4,18-19H2,1-3H3/b26-25-	C26H29NO2	387.22
8614	2338_Pentoxifylline	CN1c2ncn(C)c2C(=O)N(CCCCC(C)=O)C1=O	BYPFEZZEUUWMEJ-UHFFFAOYSA-N	C13H18N4O3	278.138	279.145	277.131	DTXSID7023437	Pentoxifylline	6493-05-6	CAS_RN:6493-05-6	BYPFEZZEUUWMEJ-UHFFFAOYSA-N	3,7-Dimethyl-1-(5-oxohexyl)-3,7-dihydro-1H-purine-2,6-dione	CN1C=NC2=C1C(=O)N(CCCCC(C)=O)C(=O)N2C	InChI=1S/C13H18N4O3/c1-9(18)6-4-5-7-17-12(19)10-11(14-8-15(10)2)16(3)13(17)20/h8H,4-7H2,1-3H3	InChI=1S/C13H18N4O3/c1-9(18)6-4-5-7-17-12(19)10-11(14-8-15(10)2)16(3)13(17)20/h8H,4-7H2,1-3H3	C13H18N4O3	278.138
8615	2341_Bicalutamide	CC(O)(CS(=O)(=O)c1ccc(F)cc1)C(=O)Nc1ccc(C#N)c(c1)C(F)(F)F	LKJPYSCBVHEWIU-UHFFFAOYSA-N	C18H14F4N2O4S	430.061	431.068	429.054	DTXSID2022678	Bicalutamide	90357-06-5	CAS_RN:90357-06-5	LKJPYSCBVHEWIU-UHFFFAOYSA-N	N-[4-Cyano-3-(trifluoromethyl)phenyl]-3-(4-fluorobenzene-1-sulfonyl)-2-hydroxy-2-methylpropanamide	CC(O)(CS(=O)(=O)C1=CC=C(F)C=C1)C(=O)NC1=CC(=C(C=C1)C#N)C(F)(F)F	InChI=1S/C18H14F4N2O4S/c1-17(26,10-29(27,28)14-6-3-12(19)4-7-14)16(25)24-13-5-2-11(9-23)15(8-13)18(20,21)22/h2-8,26H,10H2,1H3,(H,24,25)	InChI=1S/C18H14F4N2O4S/c1-17(26,10-29(27,28)14-6-3-12(19)4-7-14)16(25)24-13-5-2-11(9-23)15(8-13)18(20,21)22/h2-8,26H,10H2,1H3,(H,24,25)	C18H14F4N2O4S	430.061
8616	2357_Enalapril	CCOC(=O)[C@H](CCc1ccccc1)N[C@@H](C)C(=O)N1CCC[C@H]1C(O)=O	GBXSMTUPTTWBMN-XIRDDKMYSA-N	C20H28N2O5	376.2	377.207	375.193	DTXSID5022982	Enalapril	75847-73-3	CAS_RN:75847-73-3	GBXSMTUPTTWBMN-XIRDDKMYSA-N	N-[(2S)-1-Ethoxy-1-oxo-4-phenylbutan-2-yl]-L-alanyl-L-proline	CCOC(=O)[C@H](CCC1=CC=CC=C1)N[C@@H](C)C(=O)N1CCC[C@H]1C(O)=O	InChI=1S/C20H28N2O5/c1-3-27-20(26)16(12-11-15-8-5-4-6-9-15)21-14(2)18(23)22-13-7-10-17(22)19(24)25/h4-6,8-9,14,16-17,21H,3,7,10-13H2,1-2H3,(H,24,25)/t14-,16-,17-/m0/s1	InChI=1S/C20H28N2O5/c1-3-27-20(26)16(12-11-15-8-5-4-6-9-15)21-14(2)18(23)22-13-7-10-17(22)19(24)25/h4-6,8-9,14,16-17,21H,3,7,10-13H2,1-2H3,(H,24,25)/t14-,16-,17-/m0/s1	C20H28N2O5	376.2
8617	2380_Clofibrate	CCOC(=O)C(C)(C)Oc1ccc(Cl)cc1	KNHUKKLJHYUCFP-UHFFFAOYSA-N	C12H15ClO3	242.071	243.078	241.064	DTXSID3020336	Clofibrate	637-07-0	CAS_RN:637-07-0	KNHUKKLJHYUCFP-UHFFFAOYSA-N	Ethyl 2-(4-chlorophenoxy)-2-methylpropanoate	CCOC(=O)C(C)(C)OC1=CC=C(Cl)C=C1	InChI=1S/C12H15ClO3/c1-4-15-11(14)12(2,3)16-10-7-5-9(13)6-8-10/h5-8H,4H2,1-3H3	InChI=1S/C12H15ClO3/c1-4-15-11(14)12(2,3)16-10-7-5-9(13)6-8-10/h5-8H,4H2,1-3H3	C12H15ClO3	242.071
8618	2389_Clonidine	Clc1cccc(Cl)c1NC1=NCCN1	GJSURZIOUXUGAL-UHFFFAOYSA-N	C9H9Cl2N3	229.017	230.025	228.01	DTXSID6022846	Clonidine	4205-90-7	CAS_RN:4205-90-7	GJSURZIOUXUGAL-UHFFFAOYSA-N	N-(2,6-Dichlorophenyl)imidazolidin-2-imine	ClC1=CC=CC(Cl)=C1N=C1NCCN1	InChI=1S/C9H9Cl2N3/c10-6-2-1-3-7(11)8(6)14-9-12-4-5-13-9/h1-3H,4-5H2,(H2,12,13,14)	InChI=1S/C9H9Cl2N3/c10-6-2-1-3-7(11)8(6)14-9-12-4-5-13-9/h1-3H,4-5H2,(H2,12,13,14)	C9H9Cl2N3	229.017
8619	2400_Captopril	C[C@H](CS)C(=O)N1CCC[C@H]1C(O)=O	FAKRSMQSSFJEIM-RQJHMYQMSA-N	C9H15NO3S	217.077	218.085	216.07	DTXSID1037197	Captopril	62571-86-2	CAS_RN:62571-86-2	FAKRSMQSSFJEIM-RQJHMYQMSA-N	1-[(2S)-2-Methyl-3-sulfanylpropanoyl]-L-proline	C[C@H](CS)C(=O)N1CCC[C@H]1C(O)=O	InChI=1S/C9H15NO3S/c1-6(5-14)8(11)10-4-2-3-7(10)9(12)13/h6-7,14H,2-5H2,1H3,(H,12,13)/t6-,7+/m1/s1	InChI=1S/C9H15NO3S/c1-6(5-14)8(11)10-4-2-3-7(10)9(12)13/h6-7,14H,2-5H2,1H3,(H,12,13)/t6-,7+/m1/s1	C9H15NO3S	217.077
8620	2401_Tetracain	CCCCNc1ccc(cc1)C(=O)OCCN(C)C	GKCBAIGFKIBETG-UHFFFAOYSA-N	C15H24N2O2	264.184	265.191	263.177	DTXSID1043883	Tetracaine	94-24-6	CAS_RN:94-24-6	GKCBAIGFKIBETG-UHFFFAOYSA-N	2-(Dimethylamino)ethyl 4-(butylamino)benzoate	CCCCNC1=CC=C(C=C1)C(=O)OCCN(C)C	InChI=1S/C15H24N2O2/c1-4-5-10-16-14-8-6-13(7-9-14)15(18)19-12-11-17(2)3/h6-9,16H,4-5,10-12H2,1-3H3	InChI=1S/C15H24N2O2/c1-4-5-10-16-14-8-6-13(7-9-14)15(18)19-12-11-17(2)3/h6-9,16H,4-5,10-12H2,1-3H3	C15H24N2O2	264.184
8621	2565_5-AminosalicylsÃ¤ure (Mesalazine)	NC1=CC(C(O)=O)=C(O)C=C1	KBOPZPXVLCULAV-UHFFFAOYSA-N	C7H7NO3	153.043	154.05	152.035	DTXSID5024506	5-Aminosalicylic acid	89-57-6	CAS_RN:89-57-6	KBOPZPXVLCULAV-UHFFFAOYSA-N	5-Amino-2-hydroxybenzoic acid	NC1=CC=C(O)C(=C1)C(O)=O	InChI=1S/C7H7NO3/c8-4-1-2-6(9)5(3-4)7(10)11/h1-3,9H,8H2,(H,10,11)	InChI=1S/C7H7NO3/c8-4-1-2-6(9)5(3-4)7(10)11/h1-3,9H,8H2,(H,10,11)	C7H7NO3	153.043
8622	2567_N-Acetyl Mesalazine	CC(=O)NC1=CC=C(O)C(=C1)C(O)=O	GEFDRROBUCULOD-UHFFFAOYSA-N	C9H9NO4	195.053	196.06	194.046	DTXSID80199002	N-Acetyl-5-aminosalicylic acid	51-59-2	CAS_RN:51-59-2	GEFDRROBUCULOD-UHFFFAOYSA-N	5-Acetamido-2-hydroxybenzoic acid	CC(=O)NC1=CC(C(O)=O)=C(O)C=C1	InChI=1S/C9H9NO4/c1-5(11)10-6-2-3-8(12)7(4-6)9(13)14/h2-4,12H,1H3,(H,10,11)(H,13,14)	InChI=1S/C9H9NO4/c1-5(11)10-6-2-3-8(12)7(4-6)9(13)14/h2-4,12H,1H3,(H,10,11)(H,13,14)	C9H9NO4	195.053
8623	2569_Benzocain	CCOC(=O)C1=CC=C(N)C=C1	BLFLLBZGZJTVJG-UHFFFAOYSA-N	C9H11NO2	165.079	166.086	164.072	DTXSID8021804	Benzocaine	94-09-7	CAS_RN:94-09-7	BLFLLBZGZJTVJG-UHFFFAOYSA-N	Ethyl 4-aminobenzoate	CCOC(=O)C1=CC=C(N)C=C1	InChI=1S/C9H11NO2/c1-2-12-9(11)7-3-5-8(10)6-4-7/h3-6H,2,10H2,1H3	InChI=1S/C9H11NO2/c1-2-12-9(11)7-3-5-8(10)6-4-7/h3-6H,2,10H2,1H3	C9H11NO2	165.079
8624	2570_Metoprolol acid	CC(C)NCC(O)COC1=CC=C(CC(O)=O)C=C1	PUQIRTNPJRFRCZ-UHFFFAOYSA-N	C14H21NO4	267.147	268.154	266.14	DTXSID70881080	Metoprolol acid	56392-14-4	CAS_RN:56392-14-4	PUQIRTNPJRFRCZ-UHFFFAOYSA-N	(4-{2-Hydroxy-3-[(propan-2-yl)amino]propoxy}phenyl)acetic acid	CC(C)NCC(O)COC1=CC=C(CC(O)=O)C=C1	InChI=1S/C14H21NO4/c1-10(2)15-8-12(16)9-19-13-5-3-11(4-6-13)7-14(17)18/h3-6,10,12,15-16H,7-9H2,1-2H3,(H,17,18)	InChI=1/C14H21NO4/c1-10(2)15-8-12(16)9-19-13-5-3-11(4-6-13)7-14(17)18/h3-6,10,12,15-16H,7-9H2,1-2H3,(H,17,18)	C14H21NO4	267.147
8625	2571_Mirtazapine	CN1CCN2C(C1)C1=C(CC3=C2N=CC=C3)C=CC=C1	RONZAEMNMFQXRA-UHFFFAOYSA-N	C17H19N3	265.158	266.165	264.151	DTXSID0023325	Mirtazapine	61337-67-5	CAS_RN:61337-67-5	RONZAEMNMFQXRA-UHFFFAOYSA-N	2-Methyl-1,2,3,4,10,14b-hexahydropyrazino[2,1-a]pyrido[2,3-c][2]benzazepine	CN1CCN2C(C1)C1=CC=CC=C1CC1=C2N=CC=C1	InChI=1S/C17H19N3/c1-19-9-10-20-16(12-19)15-7-3-2-5-13(15)11-14-6-4-8-18-17(14)20/h2-8,16H,9-12H2,1H3	InChI=1/C17H19N3/c1-19-9-10-20-16(12-19)15-7-3-2-5-13(15)11-14-6-4-8-18-17(14)20/h2-8,16H,9-12H2,1H3	C17H19N3	265.158
8626	2572_Ropinirole	CCCN(CCC)CCC1=CC=CC2=C1CC(=O)N2	UHSKFQJFRQCDBE-UHFFFAOYSA-N	C16H24N2O	260.189	261.196	259.182	DTXSID8045195	Ropinirole	91374-21-9	CAS_RN:91374-21-9	UHSKFQJFRQCDBE-UHFFFAOYSA-N	4-[2-(Dipropylamino)ethyl]-1,3-dihydro-2H-indol-2-one	CCCN(CCC)CCC1=C2CC(=O)NC2=CC=C1	InChI=1S/C16H24N2O/c1-3-9-18(10-4-2)11-8-13-6-5-7-15-14(13)12-16(19)17-15/h5-7H,3-4,8-12H2,1-2H3,(H,17,19)	InChI=1S/C16H24N2O/c1-3-9-18(10-4-2)11-8-13-6-5-7-15-14(13)12-16(19)17-15/h5-7H,3-4,8-12H2,1-2H3,(H,17,19)	C16H24N2O	260.189
8627	2573_Sertraline	CN[C@H]1CC[C@@H](C2=CC=C(Cl)C(Cl)=C2)C2=C1C=CC=C2	VGKDLMBJGBXTGI-SJCJKPOMSA-N	C17H17Cl2N	305.074	306.081	304.067	DTXSID6023577	Sertraline	79617-96-2	CAS_RN:79617-96-2	VGKDLMBJGBXTGI-SJCJKPOMSA-N	(1S,4S)-4-(3,4-Dichlorophenyl)-N-methyl-1,2,3,4-tetrahydronaphthalen-1-amine	CN[C@H]1CC[C@@H](C2=CC(Cl)=C(Cl)C=C2)C2=C1C=CC=C2	InChI=1S/C17H17Cl2N/c1-20-17-9-7-12(13-4-2-3-5-14(13)17)11-6-8-15(18)16(19)10-11/h2-6,8,10,12,17,20H,7,9H2,1H3/t12-,17-/m0/s1	InChI=1S/C17H17Cl2N/c1-20-17-9-7-12(13-4-2-3-5-14(13)17)11-6-8-15(18)16(19)10-11/h2-6,8,10,12,17,20H,7,9H2,1H3/t12-,17-/m0/s1	C17H17Cl2N	305.074
8628	0022_4-n-Octylphenol	CCCCCCCCc1ccc(O)cc1	NTDQQZYCCIDJRK-UHFFFAOYSA-N	C14H22O	206.167	207.174	205.16	DTXSID9022312	4-Octylphenol	1806-26-4	CAS_RN:1806-26-4	NTDQQZYCCIDJRK-UHFFFAOYSA-N	4-Octylphenol	CCCCCCCCC1=CC=C(O)C=C1	InChI=1S/C14H22O/c1-2-3-4-5-6-7-8-13-9-11-14(15)12-10-13/h9-12,15H,2-8H2,1H3	InChI=1S/C14H22O/c1-2-3-4-5-6-7-8-13-9-11-14(15)12-10-13/h9-12,15H,2-8H2,1H3	C14H22O	206.167
8629	0081_Benzophenone-3	COc1ccc(C(=O)c2ccccc2)c(O)c1	DXGLGDHPHMLXJC-UHFFFAOYSA-N	C14H12O3	228.079	229.086	227.071	DTXSID3022405	2-Hydroxy-4-methoxybenzophenone	131-57-7	CAS_RN:131-57-7	DXGLGDHPHMLXJC-UHFFFAOYSA-N	(2-Hydroxy-4-methoxyphenyl)(phenyl)methanone	COC1=CC=C(C(=O)C2=CC=CC=C2)C(O)=C1	InChI=1S/C14H12O3/c1-17-11-7-8-12(13(15)9-11)14(16)10-5-3-2-4-6-10/h2-9,15H,1H3	InChI=1S/C14H12O3/c1-17-11-7-8-12(13(15)9-11)14(16)10-5-3-2-4-6-10/h2-9,15H,1H3	C14H12O3	228.079
8630	0206_Bisphenol A	CC(C)(c1ccc(O)cc1)c1ccc(O)cc1	IISBACLAFKSPIT-UHFFFAOYSA-N	C15H16O2	228.115	229.122	227.108	DTXSID7020182	Bisphenol A	80-05-7	CAS_RN:80-05-7	IISBACLAFKSPIT-UHFFFAOYSA-N	4,4'-(Propane-2,2-diyl)diphenol	CC(C)(C1=CC=C(O)C=C1)C1=CC=C(O)C=C1	InChI=1S/C15H16O2/c1-15(2,11-3-7-13(16)8-4-11)12-5-9-14(17)10-6-12/h3-10,16-17H,1-2H3	InChI=1S/C15H16O2/c1-15(2,11-3-7-13(16)8-4-11)12-5-9-14(17)10-6-12/h3-10,16-17H,1-2H3	C15H16O2	228.115
8631	0207_Bisphenol F	Oc1ccc(Cc2ccc(O)cc2)cc1	PXKLMJQFEQBVLD-UHFFFAOYSA-N	C13H12O2	200.084	201.091	199.076	DTXSID9022445	Bis(4-hydroxyphenyl)methane	620-92-8	CAS_RN:620-92-8	PXKLMJQFEQBVLD-UHFFFAOYSA-N	4,4'-Methylenediphenol	OC1=CC=C(CC2=CC=C(O)C=C2)C=C1	InChI=1S/C13H12O2/c14-12-5-1-10(2-6-12)9-11-3-7-13(15)8-4-11/h1-8,14-15H,9H2	InChI=1S/C13H12O2/c14-12-5-1-10(2-6-12)9-11-3-7-13(15)8-4-11/h1-8,14-15H,9H2	C13H12O2	200.084
8632	0210_Triclosan	Oc1cc(Cl)ccc1Oc1ccc(Cl)cc1Cl	XEFQLINVKFYRCS-UHFFFAOYSA-N	C12H7Cl3O2	287.951	288.958	286.944	DTXSID5032498	Triclosan	3380-34-5	CAS_RN:3380-34-5	XEFQLINVKFYRCS-UHFFFAOYSA-N	5-Chloro-2-(2,4-dichlorophenoxy)phenol	OC1=C(OC2=CC=C(Cl)C=C2Cl)C=CC(Cl)=C1	InChI=1S/C12H7Cl3O2/c13-7-1-3-11(9(15)5-7)17-12-4-2-8(14)6-10(12)16/h1-6,16H	InChI=1S/C12H7Cl3O2/c13-7-1-3-11(9(15)5-7)17-12-4-2-8(14)6-10(12)16/h1-6,16H	C12H7Cl3O2	287.951
8633	0299_p-Chlorocresol	Cc1cc(O)ccc1Cl	CFKMVGJGLGKFKI-UHFFFAOYSA-N	C7H7ClO	142.019	143.026	141.011	DTXSID4021717	4-Chloro-3-methylphenol	59-50-7	CAS_RN:59-50-7	CFKMVGJGLGKFKI-UHFFFAOYSA-N	4-Chloro-3-methylphenol	CC1=C(Cl)C=CC(O)=C1	InChI=1S/C7H7ClO/c1-5-4-6(9)2-3-7(5)8/h2-4,9H,1H3	InChI=1S/C7H7ClO/c1-5-4-6(9)2-3-7(5)8/h2-4,9H,1H3	C7H7ClO	142.019
8634	0300_Chlorophene	Oc1ccc(Cl)cc1Cc1ccccc1	NCKMMSIFQUPKCK-UHFFFAOYSA-N	C13H11ClO	218.05	219.057	217.043	DTXSID5020154	Clorophene	120-32-1	CAS_RN:120-32-1	NCKMMSIFQUPKCK-UHFFFAOYSA-N	2-Benzyl-4-chlorophenol	OC1=C(CC2=CC=CC=C2)C=C(Cl)C=C1	InChI=1S/C13H11ClO/c14-12-6-7-13(15)11(9-12)8-10-4-2-1-3-5-10/h1-7,9,15H,8H2	InChI=1S/C13H11ClO/c14-12-6-7-13(15)11(9-12)8-10-4-2-1-3-5-10/h1-7,9,15H,8H2	C13H11ClO	218.05
8635	0309_Ethylparaben	CCOC(=O)c1ccc(O)cc1	NUVBSKCKDOMJSU-UHFFFAOYSA-N	C9H10O3	166.063	167.07	165.056	DTXSID9022528	Ethylparaben	120-47-8	CAS_RN:120-47-8	NUVBSKCKDOMJSU-UHFFFAOYSA-N	Ethyl 4-hydroxybenzoate	CCOC(=O)C1=CC=C(O)C=C1	InChI=1S/C9H10O3/c1-2-12-9(11)7-3-5-8(10)6-4-7/h3-6,10H,2H2,1H3	InChI=1S/C9H10O3/c1-2-12-9(11)7-3-5-8(10)6-4-7/h3-6,10H,2H2,1H3	C9H10O3	166.063
8636	0381_4-n-Nonylphenol	CCCCCCCCCc1ccc(O)cc1	IGFHQQFPSIBGKE-UHFFFAOYSA-N	C15H24O	220.183	221.19	219.175	DTXSID5033836	4-Nonylphenol	104-40-5	CAS_RN:104-40-5	IGFHQQFPSIBGKE-UHFFFAOYSA-N	4-Nonylphenol	CCCCCCCCCC1=CC=C(O)C=C1	InChI=1S/C15H24O/c1-2-3-4-5-6-7-8-9-14-10-12-15(16)13-11-14/h10-13,16H,2-9H2,1H3	InChI=1S/C15H24O/c1-2-3-4-5-6-7-8-9-14-10-12-15(16)13-11-14/h10-13,16H,2-9H2,1H3	C15H24O	220.183
8637	0382_1-Naphthol	Oc1cccc2ccccc12	KJCVRFUGPWSIIH-UHFFFAOYSA-N	C10H8O	144.058	145.065	143.05	DTXSID6021793	1-Naphthol	90-15-3	CAS_RN:90-15-3	KJCVRFUGPWSIIH-UHFFFAOYSA-N	Naphthalen-1-ol	OC1=CC=CC2=CC=CC=C12	InChI=1S/C10H8O/c11-10-7-3-5-8-4-1-2-6-9(8)10/h1-7,11H	InChI=1S/C10H8O/c11-10-7-3-5-8-4-1-2-6-9(8)10/h1-7,11H	C10H8O	144.058
8638	0389_Tetrabromobisphenol A	CC(C)(c1cc(Br)c(O)c(Br)c1)c1cc(Br)c(O)c(Br)c1	VEORPZCZECFIRK-UHFFFAOYSA-N	C15H12Br4O2	539.757	540.764	538.75	DTXSID1026081	3,3',5,5'-Tetrabromobisphenol A	79-94-7	CAS_RN:79-94-7	VEORPZCZECFIRK-UHFFFAOYSA-N	4,4'-(Propane-2,2-diyl)bis(2,6-dibromophenol)	CC(C)(C1=CC(Br)=C(O)C(Br)=C1)C1=CC(Br)=C(O)C(Br)=C1	InChI=1S/C15H12Br4O2/c1-15(2,7-3-9(16)13(20)10(17)4-7)8-5-11(18)14(21)12(19)6-8/h3-6,20-21H,1-2H3	InChI=1S/C15H12Br4O2/c1-15(2,7-3-9(16)13(20)10(17)4-7)8-5-11(18)14(21)12(19)6-8/h3-6,20-21H,1-2H3	C15H12Br4O2	539.757
8639	0395_Butylparaben	CCCCOC(=O)c1ccc(O)cc1	QFOHBWFCKVYLES-UHFFFAOYSA-N	C11H14O3	194.094	195.102	193.087	DTXSID3020209	Butylparaben	94-26-8	CAS_RN:94-26-8	QFOHBWFCKVYLES-UHFFFAOYSA-N	Butyl 4-hydroxybenzoate	CCCCOC(=O)C1=CC=C(O)C=C1	InChI=1S/C11H14O3/c1-2-3-8-14-11(13)9-4-6-10(12)7-5-9/h4-7,12H,2-3,8H2,1H3	InChI=1S/C11H14O3/c1-2-3-8-14-11(13)9-4-6-10(12)7-5-9/h4-7,12H,2-3,8H2,1H3	C11H14O3	194.094
8640	0415_Tetrachlorosalicylanilide	Oc1c(Cl)cc(Cl)cc1C(=O)Nc1ccc(Cl)c(Cl)c1	SJQBHPJLLIJASD-UHFFFAOYSA-N	C13H7Cl4NO2	348.923	349.93	347.916	DTXSID4040767	3,5-Dichlorosalicyl-3,4-dichloroanilide	1154-59-2	CAS_RN:1154-59-2	SJQBHPJLLIJASD-UHFFFAOYSA-N	3,5-Dichloro-N-(3,4-dichlorophenyl)-2-hydroxybenzamide	OC1=C(C=C(Cl)C=C1Cl)C(=O)NC1=CC=C(Cl)C(Cl)=C1	InChI=1S/C13H7Cl4NO2/c14-6-3-8(12(19)11(17)4-6)13(20)18-7-1-2-9(15)10(16)5-7/h1-5,19H,(H,18,20)	InChI=1S/C13H7Cl4NO2/c14-6-3-8(12(19)11(17)4-6)13(20)18-7-1-2-9(15)10(16)5-7/h1-5,19H,(H,18,20)	C13H7Cl4NO2	348.923
8641	0463_Thymol	CC(C)c1ccc(C)cc1O	MGSRCZKZVOBKFT-UHFFFAOYSA-N	C10H14O	150.104	151.112	149.097	DTXSID6034972	Thymol	89-83-8	CAS_RN:89-83-8	MGSRCZKZVOBKFT-UHFFFAOYSA-N	5-Methyl-2-(propan-2-yl)phenol	CC(C)C1=CC=C(C)C=C1O	InChI=1S/C10H14O/c1-7(2)9-5-4-8(3)6-10(9)11/h4-7,11H,1-3H3	InChI=1S/C10H14O/c1-7(2)9-5-4-8(3)6-10(9)11/h4-7,11H,1-3H3	C10H14O	150.104
8642	0493_2,4-Dichlorophenol	Oc1ccc(Cl)cc1Cl	HFZWRUODUSTPEG-UHFFFAOYSA-N	C6H4Cl2O	161.964	162.971	160.957	DTXSID1020439	2,4-Dichlorophenol	120-83-2	CAS_RN:120-83-2	HFZWRUODUSTPEG-UHFFFAOYSA-N	2,4-Dichlorophenol	OC1=C(Cl)C=C(Cl)C=C1	InChI=1S/C6H4Cl2O/c7-4-1-2-6(9)5(8)3-4/h1-3,9H	InChI=1S/C6H4Cl2O/c7-4-1-2-6(9)5(8)3-4/h1-3,9H	C6H4Cl2O	161.964
8643	0494_2-Phenylphenol	Oc1ccccc1-c1ccccc1	LLEMOWNGBBNAJR-UHFFFAOYSA-N	C12H10O	170.073	171.08	169.066	DTXSID2021151	2-Phenylphenol	90-43-7	CAS_RN:90-43-7	LLEMOWNGBBNAJR-UHFFFAOYSA-N	[1,1'-Biphenyl]-2-ol	OC1=C(C=CC=C1)C1=CC=CC=C1	InChI=1S/C12H10O/c13-12-9-5-4-8-11(12)10-6-2-1-3-7-10/h1-9,13H	InChI=1S/C12H10O/c13-12-9-5-4-8-11(12)10-6-2-1-3-7-10/h1-9,13H	C12H10O	170.073
8644	0509_Bisphenol S	Oc1ccc(cc1)S(=O)(=O)c1ccc(O)cc1	VPWNQTHUCYMVMZ-UHFFFAOYSA-N	C12H10O4S	250.03	251.037	249.023	DTXSID3022409	4,4'-Sulfonyldiphenol	80-09-1	CAS_RN:80-09-1	VPWNQTHUCYMVMZ-UHFFFAOYSA-N	4,4'-Sulfonyldiphenol	OC1=CC=C(C=C1)S(=O)(=O)C1=CC=C(O)C=C1	InChI=1S/C12H10O4S/c13-9-1-5-11(6-2-9)17(15,16)12-7-3-10(14)4-8-12/h1-8,13-14H	InChI=1S/C12H10O4S/c13-9-1-5-11(6-2-9)17(15,16)12-7-3-10(14)4-8-12/h1-8,13-14H	C12H10O4S	250.03
8645	0845_Methylparaben	COC(=O)C1=CC=C(O)C=C1	LXCFILQKKLGQFO-UHFFFAOYSA-N	C8H8O3	152.047	153.055	151.04	DTXSID4022529	Methylparaben	99-76-3	CAS_RN:99-76-3	LXCFILQKKLGQFO-UHFFFAOYSA-N	Methyl 4-hydroxybenzoate	COC(=O)C1=CC=C(O)C=C1	InChI=1S/C8H8O3/c1-11-8(10)6-2-4-7(9)5-3-6/h2-5,9H,1H3	InChI=1S/C8H8O3/c1-11-8(10)6-2-4-7(9)5-3-6/h2-5,9H,1H3	C8H8O3	152.047
8646	0846_Propylparaben	CCCOC(=O)c1ccc(O)cc1	QELSKZZBTMNZEB-UHFFFAOYSA-N	C10H12O3	180.079	181.086	179.071	DTXSID4022527	Propylparaben	94-13-3	CAS_RN:94-13-3	QELSKZZBTMNZEB-UHFFFAOYSA-N	Propyl 4-hydroxybenzoate	CCCOC(=O)C1=CC=C(O)C=C1	InChI=1S/C10H12O3/c1-2-7-13-10(12)8-3-5-9(11)6-4-8/h3-6,11H,2,7H2,1H3	InChI=1S/C10H12O3/c1-2-7-13-10(12)8-3-5-9(11)6-4-8/h3-6,11H,2,7H2,1H3	C10H12O3	180.079
8647	0954_3,4,5-trichlorophenol	Oc1cc(Cl)c(Cl)c(Cl)c1	GBNHEBQXJVDXSW-UHFFFAOYSA-N	C6H3Cl3O	195.925	196.932	194.918	DTXSID4026212	3,4,5-Trichlorophenol	609-19-8	CAS_RN:609-19-8	GBNHEBQXJVDXSW-UHFFFAOYSA-N	3,4,5-Trichlorophenol	OC1=CC(Cl)=C(Cl)C(Cl)=C1	InChI=1S/C6H3Cl3O/c7-4-1-3(10)2-5(8)6(4)9/h1-2,10H	InChI=1S/C6H3Cl3O/c7-4-1-3(10)2-5(8)6(4)9/h1-2,10H	C6H3Cl3O	195.925
8648	1000_4-Chlorophenol	Oc1ccc(Cl)cc1	WXNZTHHGJRFXKQ-UHFFFAOYSA-N	C6H5ClO	128.003	129.01	126.996	DTXSID1021871	4-Chlorophenol	106-48-9	CAS_RN:106-48-9	WXNZTHHGJRFXKQ-UHFFFAOYSA-N	4-Chlorophenol	OC1=CC=C(Cl)C=C1	InChI=1S/C6H5ClO/c7-5-1-3-6(8)4-2-5/h1-4,8H	InChI=1S/C6H5ClO/c7-5-1-3-6(8)4-2-5/h1-4,8H	C6H5ClO	128.003
8649	1706_Bromochlorophen	Oc1c(Br)cc(Cl)cc1Cc1cc(Cl)cc(Br)c1O	TYBHZVUFOINFDV-UHFFFAOYSA-N	C13H8Br2Cl2O2	423.827	424.834	422.82	DTXSID90165596	Bromochlorophene	15435-29-7	CAS_RN:15435-29-7	TYBHZVUFOINFDV-UHFFFAOYSA-N	2,2'-Methylenebis(6-bromo-4-chlorophenol)	OC1=C(Br)C=C(Cl)C=C1CC1=CC(Cl)=CC(Br)=C1O	InChI=1S/C13H8Br2Cl2O2/c14-10-4-8(16)2-6(12(10)18)1-7-3-9(17)5-11(15)13(7)19/h2-5,18-19H,1H2	InChI=1S/C13H8Br2Cl2O2/c14-10-4-8(16)2-6(12(10)18)1-7-3-9(17)5-11(15)13(7)19/h2-5,18-19H,1H2	C13H8Br2Cl2O2	423.827
8650	2355_4-Bromophenol	Oc1ccc(Br)cc1	GZFGOTFRPZRKDS-UHFFFAOYSA-N	C6H5BrO	171.952	172.96	170.945	DTXSID3051543	4-Bromophenol	106-41-2	CAS_RN:106-41-2	GZFGOTFRPZRKDS-UHFFFAOYSA-N	4-Bromophenol	OC1=CC=C(Br)C=C1	InChI=1S/C6H5BrO/c7-5-1-3-6(8)4-2-5/h1-4,8H	InChI=1S/C6H5BrO/c7-5-1-3-6(8)4-2-5/h1-4,8H	C6H5BrO	171.952
8651	2586_4-Cumylphenol	CC(C)(C1=CC=CC=C1)C1=CC=C(O)C=C1	QBDSZLJBMIMQRS-UHFFFAOYSA-N	C15H16O	212.12	213.127	211.113	DTXSID3022536	4-Cumylphenol	599-64-4	CAS_RN:599-64-4	QBDSZLJBMIMQRS-UHFFFAOYSA-N	4-(2-Phenylpropan-2-yl)phenol	CC(C)(C1=CC=CC=C1)C1=CC=C(O)C=C1	InChI=1S/C15H16O/c1-15(2,12-6-4-3-5-7-12)13-8-10-14(16)11-9-13/h3-11,16H,1-2H3	InChI=1S/C15H16O/c1-15(2,12-6-4-3-5-7-12)13-8-10-14(16)11-9-13/h3-11,16H,1-2H3	C15H16O	212.12
8652	2587_Dichlorophen	OC1=CC=C(Cl)C=C1CC1=C(O)C=CC(Cl)=C1	MDNWOSOZYLHTCG-UHFFFAOYSA-N	C13H10Cl2O2	268.006	269.013	266.999	DTXSID6021824	Dichlorophen	97-23-4	CAS_RN:97-23-4	MDNWOSOZYLHTCG-UHFFFAOYSA-N	2,2'-Methylenebis(4-chlorophenol)	OC1=CC=C(Cl)C=C1CC1=CC(Cl)=CC=C1O	InChI=1S/C13H10Cl2O2/c14-10-1-3-12(16)8(6-10)5-9-7-11(15)2-4-13(9)17/h1-4,6-7,16-17H,5H2	InChI=1S/C13H10Cl2O2/c14-10-1-3-12(16)8(6-10)5-9-7-11(15)2-4-13(9)17/h1-4,6-7,16-17H,5H2	C13H10Cl2O2	268.006
8653	0028_Atenolol	CC(C)NCC(O)COc1ccc(CC(N)=O)cc1	METKIMKYRPQLGS-UHFFFAOYSA-N	C14H22N2O3	266.163	267.17	265.156	DTXSID2022628	Atenolol	29122-68-7	CAS_RN:29122-68-7	METKIMKYRPQLGS-UHFFFAOYSA-N	2-(4-{2-Hydroxy-3-[(propan-2-yl)amino]propoxy}phenyl)acetamide	CC(C)NCC(O)COC1=CC=C(CC(N)=O)C=C1	InChI=1S/C14H22N2O3/c1-10(2)16-8-12(17)9-19-13-5-3-11(4-6-13)7-14(15)18/h3-6,10,12,16-17H,7-9H2,1-2H3,(H2,15,18)	InChI=1/C14H22N2O3/c1-10(2)16-8-12(17)9-19-13-5-3-11(4-6-13)7-14(15)18/h3-6,10,12,16-17H,7-9H2,1-2H3,(H2,15,18)	C14H22N2O3	266.163
8654	0046_2-aminobenzimidazole	Nc1nc2ccccc2[nH]1	JWYUFVNJZUSCSM-UHFFFAOYSA-N	C7H7N3	133.064	134.071	132.057	DTXSID1024465	2-Aminobenzimidazole	934-32-7	CAS_RN:934-32-7	JWYUFVNJZUSCSM-UHFFFAOYSA-N	1H-Benzimidazol-2-amine	NC1=NC2=CC=CC=C2N1	InChI=1S/C7H7N3/c8-7-9-5-3-1-2-4-6(5)10-7/h1-4H,(H3,8,9,10)	InChI=1S/C7H7N3/c8-7-9-5-3-1-2-4-6(5)10-7/h1-4H,(H3,8,9,10)	C7H7N3	133.064
8655	0047_isophorone diamine	CC1(C)CC(N)CC(C)(CN)C1	RNLHGQLZWXBQNY-UHFFFAOYSA-N	C10H22N2	170.178	171.186	169.171	DTXSID6027503	Isophorone diamine	2855-13-2	CAS_RN:2855-13-2	RNLHGQLZWXBQNY-UHFFFAOYSA-N	3-(Aminomethyl)-3,5,5-trimethylcyclohexan-1-amine	CC1(C)CC(N)CC(C)(CN)C1	InChI=1S/C10H22N2/c1-9(2)4-8(12)5-10(3,6-9)7-11/h8H,4-7,11-12H2,1-3H3	InChI=1/C10H22N2/c1-9(2)4-8(12)5-10(3,6-9)7-11/h8H,4-7,11-12H2,1-3H3	C10H22N2	170.178
8656	0051_4'-aminoacetanilide	CC(=O)Nc1ccc(N)cc1	CHMBIJAOCISYEW-UHFFFAOYSA-N	C8H10N2O	150.079	151.087	149.072	DTXSID7024455	4-Aminoacetanilide	122-80-5	CAS_RN:122-80-5	CHMBIJAOCISYEW-UHFFFAOYSA-N	N-(4-Aminophenyl)acetamide	CC(=O)NC1=CC=C(N)C=C1	InChI=1S/C8H10N2O/c1-6(11)10-8-4-2-7(9)3-5-8/h2-5H,9H2,1H3,(H,10,11)	InChI=1S/C8H10N2O/c1-6(11)10-8-4-2-7(9)3-5-8/h2-5H,9H2,1H3,(H,10,11)	C8H10N2O	150.079
8657	0053_2,4-diaminobenzenesulfonic acid	Nc1ccc(c(N)c1)S(O)(=O)=O	JVMSQRAXNZPDHF-UHFFFAOYSA-N	C6H8N2O3S	188.026	189.033	187.018	DTXSID3044465	2,4-Diaminobenzenesulfonic acid	88-63-1	CAS_RN:88-63-1	JVMSQRAXNZPDHF-UHFFFAOYSA-N	2,4-Diaminobenzene-1-sulfonic acid	NC1=CC=C(C(N)=C1)S(O)(=O)=O	InChI=1S/C6H8N2O3S/c7-4-1-2-6(5(8)3-4)12(9,10)11/h1-3H,7-8H2,(H,9,10,11)	InChI=1S/C6H8N2O3S/c7-4-1-2-6(5(8)3-4)12(9,10)11/h1-3H,7-8H2,(H,9,10,11)	C6H8N2O3S	188.026
8658	0066_Sulcotrione	CS(=O)(=O)c1ccc(C(=O)C2C(=O)CCCC2=O)c(Cl)c1	PQTBTIFWAXVEPB-UHFFFAOYSA-N	C14H13ClO5S	328.017	329.024	327.01	DTXSID9058230	Sulcotrione	99105-77-8	CAS_RN:99105-77-8	PQTBTIFWAXVEPB-UHFFFAOYSA-N	2-[2-Chloro-4-(methanesulfonyl)benzoyl]cyclohexane-1,3-dione	CS(=O)(=O)C1=CC(Cl)=C(C=C1)C(=O)C1C(=O)CCCC1=O	InChI=1S/C14H13ClO5S/c1-21(19,20)8-5-6-9(10(15)7-8)14(18)13-11(16)3-2-4-12(13)17/h5-7,13H,2-4H2,1H3	InChI=1S/C14H13ClO5S/c1-21(19,20)8-5-6-9(10(15)7-8)14(18)13-11(16)3-2-4-12(13)17/h5-7,13H,2-4H2,1H3	C14H13ClO5S	328.017
8659	0070_4-aminobenzamide	NC(=O)c1ccc(N)cc1	QIKYZXDTTPVVAC-UHFFFAOYSA-N	C7H8N2O	136.064	137.071	135.056	DTXSID7038814	4-Aminobenzamide	2835-68-9	CAS_RN:2835-68-9	QIKYZXDTTPVVAC-UHFFFAOYSA-N	4-Aminobenzamide	NC(=O)C1=CC=C(N)C=C1	InChI=1S/C7H8N2O/c8-6-3-1-5(2-4-6)7(9)10/h1-4H,8H2,(H2,9,10)	InChI=1S/C7H8N2O/c8-6-3-1-5(2-4-6)7(9)10/h1-4H,8H2,(H2,9,10)	C7H8N2O	136.064
8660	0075_4-Aminoantipyrine	CN1N(C(=O)C(N)=C1C)c1ccccc1	RLFWWDJHLFCNIJ-UHFFFAOYSA-N	C11H13N3O	203.106	204.113	202.099	DTXSID8048860	Ampyrone	83-07-8	CAS_RN:83-07-8	RLFWWDJHLFCNIJ-UHFFFAOYSA-N	4-Amino-1,5-dimethyl-2-phenyl-1,2-dihydro-3H-pyrazol-3-one	CN1N(C(=O)C(N)=C1C)C1=CC=CC=C1	InChI=1S/C11H13N3O/c1-8-10(12)11(15)14(13(8)2)9-6-4-3-5-7-9/h3-7H,12H2,1-2H3	InChI=1S/C11H13N3O/c1-8-10(12)11(15)14(13(8)2)9-6-4-3-5-7-9/h3-7H,12H2,1-2H3	C11H13N3O	203.106
8661	0084_Hydrochlorothiazide	NS(=O)(=O)c1cc2c(NCNS2(=O)=O)cc1Cl	JZUFKLXOESDKRF-UHFFFAOYSA-N	C7H8ClN3O4S2	296.964	297.972	295.957	DTXSID2020713	Hydrochlorothiazide	58-93-5	CAS_RN:58-93-5	JZUFKLXOESDKRF-UHFFFAOYSA-N	6-Chloro-1,1-dioxo-1,2,3,4-tetrahydro-1lambda~6~,2,4-benzothiadiazine-7-sulfonamide	NS(=O)(=O)C1=CC2=C(NCNS2(=O)=O)C=C1Cl	InChI=1S/C7H8ClN3O4S2/c8-4-1-5-7(2-6(4)16(9,12)13)17(14,15)11-3-10-5/h1-2,10-11H,3H2,(H2,9,12,13)	InChI=1S/C7H8ClN3O4S2/c8-4-1-5-7(2-6(4)16(9,12)13)17(14,15)11-3-10-5/h1-2,10-11H,3H2,(H2,9,12,13)	C7H8ClN3O4S2	296.964
8662	0118_Dimethachlor	COCCN(C(=O)CCl)C1=C(C)C=CC=C1C	SCCDDNKJYDZXMM-UHFFFAOYSA-N	C13H18ClNO2	255.103	256.11	254.095	DTXSID3058111	Dimethachlor	50563-36-5	CAS_RN:50563-36-5	SCCDDNKJYDZXMM-UHFFFAOYSA-N	2-Chloro-N-(2,6-dimethylphenyl)-N-(2-methoxyethyl)acetamide	COCCN(C(=O)CCl)C1=C(C)C=CC=C1C	InChI=1S/C13H18ClNO2/c1-10-5-4-6-11(2)13(10)15(7-8-17-3)12(16)9-14/h4-6H,7-9H2,1-3H3	InChI=1S/C13H18ClNO2/c1-10-5-4-6-11(2)13(10)15(7-8-17-3)12(16)9-14/h4-6H,7-9H2,1-3H3	C13H18ClNO2	255.103
8663	0151_Chlormequat	C[N+](C)(C)CCCl	JUZXDNPBRPUIOR-UHFFFAOYSA-N	C5H13ClN	122.074	123.081	121.066	DTXSID4048064	Chlormequat	7003-89-6	CAS_RN:7003-89-6	JUZXDNPBRPUIOR-UHFFFAOYSA-N	2-Chloro-N,N,N-trimethylethan-1-aminium	C[N+](C)(C)CCCl	InChI=1S/C5H13ClN/c1-7(2,3)5-4-6/h4-5H2,1-3H3/q+1	InChI=1S/C5H13ClN/c1-7(2,3)5-4-6/h4-5H2,1-3H3/q+1	C5H13ClN	122.073
8664	0161_diatrizoate	CC(=O)Nc1c(I)c(NC(C)=O)c(I)c(C(O)=O)c1I	YVPYQUNUQOZFHG-UHFFFAOYSA-N	C11H9I3N2O4	613.77	614.777	612.762	DTXSID0044521	Diatrizoic acid	117-96-4	CAS_RN:117-96-4	YVPYQUNUQOZFHG-UHFFFAOYSA-N	3,5-Diacetamido-2,4,6-triiodobenzoic acid	CC(=O)NC1=C(I)C(C(O)=O)=C(I)C(NC(C)=O)=C1I	InChI=1S/C11H9I3N2O4/c1-3(17)15-9-6(12)5(11(19)20)7(13)10(8(9)14)16-4(2)18/h1-2H3,(H,15,17)(H,16,18)(H,19,20)	InChI=1S/C11H9I3N2O4/c1-3(17)15-9-6(12)5(11(19)20)7(13)10(8(9)14)16-4(2)18/h1-2H3,(H,15,17)(H,16,18)(H,19,20)	C11H9I3N2O4	613.77
8665	0163_Iohexol	CC(=O)N(CC(O)CO)C1=C(I)C(C(=O)NCC(O)CO)=C(I)C(C(=O)NCC(O)CO)=C1I	NTHXOOBQLCIOLC-UHFFFAOYSA-N	C19H26I3N3O9	820.88	821.888	819.873	DTXSID6023157	Iohexol	66108-95-0	CAS_RN:66108-95-0	NTHXOOBQLCIOLC-UHFFFAOYSA-N	5-[Acetyl(2,3-dihydroxypropyl)amino]-N~1~,N~3~-bis(2,3-dihydroxypropyl)-2,4,6-triiodobenzene-1,3-dicarboxamide	CC(=O)N(CC(O)CO)C1=C(I)C(C(=O)NCC(O)CO)=C(I)C(C(=O)NCC(O)CO)=C1I	InChI=1S/C19H26I3N3O9/c1-8(29)25(4-11(32)7-28)17-15(21)12(18(33)23-2-9(30)5-26)14(20)13(16(17)22)19(34)24-3-10(31)6-27/h9-11,26-28,30-32H,2-7H2,1H3,(H,23,33)(H,24,34)	InChI=1/C19H26I3N3O9/c1-8(29)25(4-11(32)7-28)17-15(21)12(18(33)23-2-9(30)5-26)14(20)13(16(17)22)19(34)24-3-10(31)6-27/h9-11,26-28,30-32H,2-7H2,1H3,(H,23,33)(H,24,34)	C19H26I3N3O9	820.88
8666	0190_Caffeine	CN1c2ncn(C)c2C(=O)N(C)C1=O	RYYVLZVUVIJVGH-UHFFFAOYSA-N	C8H10N4O2	194.08	195.088	193.073	DTXSID0020232	Caffeine	58-08-2	CAS_RN:58-08-2	RYYVLZVUVIJVGH-UHFFFAOYSA-N	1,3,7-Trimethyl-3,7-dihydro-1H-purine-2,6-dione	CN1C=NC2=C1C(=O)N(C)C(=O)N2C	InChI=1S/C8H10N4O2/c1-10-4-9-6-5(10)7(13)12(3)8(14)11(6)2/h4H,1-3H3	InChI=1S/C8H10N4O2/c1-10-4-9-6-5(10)7(13)12(3)8(14)11(6)2/h4H,1-3H3	C8H10N4O2	194.08
8667	0197_acetaminophen	CC(=O)Nc1ccc(O)cc1	RZVAJINKPMORJF-UHFFFAOYSA-N	C8H9NO2	151.063	152.071	150.056	DTXSID2020006	Acetaminophen	103-90-2	CAS_RN:103-90-2	RZVAJINKPMORJF-UHFFFAOYSA-N	N-(4-Hydroxyphenyl)acetamide	CC(=O)NC1=CC=C(O)C=C1	InChI=1S/C8H9NO2/c1-6(10)9-7-2-4-8(11)5-3-7/h2-5,11H,1H3,(H,9,10)	InChI=1S/C8H9NO2/c1-6(10)9-7-2-4-8(11)5-3-7/h2-5,11H,1H3,(H,9,10)	C8H9NO2	151.063
8668	0198_Acesulfame	CC1=CC(=O)N=S(O)(=O)O1	PHFOXBFGARFIGK-UHFFFAOYSA-N	C4H5NO4S	162.994	164.001	161.987	DTXSID0048006	Acesulfame	33665-90-6	CAS_RN:33665-90-6	YGCFIWIQZPHFLU-UHFFFAOYSA-N	6-Methyl-2H-1,2lambda~6~,3-oxathiazine-2,2,4(3H)-trione	CC1=CC(=O)NS(=O)(=O)O1	InChI=1S/C4H5NO4S/c1-3-2-4(6)5-10(7,8)9-3/h2H,1H3,(H,5,6)	InChI=1S/C4H5NO4S/c1-3-2-4(6)5-10(7,8)9-3/h2H,1H3,(H,5,6)	C4H5NO4S	162.994
8669	0209_Sucralose	OC[C@H]1O[C@H](O[C@]2(CCl)O[C@H](CCl)[C@@H](O)[C@@H]2O)[C@H](O)[C@@H](O)[C@H]1Cl	BAQAVOSOZGMPRM-QBMZZYIRSA-N	C12H19Cl3O8	396.015	397.022	395.007	DTXSID1040245	Sucralose	56038-13-2	CAS_RN:56038-13-2	BAQAVOSOZGMPRM-QBMZZYIRSA-N	1,6-Dichloro-1,6-dideoxy-beta-D-fructofuranosyl 4-chloro-4-deoxy-alpha-D-galactopyranoside	OC[C@H]1O[C@H](O[C@]2(CCl)O[C@H](CCl)[C@@H](O)[C@@H]2O)[C@H](O)[C@@H](O)[C@H]1Cl	InChI=1S/C12H19Cl3O8/c13-1-4-7(17)10(20)12(3-14,22-4)23-11-9(19)8(18)6(15)5(2-16)21-11/h4-11,16-20H,1-3H2/t4-,5-,6+,7-,8+,9-,10+,11-,12+/m1/s1	InChI=1S/C12H19Cl3O8/c13-1-4-7(17)10(20)12(3-14,22-4)23-11-9(19)8(18)6(15)5(2-16)21-11/h4-11,16-20H,1-3H2/t4-,5-,6+,7-,8+,9-,10+,11-,12+/m1/s1	C12H19Cl3O8	396.015
8670	0213_Saccharin	O=C1NS(=O)(=O)c2ccccc12	CVHZOJJKTDOEJC-UHFFFAOYSA-N	C7H5NO3S	182.999	184.006	181.992	DTXSID5021251	Saccharin	81-07-2	CAS_RN:81-07-2	CVHZOJJKTDOEJC-UHFFFAOYSA-N	1H-1lambda~6~,2-Benzothiazole-1,1,3(2H)-trione	O=C1NS(=O)(=O)C2=C1C=CC=C2	InChI=1S/C7H5NO3S/c9-7-5-3-1-2-4-6(5)12(10,11)8-7/h1-4H,(H,8,9)	InChI=1S/C7H5NO3S/c9-7-5-3-1-2-4-6(5)12(10,11)8-7/h1-4H,(H,8,9)	C7H5NO3S	182.999
8671	0215_Cyclamate	OS(=O)(=O)NC1CCCCC1	HCAJEUSONLESMK-UHFFFAOYSA-N	C6H13NO3S	179.062	180.069	178.054	DTXSID5041809	Cyclamic acid	100-88-9	CAS_RN:100-88-9	HCAJEUSONLESMK-UHFFFAOYSA-N	Cyclohexylsulfamic acid	OS(=O)(=O)NC1CCCCC1	InChI=1S/C6H13NO3S/c8-11(9,10)7-6-4-2-1-3-5-6/h6-7H,1-5H2,(H,8,9,10)	InChI=1S/C6H13NO3S/c8-11(9,10)7-6-4-2-1-3-5-6/h6-7H,1-5H2,(H,8,9,10)	C6H13NO3S	179.062
8672	0281_Ranitidine	CN\C(NCCSCc1ccc(CN(C)C)o1)=C/[N+]([O-])=O	VMXUWOKSQNHOCA-UKTHLTGXSA-N	C13H22N4O3S	314.141	315.149	313.134	DTXSID8045191	Ranitidine	66357-35-5	CAS_RN:66357-35-5	VMXUWOKSQNHOCA-UHFFFAOYSA-N	N~1~-{2-[({5-[(Dimethylamino)methyl]furan-2-yl}methyl)sulfanyl]ethyl}-N'~1~-methyl-2-nitroethene-1,1-diamine	CNC(NCCSCC1=CC=C(CN(C)C)O1)=C[N+]([O-])=O	InChI=1S/C13H22N4O3S/c1-14-13(9-17(18)19)15-6-7-21-10-12-5-4-11(20-12)8-16(2)3/h4-5,9,14-15H,6-8,10H2,1-3H3	InChI=1S/C13H22N4O3S/c1-14-13(9-17(18)19)15-6-7-21-10-12-5-4-11(20-12)8-16(2)3/h4-5,9,14-15H,6-8,10H2,1-3H3	C13H22N4O3S	314.141
8673	0284_(3-Chloro-2-hydroxypropyl)trimethylammonium	C[N+](C)(C)CC(O)CCl	XIUCEANTZSXBQQ-UHFFFAOYSA-N	C6H15ClNO	152.084	153.091	151.077	DTXSID50274618	3-chloro-2-hydroxy-N,N,N-trimethylpropan-1-aminium	82914-58-7	CAS_RN:82914-58-7	XIUCEANTZSXBQQ-UHFFFAOYSA-N	3-Chloro-2-hydroxy-N,N,N-trimethylpropan-1-aminium	C[N+](C)(C)CC(O)CCl	InChI=1S/C6H15ClNO/c1-8(2,3)5-6(9)4-7/h6,9H,4-5H2,1-3H3/q+1	InChI=1S/C6H15ClNO/c1-8(2,3)5-6(9)4-7/h6,9H,4-5H2,1-3H3/q+1	C6H15ClNO	152.084
8674	0286_2,3-Epoxypropyltrimethylammonium	C[N+](C)(C)CC1CO1	LRQFRDLKOBFOSG-UHFFFAOYSA-N	C6H14NO	116.108	117.115	115.1	DTXSID0045046	N,N,N-Trimethyl(oxiran-2-yl)methanaminium	45633-15-6	CAS_RN:45633-15-6	LRQFRDLKOBFOSG-UHFFFAOYSA-N	N,N,N-Trimethyl(oxiran-2-yl)methanaminium	C[N+](C)(C)CC1CO1	InChI=1S/C6H14NO/c1-7(2,3)4-6-5-8-6/h6H,4-5H2,1-3H3/q+1	InChI=1/C6H14NO/c1-7(2,3)4-6-5-8-6/h6H,4-5H2,1-3H3/q+1	C6H14NO	116.107
8675	0306_Diglyme	COCCOCCOC	SBZXBUIDTXKZTM-UHFFFAOYSA-N	C6H14O3	134.094	135.102	133.087	DTXSID1024621	Diethylene glycol dimethyl ether	111-96-6	CAS_RN:111-96-6	SBZXBUIDTXKZTM-UHFFFAOYSA-N	1-Methoxy-2-(2-methoxyethoxy)ethane	COCCOCCOC	InChI=1S/C6H14O3/c1-7-3-5-9-6-4-8-2/h3-6H2,1-2H3	InChI=1S/C6H14O3/c1-7-3-5-9-6-4-8-2/h3-6H2,1-2H3	C6H14O3	134.094
8676	0316_Pyrithione	ON1C=CC=CC1=S	YBBJKCMMCRQZMA-UHFFFAOYSA-N	C5H5NOS	127.009	128.016	126.002	DTXSID00149908	Pyrithione	1121-30-8	CAS_RN:1121-30-8	YBBJKCMMCRQZMA-UHFFFAOYSA-N	1-Hydroxypyridine-2(1H)-thione	ON1C=CC=CC1=S	InChI=1S/C5H5NOS/c7-6-4-2-1-3-5(6)8/h1-4,7H	InChI=1S/C5H5NOS/c7-6-4-2-1-3-5(6)8/h1-4,7H	C5H5NOS	127.009
8677	0328_2,7-Naphthalenedisulfonic acid	OS(=O)(=O)c1ccc2ccc(cc2c1)S(O)(=O)=O	VILFVXYKHXVYAB-UHFFFAOYSA-N	C10H8O6S2	287.976	288.984	286.969	DTXSID3059054	2,7-Naphthalenedisulfonic acid	92-41-1	CAS_RN:92-41-1	VILFVXYKHXVYAB-UHFFFAOYSA-N	Naphthalene-2,7-disulfonic acid	OS(=O)(=O)C1=CC2=CC(=CC=C2C=C1)S(O)(=O)=O	InChI=1S/C10H8O6S2/c11-17(12,13)9-3-1-7-2-4-10(18(14,15)16)6-8(7)5-9/h1-6H,(H,11,12,13)(H,14,15,16)	InChI=1S/C10H8O6S2/c11-17(12,13)9-3-1-7-2-4-10(18(14,15)16)6-8(7)5-9/h1-6H,(H,11,12,13)(H,14,15,16)	C10H8O6S2	287.976
8678	0331_Metformin	CN(C)C(=N)N=C(N)N	XZWYZXLIPXDOLR-UHFFFAOYSA-N	C4H11N5	129.101	130.109	128.094	DTXSID2023270	Metformin	657-24-9	CAS_RN:657-24-9	XZWYZXLIPXDOLR-UHFFFAOYSA-N	N,N-Dimethyltriimidodicarbonic diamide	CN(C)C(=N)NC(N)=N	InChI=1S/C4H11N5/c1-9(2)4(7)8-3(5)6/h1-2H3,(H5,5,6,7,8)	InChI=1S/C4H11N5/c1-9(2)4(7)8-3(5)6/h1-2H3,(H5,5,6,7,8)	C4H11N5	129.101
8679	0371_Triglyme	COCCOCCOCCOC	YFNKIDBQEZZDLK-UHFFFAOYSA-N	C8H18O4	178.121	179.128	177.113	DTXSID8026224	Triethylene glycol dimethyl ether	112-49-2	CAS_RN:112-49-2	YFNKIDBQEZZDLK-UHFFFAOYSA-N	2,5,8,11-Tetraoxadodecane	COCCOCCOCCOC	InChI=1S/C8H18O4/c1-9-3-5-11-7-8-12-6-4-10-2/h3-8H2,1-2H3	InChI=1S/C8H18O4/c1-9-3-5-11-7-8-12-6-4-10-2/h3-8H2,1-2H3	C8H18O4	178.121
8680	0372_Creatinine	CN1CC(=O)N=C1N	DDRJAANPRJIHGJ-UHFFFAOYSA-N	C4H7N3O	113.059	114.066	112.052	DTXSID8045987	Creatinine	60-27-5	CAS_RN:60-27-5	DDRJAANPRJIHGJ-UHFFFAOYSA-N	2-Imino-1-methylimidazolidin-4-one	CN1CC(=O)NC1=N	InChI=1S/C4H7N3O/c1-7-2-3(8)6-4(7)5/h2H2,1H3,(H2,5,6,8)	InChI=1S/C4H7N3O/c1-7-2-3(8)6-4(7)5/h2H2,1H3,(H2,5,6,8)	C4H7N3O	113.059
8681	0375_4-Hydroxybenzotriazole	O=C1C=CC=C2NNN=C12	NPZTUJOABDZTLV-UHFFFAOYSA-N	C6H5N3O	135.043	136.051	134.036	DTXSID90374722	4-Hydroxy-1H-benzotriazole	26725-51-9	CAS_RN:26725-51-9	JMTMSDXUXJISAY-UHFFFAOYSA-N	1,2-Dihydro-4H-benzotriazol-4-one	OC1=C2N=NNC2=CC=C1	InChI=1S/C6H5N3O/c10-5-3-1-2-4-6(5)8-9-7-4/h1-3,10H,(H,7,8,9)	InChI=1S/C6H5N3O/c10-5-3-1-2-4-6(5)8-9-7-4/h1-3,10H,(H,7,8,9)	C6H5N3O	135.043
8682	0423_5-Fluorouracil	FC1=CNC(=O)NC1=O	GHASVSINZRGABV-UHFFFAOYSA-N	C4H3FN2O2	130.018	131.025	129.011	DTXSID2020634	5-Fluorouracil	51-21-8	CAS_RN:51-21-8	GHASVSINZRGABV-UHFFFAOYSA-N	5-Fluoropyrimidine-2,4(1H,3H)-dione	FC1=CNC(=O)NC1=O	InChI=1S/C4H3FN2O2/c5-2-1-6-4(9)7-3(2)8/h1H,(H2,6,7,8,9)	InChI=1S/C4H3FN2O2/c5-2-1-6-4(9)7-3(2)8/h1H,(H2,6,7,8,9)	C4H3FN2O2	130.018
8683	0424_Iopamidol	C[C@H](O)C(=O)Nc1c(I)c(C(=O)NC(CO)CO)c(I)c(C(=O)NC(CO)CO)c1I	XQZXYNRDCRIARQ-LURJTMIESA-N	C17H22I3N3O8	776.854	777.861	775.847	DTXSID1023158	Iopamidol	60166-93-0	CAS_RN:60166-93-0	XQZXYNRDCRIARQ-LURJTMIESA-N	N~1~,N~3~-Bis(1,3-dihydroxypropan-2-yl)-5-{[(2S)-2-hydroxypropanoyl]amino}-2,4,6-triiodobenzene-1,3-dicarboxamide	C[C@H](O)C(=O)NC1=C(I)C(C(=O)NC(CO)CO)=C(I)C(C(=O)NC(CO)CO)=C1I	InChI=1S/C17H22I3N3O8/c1-6(28)15(29)23-14-12(19)9(16(30)21-7(2-24)3-25)11(18)10(13(14)20)17(31)22-8(4-26)5-27/h6-8,24-28H,2-5H2,1H3,(H,21,30)(H,22,31)(H,23,29)/t6-/m0/s1	InChI=1S/C17H22I3N3O8/c1-6(28)15(29)23-14-12(19)9(16(30)21-7(2-24)3-25)11(18)10(13(14)20)17(31)22-8(4-26)5-27/h6-8,24-28H,2-5H2,1H3,(H,21,30)(H,22,31)(H,23,29)/t6-/m0/s1	C17H22I3N3O8	776.854
8684	0425_Desphenyl chloridazon	NC1=C(Cl)C(=O)NN=C1	FEWPCPCEGBPTAL-UHFFFAOYSA-N	C4H4ClN3O	145.004	146.012	143.997	DTXSID50212792	3(2H)-Pyridazinone, 5-amino-4-chloro-	6339-19-1	CAS_RN:6339-19-1	FEWPCPCEGBPTAL-UHFFFAOYSA-N	5-Amino-4-chloropyridazin-3(2H)-one	NC1=C(Cl)C(=O)NN=C1	InChI=1S/C4H4ClN3O/c5-3-2(6)1-7-8-4(3)9/h1H,(H3,6,8,9)	InChI=1S/C4H4ClN3O/c5-3-2(6)1-7-8-4(3)9/h1H,(H3,6,8,9)	C4H4ClN3O	145.004
8685	0431_Metolachlor OA	CCC1=CC=CC(C)=C1N(C(C)COC)C(=O)C(O)=O	LNOOSYCKMKZOJB-UHFFFAOYSA-N	C15H21NO4	279.147	280.154	278.14	DTXSID6037568	Metolachlor OA	152019-73-3	CAS_RN:152019-73-3	LNOOSYCKMKZOJB-UHFFFAOYSA-N	[(2-Ethyl-6-methylphenyl)(1-methoxypropan-2-yl)amino](oxo)acetic acid	CCC1=CC=CC(C)=C1N(C(C)COC)C(=O)C(O)=O	InChI=1S/C15H21NO4/c1-5-12-8-6-7-10(2)13(12)16(11(3)9-20-4)14(17)15(18)19/h6-8,11H,5,9H2,1-4H3,(H,18,19)	InChI=1/C15H21NO4/c1-5-12-8-6-7-10(2)13(12)16(11(3)9-20-4)14(17)15(18)19/h6-8,11H,5,9H2,1-4H3,(H,18,19)	C15H21NO4	279.147
8686	0432_Metolachlor ESA	CCC1=CC=CC(C)=C1N(C(C)COC)C(=O)CS(O)(=O)=O	CIGKZVUEZXGYSV-UHFFFAOYSA-N	C15H23NO5S	329.13	330.137	328.122	DTXSID1037567	Metolachlor ESA	171118-09-5	CAS_RN:171118-09-5	CIGKZVUEZXGYSV-UHFFFAOYSA-N	2-[(2-Ethyl-6-methylphenyl)(1-methoxypropan-2-yl)amino]-2-oxoethane-1-sulfonic acid	CCC1=CC=CC(C)=C1N(C(C)COC)C(=O)CS(O)(=O)=O	InChI=1S/C15H23NO5S/c1-5-13-8-6-7-11(2)15(13)16(12(3)9-21-4)14(17)10-22(18,19)20/h6-8,12H,5,9-10H2,1-4H3,(H,18,19,20)	InChI=1/C15H23NO5S/c1-5-13-8-6-7-11(2)15(13)16(12(3)9-21-4)14(17)10-22(18,19)20/h6-8,12H,5,9-10H2,1-4H3,(H,18,19,20)	C15H23NO5S	329.13
8687	0433_N,N-Dimethylsulfamide	CN(C)S(N)(=O)=O	QMHAHUAQAJVBIW-UHFFFAOYSA-N	C2H8N2O2S	124.031	125.038	123.023	DTXSID3074735	Sulfamide, N,N-dimethyl-	3984-14-3	CAS_RN:3984-14-3	QMHAHUAQAJVBIW-UHFFFAOYSA-N	N,N-Dimethylsulfuric diamide	CN(C)S(N)(=O)=O	InChI=1S/C2H8N2O2S/c1-4(2)7(3,5)6/h1-2H3,(H2,3,5,6)	InChI=1S/C2H8N2O2S/c1-4(2)7(3,5)6/h1-2H3,(H2,3,5,6)	C2H8N2O2S	124.031
8688	0435_N-Nitrosodimethylamine	CN(C)N=O	UMFJAHHVKNCGLG-UHFFFAOYSA-N	C2H6N2O	74.048	75.0553	73.0407	DTXSID7021029	N-Nitrosodimethylamine	62-75-9	CAS_RN:62-75-9	UMFJAHHVKNCGLG-UHFFFAOYSA-N	N,N-Dimethylnitrous amide	CN(C)N=O	InChI=1S/C2H6N2O/c1-4(2)3-5/h1-2H3	InChI=1S/C2H6N2O/c1-4(2)3-5/h1-2H3	C2H6N2O	74.048
8689	0436_N-Nitrosomorpholine	O=NN1CCOCC1	ZKXDGKXYMTYWTB-UHFFFAOYSA-N	C4H8N2O2	116.059	117.066	115.051	DTXSID4021056	N-Nitrosomorpholine	59-89-2	CAS_RN:59-89-2	ZKXDGKXYMTYWTB-UHFFFAOYSA-N	4-Nitrosomorpholine	O=NN1CCOCC1	InChI=1S/C4H8N2O2/c7-5-6-1-3-8-4-2-6/h1-4H2	InChI=1S/C4H8N2O2/c7-5-6-1-3-8-4-2-6/h1-4H2	C4H8N2O2	116.059
8690	0438_Sulfolane	O=S1(=O)CCCC1	HXJUTPCZVOIRIF-UHFFFAOYSA-N	C4H8O2S	120.025	121.032	119.017	DTXSID3027037	Sulfolane	126-33-0	CAS_RN:126-33-0	HXJUTPCZVOIRIF-UHFFFAOYSA-N	1lambda~6~-Thiolane-1,1-dione	O=S1(=O)CCCC1	InChI=1S/C4H8O2S/c5-7(6)3-1-2-4-7/h1-4H2	InChI=1S/C4H8O2S/c5-7(6)3-1-2-4-7/h1-4H2	C4H8O2S	120.025
8691	0439_(4-Sulfophenyl)acetic acid	OC(=O)CC1=CC=C(C=C1)S(O)(=O)=O	KGJGWDQUGUEMIW-UHFFFAOYSA-N	C8H8O5S	216.009	217.017	215.002	DTXSID30892516	(4-sulfophenyl)acetic acid	153661-28-0	CAS_RN:153661-28-0	KGJGWDQUGUEMIW-UHFFFAOYSA-N	(4-Sulfophenyl)acetic acid	OC(=O)CC1=CC=C(C=C1)S(O)(=O)=O	InChI=1S/C8H8O5S/c9-8(10)5-6-1-3-7(4-2-6)14(11,12)13/h1-4H,5H2,(H,9,10)(H,11,12,13)	InChI=1S/C8H8O5S/c9-8(10)5-6-1-3-7(4-2-6)14(11,12)13/h1-4H,5H2,(H,9,10)(H,11,12,13)	C8H8O5S	216.009
8692	0446_Hydroxycarbamide	NC(=O)NO	VSNHCAURESNICA-UHFFFAOYSA-N	CH4N2O2	76.0273	77.0346	75.02	DTXSID6025438	Hydroxyurea	127-07-1	CAS_RN:127-07-1	VSNHCAURESNICA-UHFFFAOYSA-N	N-Hydroxyurea	NC(=O)NO	InChI=1S/CH4N2O2/c2-1(4)3-5/h5H,(H3,2,3,4)	InChI=1S/CH4N2O2/c2-1(4)3-5/h5H,(H3,2,3,4)	CH4N2O2	76.0273
8693	0448_Dimethylaminophenazone	CN(C)C1=C(C)N(C)N(C1=O)c1ccccc1	RMMXTBMQSGEXHJ-UHFFFAOYSA-N	C13H17N3O	231.137	232.144	230.13	DTXSID7020504	4-Dimethylaminoantipyrine	58-15-1	CAS_RN:58-15-1	RMMXTBMQSGEXHJ-UHFFFAOYSA-N	4-(Dimethylamino)-1,5-dimethyl-2-phenyl-1,2-dihydro-3H-pyrazol-3-one	CN(C)C1=C(C)N(C)N(C1=O)C1=CC=CC=C1	InChI=1S/C13H17N3O/c1-10-12(14(2)3)13(17)16(15(10)4)11-8-6-5-7-9-11/h5-9H,1-4H3	InChI=1S/C13H17N3O/c1-10-12(14(2)3)13(17)16(15(10)4)11-8-6-5-7-9-11/h5-9H,1-4H3	C13H17N3O	231.137
8694	0452_Cotinine	CN1C(CCC1=O)c1cccnc1	UIKROCXWUNQSPJ-UHFFFAOYSA-N	C10H12N2O	176.095	177.102	175.088	DTXSID6047577	(+-)-Cotinine	NOCAS_47577	CAS_RN:NOCAS_47577	UIKROCXWUNQSPJ-UHFFFAOYSA-N	1-Methyl-5-(pyridin-3-yl)pyrrolidin-2-one	CN1C(CCC1=O)C1=CN=CC=C1	InChI=1S/C10H12N2O/c1-12-9(4-5-10(12)13)8-3-2-6-11-7-8/h2-3,6-7,9H,4-5H2,1H3	InChI=1/C10H12N2O/c1-12-9(4-5-10(12)13)8-3-2-6-11-7-8/h2-3,6-7,9H,4-5H2,1H3	C10H12N2O	176.095
8695	0477_Benzenesulfonic acid	OS(=O)(=O)C1=CC=CC=C1	SRSXLGNVWSONIS-UHFFFAOYSA-N	C6H6O3S	158.004	159.011	156.996	DTXSID9024568	Benzenesulfonic acid	98-11-3	CAS_RN:98-11-3	SRSXLGNVWSONIS-UHFFFAOYSA-N	Benzenesulfonic acid	OS(=O)(=O)C1=CC=CC=C1	InChI=1S/C6H6O3S/c7-10(8,9)6-4-2-1-3-5-6/h1-5H,(H,7,8,9)	InChI=1S/C6H6O3S/c7-10(8,9)6-4-2-1-3-5-6/h1-5H,(H,7,8,9)	C6H6O3S	158.004
8696	0491_Sotalol	CC(C)NCC(O)c1ccc(NS(C)(=O)=O)cc1	ZBMZVLHSJCTVON-UHFFFAOYSA-N	C12H20N2O3S	272.119	273.127	271.112	DTXSID0023589	Sotalol	3930-20-9	CAS_RN:3930-20-9	ZBMZVLHSJCTVON-UHFFFAOYSA-N	N-(4-{1-Hydroxy-2-[(propan-2-yl)amino]ethyl}phenyl)methanesulfonamide	CC(C)NCC(O)C1=CC=C(NS(C)(=O)=O)C=C1	InChI=1S/C12H20N2O3S/c1-9(2)13-8-12(15)10-4-6-11(7-5-10)14-18(3,16)17/h4-7,9,12-15H,8H2,1-3H3	InChI=1/C12H20N2O3S/c1-9(2)13-8-12(15)10-4-6-11(7-5-10)14-18(3,16)17/h4-7,9,12-15H,8H2,1-3H3	C12H20N2O3S	272.119
8697	0685_N-Methyl-2-pyrrolidone	CN1CCCC1=O	SECXISVLQFMRJM-UHFFFAOYSA-N	C5H9NO	99.0684	100.076	98.0611	DTXSID6020856	N-Methyl-2-pyrrolidone	872-50-4	CAS_RN:872-50-4	SECXISVLQFMRJM-UHFFFAOYSA-N	1-Methylpyrrolidin-2-one	CN1CCCC1=O	InChI=1S/C5H9NO/c1-6-4-2-3-5(6)7/h2-4H2,1H3	InChI=1S/C5H9NO/c1-6-4-2-3-5(6)7/h2-4H2,1H3	C5H9NO	99.0684
8698	0690_Acrylamide	NC(=O)C=C	HRPVXLWXLXDGHG-UHFFFAOYSA-N	C3H5NO	71.0371	72.0444	70.0298	DTXSID5020027	Acrylamide	79-06-1	CAS_RN:79-06-1	HRPVXLWXLXDGHG-UHFFFAOYSA-N	Prop-2-enamide	NC(=O)C=C	InChI=1S/C3H5NO/c1-2-3(4)5/h2H,1H2,(H2,4,5)	InChI=1S/C3H5NO/c1-2-3(4)5/h2H,1H2,(H2,4,5)	C3H5NO	71.0371
8699	0783_Melamine	Nc1nc(N)nc(N)n1	JDSHMPZPIAZGSV-UHFFFAOYSA-N	C3H6N6	126.065	127.073	125.058	DTXSID6020802	Melamine	108-78-1	CAS_RN:108-78-1	JDSHMPZPIAZGSV-UHFFFAOYSA-N	1,3,5-Triazine-2,4,6-triamine	NC1=NC(N)=NC(N)=N1	InChI=1S/C3H6N6/c4-1-7-2(5)9-3(6)8-1/h(H6,4,5,6,7,8,9)	InChI=1S/C3H6N6/c4-1-7-2(5)9-3(6)8-1/h(H6,4,5,6,7,8,9)	C3H6N6	126.065
8700	0911_Phthalamic acid	NC(=O)C1=CC=CC=C1C(O)=O	CYMRPDYINXWJFU-UHFFFAOYSA-N	C8H7NO3	165.043	166.05	164.035	DTXSID0058980	Benzoic acid, 2-(aminocarbonyl)-	88-97-1	CAS_RN:88-97-1	CYMRPDYINXWJFU-UHFFFAOYSA-N	2-Carbamoylbenzoic acid	NC(=O)C1=CC=CC=C1C(O)=O	InChI=1S/C8H7NO3/c9-7(10)5-3-1-2-4-6(5)8(11)12/h1-4H,(H2,9,10)(H,11,12)	InChI=1S/C8H7NO3/c9-7(10)5-3-1-2-4-6(5)8(11)12/h1-4H,(H2,9,10)(H,11,12)	C8H7NO3	165.043
8701	0913_Propamocarb	CCCO/C(=N/CCCN(C)C)/O	WZZLDXDUQPOXNW-UHFFFAOYSA-N	C9H20N2O2	188.152	189.16	187.145	DTXSID1040295	Propamocarb	24579-73-5	CAS_RN:24579-73-5	WZZLDXDUQPOXNW-UHFFFAOYSA-N	Propyl [3-(dimethylamino)propyl]carbamate	CCCOC(=O)NCCCN(C)C	InChI=1S/C9H20N2O2/c1-4-8-13-9(12)10-6-5-7-11(2)3/h4-8H2,1-3H3,(H,10,12)	InChI=1S/C9H20N2O2/c1-4-8-13-9(12)10-6-5-7-11(2)3/h4-8H2,1-3H3,(H,10,12)	C9H20N2O2	188.152
8702	0918_Amitrole	NC1=NC=NN1	KLSJWNVTNUYHDU-UHFFFAOYSA-N	C2H4N4	84.0436	85.0509	83.0363	DTXSID0020076	Amitrole	61-82-5	CAS_RN:61-82-5	KLSJWNVTNUYHDU-UHFFFAOYSA-N	1H-1,2,4-Triazol-3-amine	NC1=NNC=N1	InChI=1S/C2H4N4/c3-2-4-1-5-6-2/h1H,(H3,3,4,5,6)	InChI=1S/C2H4N4/c3-2-4-1-5-6-2/h1H,(H3,3,4,5,6)	C2H4N4	84.0436
8703	0919_Acyclovir	c1nc2c(n1COCCO)[nH]c(=N)nc2O	MKUXAQIIEYXACX-UHFFFAOYSA-N	C8H11N5O3	225.086	226.093	224.079	DTXSID1022556	Acyclovir	59277-89-3	CAS_RN:59277-89-3	MKUXAQIIEYXACX-UHFFFAOYSA-N	2-Amino-9-[(2-hydroxyethoxy)methyl]-1,9-dihydro-6H-purin-6-one	NC1=NC2=C(N=CN2COCCO)C(=O)N1	InChI=1S/C8H11N5O3/c9-8-11-6-5(7(15)12-8)10-3-13(6)4-16-2-1-14/h3,14H,1-2,4H2,(H3,9,11,12,15)	InChI=1S/C8H11N5O3/c9-8-11-6-5(7(15)12-8)10-3-13(6)4-16-2-1-14/h3,14H,1-2,4H2,(H3,9,11,12,15)	C8H11N5O3	225.086
8704	0968_Ethylenethiourea	S=C1NCCN1	PDQAZBWRQCGBEV-UHFFFAOYSA-N	C3H6N2S	102.025	103.032	101.018	DTXSID5020601	Ethylene thiourea	96-45-7	CAS_RN:96-45-7	PDQAZBWRQCGBEV-UHFFFAOYSA-N	Imidazolidine-2-thione	S=C1NCCN1	InChI=1S/C3H6N2S/c6-3-4-1-2-5-3/h1-2H2,(H2,4,5,6)	InChI=1S/C3H6N2S/c6-3-4-1-2-5-3/h1-2H2,(H2,4,5,6)	C3H6N2S	102.025
8705	2368_Mepiquat	C[N+]1(C)CCCCC1	NNCAWEWCFVZOGF-UHFFFAOYSA-N	C7H16N	114.128	115.136	113.121	DTXSID9042122	Mepiquat	15302-91-7	CAS_RN:15302-91-7	NNCAWEWCFVZOGF-UHFFFAOYSA-N	1,1-Dimethylpiperidin-1-ium	C[N+]1(C)CCCCC1	InChI=1S/C7H16N/c1-8(2)6-4-3-5-7-8/h3-7H2,1-2H3/q+1	InChI=1S/C7H16N/c1-8(2)6-4-3-5-7-8/h3-7H2,1-2H3/q+1	C7H16N	114.128
8706	2419_Theophyllin	CN1C2=C(NC=N2)C(=O)N(C)C1=O	ZFXYFBGIUFBOJW-UHFFFAOYSA-N	C7H8N4O2	180.065	181.072	179.057	DTXSID5021336	Theophylline	58-55-9	CAS_RN:58-55-9	ZFXYFBGIUFBOJW-UHFFFAOYSA-N	1,3-Dimethyl-3,7-dihydro-1H-purine-2,6-dione	CN1C2=C(NC=N2)C(=O)N(C)C1=O	InChI=1S/C7H8N4O2/c1-10-5-4(8-3-9-5)6(12)11(2)7(10)13/h3H,1-2H3,(H,8,9)	InChI=1S/C7H8N4O2/c1-10-5-4(8-3-9-5)6(12)11(2)7(10)13/h3H,1-2H3,(H,8,9)	C7H8N4O2	180.065
8707	2582_N,N-Bis(carboxymethyl)-L-glutamic acid	OC(=O)CC[C@H](N(CC(O)=O)CC(O)=O)C(O)=O	VCVKIIDXVWEWSZ-YFKPBYRVSA-N	C9H13NO8	263.064	264.071	262.057	DTXSID10595775	N,N-Bis(carboxymethyl)-L-glutamic acid	220253-76-9	CAS_RN:220253-76-9	VCVKIIDXVWEWSZ-YFKPBYRVSA-N	N,N-Bis(carboxymethyl)-L-glutamic acid	OC(=O)CC[C@H](N(CC(O)=O)CC(O)=O)C(O)=O	InChI=1S/C9H13NO8/c11-6(12)2-1-5(9(17)18)10(3-7(13)14)4-8(15)16/h5H,1-4H2,(H,11,12)(H,13,14)(H,15,16)(H,17,18)/t5-/m0/s1	InChI=1S/C9H13NO8/c11-6(12)2-1-5(9(17)18)10(3-7(13)14)4-8(15)16/h5H,1-4H2,(H,11,12)(H,13,14)(H,15,16)(H,17,18)/t5-/m0/s1	C9H13NO8	263.064
8708	2583_1,2,4-triazole	N1C=NC=N1	NSPMIYGKQJPBQR-UHFFFAOYSA-N	C2H3N3	69.0327	70.04	68.0254	DTXSID6027131	1H-1,2,4-Triazole	288-88-0	CAS_RN:288-88-0	NSPMIYGKQJPBQR-UHFFFAOYSA-N	1H-1,2,4-Triazole	N1C=NC=N1	InChI=1S/C2H3N3/c1-3-2-5-4-1/h1-2H,(H,3,4,5)	InChI=1S/C2H3N3/c1-3-2-5-4-1/h1-2H,(H,3,4,5)	C2H3N3	69.0327
8709	2584_Guanylurea	NC(=N)NC(N)=O	SQSPRWMERUQXNE-UHFFFAOYSA-N	C2H6N4O	102.054	103.061	101.047	DTXSID3043811	Guanylurea	141-83-3	CAS_RN:141-83-3	SQSPRWMERUQXNE-UHFFFAOYSA-N	N-Carbamimidoylurea	NC(=N)NC(N)=O	InChI=1S/C2H6N4O/c3-1(4)6-2(5)7/h(H6,3,4,5,6,7)	InChI=1S/C2H6N4O/c3-1(4)6-2(5)7/h(H6,3,4,5,6,7)	C2H6N4O	102.054
8710	2585_Methacrylamide	CC(=C)C(N)=O	FQPSGWSUVKBHSU-UHFFFAOYSA-N	C4H7NO	85.0528	86.06	84.0455	DTXSID8029600	Methacrylamide	79-39-0	CAS_RN:79-39-0	FQPSGWSUVKBHSU-UHFFFAOYSA-N	2-Methylprop-2-enamide	CC(=C)C(N)=O	InChI=1S/C4H7NO/c1-3(2)4(5)6/h1H2,2H3,(H2,5,6)	InChI=1S/C4H7NO/c1-3(2)4(5)6/h1H2,2H3,(H2,5,6)	C4H7NO	85.0528
8711	2588_1-(3-carboxypropyl)-3,7-dimethylxanthine	CN1C=NC2=C1C(=O)N(CCCC(O)=O)C(=O)N2C	WKASGTGXOGALBG-UHFFFAOYSA-N	C11H14N4O4	266.102	267.109	265.094	DTXSID40215232	1-(3'-Carboxypropyl)-3,7-dimethylxanthine	6493-07-8	CAS_RN:6493-07-8	WKASGTGXOGALBG-UHFFFAOYSA-N	4-(3,7-Dimethyl-2,6-dioxo-2,3,6,7-tetrahydro-1H-purin-1-yl)butanoic acid	CN1C=NC2=C1C(=O)N(CCCC(O)=O)C(=O)N2C	InChI=1S/C11H14N4O4/c1-13-6-12-9-8(13)10(18)15(11(19)14(9)2)5-3-4-7(16)17/h6H,3-5H2,1-2H3,(H,16,17)	InChI=1S/C11H14N4O4/c1-13-6-12-9-8(13)10(18)15(11(19)14(9)2)5-3-4-7(16)17/h6H,3-5H2,1-2H3,(H,16,17)	C11H14N4O4	266.101
8712	2589_2-hydroxybenzothiazole	O=C1NC2=C(S1)C=CC=C2	YEDUAINPPJYDJZ-UHFFFAOYSA-N	C7H5NOS	151.009	152.016	150.002	DTXSID6061315	Benzothiazolone	934-34-9	CAS_RN:934-34-9	YEDUAINPPJYDJZ-UHFFFAOYSA-N	1,3-Benzothiazol-2-ol	OC1=NC2=CC=CC=C2S1	InChI=1S/C7H5NOS/c9-7-8-5-3-1-2-4-6(5)10-7/h1-4H,(H,8,9)	InChI=1S/C7H5NOS/c9-7-8-5-3-1-2-4-6(5)10-7/h1-4H,(H,8,9)	C7H5NOS	151.009
8713	2590_2-thiouracil	O=C1NC(=S)NC=C1	ZEMGGZBWXRYJHK-UHFFFAOYSA-N	C4H4N2OS	128.004	129.012	126.997	DTXSID4021347	Thiouracil	141-90-2	CAS_RN:141-90-2	ZEMGGZBWXRYJHK-UHFFFAOYSA-N	2-Sulfanylidene-2,3-dihydropyrimidin-4(1H)-one	O=C1NC(=S)NC=C1	InChI=1S/C4H4N2OS/c7-3-1-2-5-4(8)6-3/h1-2H,(H2,5,6,7,8)	InChI=1S/C4H4N2OS/c7-3-1-2-5-4(8)6-3/h1-2H,(H2,5,6,7,8)	C4H4N2OS	128.004
8714	2591_6-Mercaptopurine	S=C1N=CNC2=C1NC=N2	GLVAUDGFNGKCSF-UHFFFAOYSA-N	C5H4N4S	152.016	153.023	151.008	DTXSID0020810	6-Mercaptopurine	50-44-2	CAS_RN:50-44-2	GLVAUDGFNGKCSF-UHFFFAOYSA-N	1,9-Dihydro-6H-purine-6-thione	S=C1NC=NC2=C1N=CN2	InChI=1S/C5H4N4S/c10-5-3-4(7-1-6-3)8-2-9-5/h1-2H,(H2,6,7,8,9,10)	InChI=1S/C5H4N4S/c10-5-3-4(7-1-6-3)8-2-9-5/h1-2H,(H2,6,7,8,9,10)	C5H4N4S	152.016
8715	2592_6-propyl-2-thiouracil	CCCC1=CC(=O)NC(=S)N1	KNAHARQHSZJURB-UHFFFAOYSA-N	C7H10N2OS	170.051	171.059	169.044	DTXSID5021209	6-Propyl-2-thiouracil	51-52-5	CAS_RN:51-52-5	KNAHARQHSZJURB-UHFFFAOYSA-N	6-Propyl-2-sulfanylidene-2,3-dihydropyrimidin-4(1H)-one	CCCC1=CC(=O)NC(=S)N1	InChI=1S/C7H10N2OS/c1-2-3-5-4-6(10)9-7(11)8-5/h4H,2-3H2,1H3,(H2,8,9,10,11)	InChI=1S/C7H10N2OS/c1-2-3-5-4-6(10)9-7(11)8-5/h4H,2-3H2,1H3,(H2,8,9,10,11)	C7H10N2OS	170.051
8716	2593_Dimethachlor OA	Cc1cccc(c1N(CCOC)C(=O)C(=O)O)C	MHGMSAFPNAKIRZ-UHFFFAOYSA-N	C13H17NO4	251.116	252.123	250.108	DTXSID80891458	Dimethachlor OXA	NOCAS_891458	CAS_RN:NOCAS_891458	MHGMSAFPNAKIRZ-UHFFFAOYSA-N	[(2,6-Dimethylphenyl)(2-methoxyethyl)amino](oxo)acetic acid	COCCN(C(=O)C(O)=O)C1=C(C)C=CC=C1C	InChI=1S/C13H17NO4/c1-9-5-4-6-10(2)11(9)14(7-8-18-3)12(15)13(16)17/h4-6H,7-8H2,1-3H3,(H,16,17)	InChI=1S/C13H17NO4/c1-9-5-4-6-10(2)11(9)14(7-8-18-3)12(15)13(16)17/h4-6H,7-8H2,1-3H3,(H,16,17)	C13H17NO4	251.116
8717	2594_Metazachlor ESA	Cc1cccc(c1N(Cn2cccn2)C(=O)CS(=O)(=O)O)C	IPVCSECPEVHQOV-UHFFFAOYSA-N	C14H17N3O4S	323.094	324.101	322.087	DTXSID40891454	Metazachlor ESA	NOCAS_891454	CAS_RN:NOCAS_891454	IPVCSECPEVHQOV-UHFFFAOYSA-N	2-[(2,6-Dimethylphenyl)(1H-pyrazol-1-ylmethyl)amino]-2-oxoethanesulfonic acid	CC1=CC=CC(C)=C1N(CN1C=CC=N1)C(=O)CS(O)(=O)=O	InChI=1S/C14H17N3O4S/c1-11-5-3-6-12(2)14(11)17(10-16-8-4-7-15-16)13(18)9-22(19,20)21/h3-8H,9-10H2,1-2H3,(H,19,20,21)	InChI=1S/C14H17N3O4S/c1-11-5-3-6-12(2)14(11)17(10-16-8-4-7-15-16)13(18)9-22(19,20)21/h3-8H,9-10H2,1-2H3,(H,19,20,21)	C14H17N3O4S	323.094
8718	2595_Oxypurinol	O=C1NC(=O)C2=CNNC2=N1	HXNFUBHNUDHIGC-UHFFFAOYSA-N	C5H4N4O2	152.033	153.041	151.026	DTXSID4035209	Oxypurinol	2465-59-0	CAS_RN:2465-59-0	HXNFUBHNUDHIGC-UHFFFAOYSA-N	2H-Pyrazolo[3,4-d]pyrimidine-4,6(5H,7H)-dione	O=C1NC2=NNC=C2C(=O)N1	InChI=1S/C5H4N4O2/c10-4-2-1-6-9-3(2)7-5(11)8-4/h1H,(H3,6,7,8,9,10,11)	InChI=1S/C5H4N4O2/c10-4-2-1-6-9-3(2)7-5(11)8-4/h1H,(H3,6,7,8,9,10,11)	C5H4N4O2	152.033
8719	0211_Estrone	C[C@]12CC[C@H]3[C@@H](CCC4=CC(O)=CC=C34)[C@@H]1CCC2=O	DNXHEGUUPJUMQT-CBZIJGRNSA-N	C18H22O2	270.162	271.169	269.155	DTXSID4022367	Estrone	53-16-7	CAS_RN:53-16-7	DNXHEGUUPJUMQT-CBZIJGRNSA-N	3-Hydroxyestra-1,3,5(10)-trien-17-one	C[C@]12CC[C@H]3[C@@H](CCC4=C3C=CC(O)=C4)[C@@H]1CCC2=O	InChI=1S/C18H22O2/c1-18-9-8-14-13-5-3-12(19)10-11(13)2-4-15(14)16(18)6-7-17(18)20/h3,5,10,14-16,19H,2,4,6-9H2,1H3/t14-,15-,16+,18+/m1/s1	InChI=1S/C18H22O2/c1-18-9-8-14-13-5-3-12(19)10-11(13)2-4-15(14)16(18)6-7-17(18)20/h3,5,10,14-16,19H,2,4,6-9H2,1H3/t14-,15-,16+,18+/m1/s1	C18H22O2	270.162
8720	0216_17-alpha-Estradiol	C[C@]12CC[C@H]3[C@@H](CCC4=CC(O)=CC=C34)[C@@H]1CC[C@H]2O	VOXZDWNPVJITMN-SFFUCWETSA-N	C18H24O2	272.178	273.185	271.17	DTXSID8022377	17alpha-Estradiol	57-91-0	CAS_RN:57-91-0	VOXZDWNPVJITMN-SFFUCWETSA-N	(17alpha)-Estra-1,3,5(10)-triene-3,17-diol	C[C@]12CC[C@H]3[C@@H](CCC4=C3C=CC(O)=C4)[C@@H]1CC[C@H]2O	InChI=1S/C18H24O2/c1-18-9-8-14-13-5-3-12(19)10-11(13)2-4-15(14)16(18)6-7-17(18)20/h3,5,10,14-17,19-20H,2,4,6-9H2,1H3/t14-,15-,16+,17-,18+/m1/s1	InChI=1S/C18H24O2/c1-18-9-8-14-13-5-3-12(19)10-11(13)2-4-15(14)16(18)6-7-17(18)20/h3,5,10,14-17,19-20H,2,4,6-9H2,1H3/t14-,15-,16+,17-,18+/m1/s1	C18H24O2	272.178
8721	0217_17-alpha-Ethinylestradiol	CC12CC[C@H]3[C@@H](CCC4=CC(O)=CC=C34)[C@@H]1CC[C@]2(O)C#C	BFPYWIDHMRZLRN-LXKKFAQKSA-N	C20H24O2	296.178	297.185	295.17	DTXSID5020576	17alpha-Ethinylestradiol	57-63-6	CAS_RN:57-63-6	BFPYWIDHMRZLRN-SLHNCBLASA-N	(17alpha)-19-Norpregna-1,3,5(10)-trien-20-yne-3,17-diol	[H][C@@]12CC[C@@](O)(C#C)[C@@]1(C)CC[C@]1([H])C3=C(CC[C@@]21[H])C=C(O)C=C3	InChI=1S/C20H24O2/c1-3-20(22)11-9-18-17-6-4-13-12-14(21)5-7-15(13)16(17)8-10-19(18,20)2/h1,5,7,12,16-18,21-22H,4,6,8-11H2,2H3/t16-,17-,18+,19+,20+/m1/s1	InChI=1S/C20H24O2/c1-3-20(22)11-9-18-17-6-4-13-12-14(21)5-7-15(13)16(17)8-10-19(18,20)2/h1,5,7,12,16-18,21-22H,4,6,8-11H2,2H3/t16-,17-,18+,19+,20+/m1/s1	C20H24O2	296.178
8722	0218_17-beta-Estradiol	C[C@]12CC[C@H]3[C@@H](CCC4=CC(O)=CC=C34)[C@@H]1CC[C@@H]2O	VOXZDWNPVJITMN-ZBRFXRBCSA-N	C18H24O2	272.178	273.185	271.17	DTXSID0020573	17beta-Estradiol	50-28-2	CAS_RN:50-28-2	VOXZDWNPVJITMN-ZBRFXRBCSA-N	(17beta)-Estra-1(10),2,4-triene-3,17-diol	[H][C@@]12CC[C@H](O)[C@@]1(C)CC[C@]1([H])C3=CC=C(O)C=C3CC[C@@]21[H]	InChI=1S/C18H24O2/c1-18-9-8-14-13-5-3-12(19)10-11(13)2-4-15(14)16(18)6-7-17(18)20/h3,5,10,14-17,19-20H,2,4,6-9H2,1H3/t14-,15-,16+,17+,18+/m1/s1	InChI=1S/C18H24O2/c1-18-9-8-14-13-5-3-12(19)10-11(13)2-4-15(14)16(18)6-7-17(18)20/h3,5,10,14-17,19-20H,2,4,6-9H2,1H3/t14-,15-,16+,17+,18+/m1/s1	C18H24O2	272.178
8723	0220_Norethindrone	CC12CCC3C(CCC4=CC(=O)CCC34)C1CCC2(O)C#C	VIKNJXKGJWUCNN-UHFFFAOYSA-N	C20H26O2	298.193	299.201	297.186	DTXSID9023380	Norethindrone	68-22-4	CAS_RN:68-22-4	VIKNJXKGJWUCNN-XGXHKTLJSA-N	(17alpha)-17-Hydroxy-19-norpregn-4-en-20-yn-3-one	C[C@]12CC[C@H]3[C@@H](CCC4=CC(=O)CC[C@H]34)[C@@H]1CC[C@@]2(O)C#C	InChI=1S/C20H26O2/c1-3-20(22)11-9-18-17-6-4-13-12-14(21)5-7-15(13)16(17)8-10-19(18,20)2/h1,12,15-18,22H,4-11H2,2H3/t15-,16+,17+,18-,19-,20-/m0/s1	InChI=1S/C20H26O2/c1-3-20(22)11-9-18-17-6-4-13-12-14(21)5-7-15(13)16(17)8-10-19(18,20)2/h1,12,15-18,22H,4-11H2,2H3/t15-,16+,17+,18-,19-,20-/m0/s1	C20H26O2	298.193
8724	0221_Progesterone	CC(=O)C1CCC2C3CCC4=CC(=O)CCC4(C)C3CCC12C	RJKFOVLPORLFTN-UHFFFAOYSA-N	C21H30O2	314.225	315.232	313.217	DTXSID3022370	Progesterone	57-83-0	CAS_RN:57-83-0	RJKFOVLPORLFTN-LEKSSAKUSA-N	Pregn-4-ene-3,20-dione	[H][C@@]12CC[C@H](C(C)=O)[C@@]1(C)CC[C@@]1([H])[C@@]2([H])CCC2=CC(=O)CC[C@]12C	InChI=1S/C21H30O2/c1-13(22)17-6-7-18-16-5-4-14-12-15(23)8-10-20(14,2)19(16)9-11-21(17,18)3/h12,16-19H,4-11H2,1-3H3/t16-,17+,18-,19-,20-,21+/m0/s1	InChI=1S/C21H30O2/c1-13(22)17-6-7-18-16-5-4-14-12-15(23)8-10-20(14,2)19(16)9-11-21(17,18)3/h12,16-19H,4-11H2,1-3H3/t16-,17+,18-,19-,20-,21+/m0/s1	C21H30O2	314.225
8725	0222_Norgestimate	CCC12CCC3C(CCC4=CC(CCC34)=NO)C1CCC2(OC(C)=O)C#C	KIQQMECNKUGGKA-UHFFFAOYSA-N	C23H31NO3	369.23	370.238	368.223	DTXSID1046922	Norgestimate	35189-28-7	CAS_RN:35189-28-7	KIQQMECNKUGGKA-NMYWJIRASA-N	-	CC[C@]12CC[C@H]3[C@@H](CCC4=C\C(CC[C@H]34)=N\O)[C@@H]1CC[C@@]2(OC(C)=O)C#C	InChI=1S/C23H31NO3/c1-4-22-12-10-19-18-9-7-17(24-26)14-16(18)6-8-20(19)21(22)11-13-23(22,5-2)27-15(3)25/h2,14,18-21,26H,4,6-13H2,1,3H3/b24-17+/t18-,19+,20+,21-,22-,23-/m0/s1	InChI=1S/C23H31NO3/c1-4-22-12-10-19-18-9-7-17(24-26)14-16(18)6-8-20(19)21(22)11-13-23(22,5-2)27-15(3)25/h2,14,18-21,26H,4,6-13H2,1,3H3/b24-17+/t18-,19+,20+,21-,22-,23-/m0/s1	C23H31NO3	369.23
8726	0224_Estriol	C[C@]12CC[C@H]3[C@@H](CCC4=CC(O)=CC=C34)[C@@H]1C[C@@H](O)[C@@H]2O	PROQIPRRNZUXQM-ZXXIGWHRSA-N	C18H24O3	288.173	289.18	287.165	DTXSID9022366	Estriol	50-27-1	CAS_RN:50-27-1	PROQIPRRNZUXQM-ZXXIGWHRSA-N	(16alpha,17beta)-Estra-1,3,5(10)-triene-3,16,17-triol	C[C@]12CC[C@H]3[C@@H](CCC4=C3C=CC(O)=C4)[C@@H]1C[C@@H](O)[C@@H]2O	InChI=1S/C18H24O3/c1-18-7-6-13-12-5-3-11(19)8-10(12)2-4-14(13)15(18)9-16(20)17(18)21/h3,5,8,13-17,19-21H,2,4,6-7,9H2,1H3/t13-,14-,15+,16-,17+,18+/m1/s1	InChI=1S/C18H24O3/c1-18-7-6-13-12-5-3-11(19)8-10(12)2-4-14(13)15(18)9-16(20)17(18)21/h3,5,8,13-17,19-21H,2,4,6-7,9H2,1H3/t13-,14-,15+,16-,17+,18+/m1/s1	C18H24O3	288.173
8727	0302_Cortisone	CC12CC(=O)C3C(CCC4=CC(=O)CCC34C)C1CCC2(O)C(=O)CO	MFYSYFVPBJMHGN-UHFFFAOYSA-N	C21H28O5	360.194	361.201	359.186	DTXSID5022857	Cortisone	53-06-5	CAS_RN:53-06-5	MFYSYFVPBJMHGN-ZPOLXVRWSA-N	17,21-Dihydroxypregn-4-ene-3,11,20-trione	C[C@]12CC(=O)[C@H]3[C@@H](CCC4=CC(=O)CC[C@]34C)[C@@H]1CC[C@]2(O)C(=O)CO	InChI=1S/C21H28O5/c1-19-7-5-13(23)9-12(19)3-4-14-15-6-8-21(26,17(25)11-22)20(15,2)10-16(24)18(14)19/h9,14-15,18,22,26H,3-8,10-11H2,1-2H3/t14-,15-,18+,19-,20-,21-/m0/s1	InChI=1S/C21H28O5/c1-19-7-5-13(23)9-12(19)3-4-14-15-6-8-21(26,17(25)11-22)20(15,2)10-16(24)18(14)19/h9,14-15,18,22,26H,3-8,10-11H2,1-2H3/t14-,15-,18+,19-,20-,21-/m0/s1	C21H28O5	360.194
8728	0303_Dexamethasone	CC1CC2C3CCC4=CC(=O)C=CC4(C)C3(F)C(O)CC2(C)C1(O)C(=O)CO	UREBDLICKHMUKA-UHFFFAOYSA-N	C22H29FO5	392.2	393.207	391.193	DTXSID3020384	Dexamethasone	50-02-2	CAS_RN:50-02-2	UREBDLICKHMUKA-CXSFZGCWSA-N	(11beta,16alpha)-9-Fluoro-11,17,21-trihydroxy-16-methylpregna-1,4-diene-3,20-dione	[H][C@@]12C[C@@H](C)[C@](O)(C(=O)CO)[C@@]1(C)C[C@H](O)[C@@]1(F)[C@@]2([H])CCC2=CC(=O)C=C[C@]12C	InChI=1S/C22H29FO5/c1-12-8-16-15-5-4-13-9-14(25)6-7-19(13,2)21(15,23)17(26)10-20(16,3)22(12,28)18(27)11-24/h6-7,9,12,15-17,24,26,28H,4-5,8,10-11H2,1-3H3/t12-,15+,16+,17+,19+,20+,21+,22+/m1/s1	InChI=1S/C22H29FO5/c1-12-8-16-15-5-4-13-9-14(25)6-7-19(13,2)21(15,23)17(26)10-20(16,3)22(12,28)18(27)11-24/h6-7,9,12,15-17,24,26,28H,4-5,8,10-11H2,1-3H3/t12-,15+,16+,17+,19+,20+,21+,22+/m1/s1	C22H29FO5	392.2
8729	0314_Prednisolone	CC12CC(O)C3C(CCC4=CC(=O)C=CC34C)C1CCC2(O)C(=O)CO	OIGNJSKKLXVSLS-UHFFFAOYSA-N	C21H28O5	360.194	361.201	359.186	DTXSID9021184	Prednisolone	50-24-8	CAS_RN:50-24-8	OIGNJSKKLXVSLS-VWUMJDOOSA-N	(11beta)-11,17,21-Trihydroxypregna-1,4-diene-3,20-dione	C[C@]12C[C@H](O)[C@H]3[C@@H](CCC4=CC(=O)C=C[C@]34C)[C@@H]1CC[C@]2(O)C(=O)CO	InChI=1S/C21H28O5/c1-19-7-5-13(23)9-12(19)3-4-14-15-6-8-21(26,17(25)11-22)20(15,2)10-16(24)18(14)19/h5,7,9,14-16,18,22,24,26H,3-4,6,8,10-11H2,1-2H3/t14-,15-,16-,18+,19-,20-,21-/m0/s1	InChI=1S/C21H28O5/c1-19-7-5-13(23)9-12(19)3-4-14-15-6-8-21(26,17(25)11-22)20(15,2)10-16(24)18(14)19/h5,7,9,14-16,18,22,24,26H,3-4,6,8,10-11H2,1-2H3/t14-,15-,16-,18+,19-,20-,21-/m0/s1	C21H28O5	360.194
8730	0495_Testosterone	CC12CCC3C(CCC4=CC(=O)CCC34C)C1CCC2O	MUMGGOZAMZWBJJ-UHFFFAOYSA-N	C19H28O2	288.209	289.216	287.202	DTXSID8022371	Testosterone	58-22-0	CAS_RN:58-22-0	MUMGGOZAMZWBJJ-DYKIIFRCSA-N	(17beta)-17-Hydroxyandrost-4-en-3-one	C[C@]12CC[C@H]3[C@@H](CCC4=CC(=O)CC[C@]34C)[C@@H]1CC[C@@H]2O	InChI=1S/C19H28O2/c1-18-9-7-13(20)11-12(18)3-4-14-15-5-6-17(21)19(15,2)10-8-16(14)18/h11,14-17,21H,3-10H2,1-2H3/t14-,15-,16-,17-,18-,19-/m0/s1	InChI=1S/C19H28O2/c1-18-9-7-13(20)11-12(18)3-4-14-15-5-6-17(21)19(15,2)10-8-16(14)18/h11,14-17,21H,3-10H2,1-2H3/t14-,15-,16-,17-,18-,19-/m0/s1	C19H28O2	288.209
8731	0506_Canrenone	CC12CCC3C(C=CC4=CC(=O)CCC34C)C1CCC21CCC(=O)O1	UJVLDDZCTMKXJK-UHFFFAOYSA-N	C22H28O3	340.204	341.211	339.197	DTXSID3045930	Canrenone	976-71-6	CAS_RN:976-71-6	UJVLDDZCTMKXJK-WNHSNXHDSA-N	(8R,9S,10R,13S,14S,17R)-10,13-Dimethyl-1,8,9,10,11,12,13,14,15,16-decahydrospiro[cyclopenta[a]phenanthrene-17,2'-oxolane]-3,5'(2H)-dione	C[C@]12CC[C@H]3[C@@H](C=CC4=CC(=O)CC[C@]34C)[C@@H]1CC[C@@]21CCC(=O)O1	InChI=1S/C22H28O3/c1-20-9-5-15(23)13-14(20)3-4-16-17(20)6-10-21(2)18(16)7-11-22(21)12-8-19(24)25-22/h3-4,13,16-18H,5-12H2,1-2H3/t16-,17+,18+,20+,21+,22-/m1/s1	InChI=1S/C22H28O3/c1-20-9-5-15(23)13-14(20)3-4-16-17(20)6-10-21(2)18(16)7-11-22(21)12-8-19(24)25-22/h3-4,13,16-18H,5-12H2,1-2H3/t16-,17+,18+,20+,21+,22-/m1/s1	C22H28O3	340.204
8732	0507_4-Androstene-3.17-dione	CC12CCC3C(CCC4=CC(=O)CCC34C)C1CCC2=O	AEMFNILZOJDQLW-UHFFFAOYSA-N	C19H26O2	286.193	287.201	285.186	DTXSID8024523	4-Androstene-3,17-dione	63-05-8	CAS_RN:63-05-8	AEMFNILZOJDQLW-QAGGRKNESA-N	Androst-4-ene-3,17-dione	[H][C@@]12CCC(=O)[C@@]1(C)CC[C@@]1([H])[C@@]2([H])CCC2=CC(=O)CC[C@]12C	InChI=1S/C19H26O2/c1-18-9-7-13(20)11-12(18)3-4-14-15-5-6-17(21)19(15,2)10-8-16(14)18/h11,14-16H,3-10H2,1-2H3/t14-,15-,16-,18-,19-/m0/s1	InChI=1S/C19H26O2/c1-18-9-7-13(20)11-12(18)3-4-14-15-5-6-17(21)19(15,2)10-8-16(14)18/h11,14-16H,3-10H2,1-2H3/t14-,15-,16-,18-,19-/m0/s1	C19H26O2	286.193
8733	0508_Androsterone	C[C@]12CC[C@H](C[C@@H]1CC[C@@H]3[C@@H]2CC[C@]4([C@H]3CCC4=O)C)O	QGXBDMJGAMFCBF-HLUDHZFRSA-N	C19H30O2	290.225	291.232	289.217	DTXSID3036525	Androsterone	53-41-8	CAS_RN:53-41-8	QGXBDMJGAMFCBF-HLUDHZFRSA-N	(3alpha,5alpha)-3-Hydroxyandrostan-17-one	C[C@]12CC[C@H]3[C@@H](CC[C@H]4C[C@H](O)CC[C@]34C)[C@@H]1CCC2=O	InChI=1S/C19H30O2/c1-18-9-7-13(20)11-12(18)3-4-14-15-5-6-17(21)19(15,2)10-8-16(14)18/h12-16,20H,3-11H2,1-2H3/t12-,13+,14-,15-,16-,18-,19-/m0/s1	InChI=1S/C19H30O2/c1-18-9-7-13(20)11-12(18)3-4-14-15-5-6-17(21)19(15,2)10-8-16(14)18/h12-16,20H,3-11H2,1-2H3/t12-,13+,14-,15-,16-,18-,19-/m0/s1	C19H30O2	290.225
8734	0510_Epiandrosterone	C[C@]12CC[C@@H](C[C@@H]1CC[C@@H]3[C@@H]2CC[C@]4([C@H]3CCC4=O)C)O	QGXBDMJGAMFCBF-LUJOEAJASA-N	C19H30O2	290.225	291.232	289.217	DTXSID20289698	Epiandrosterone	481-29-8	CAS_RN:481-29-8	QGXBDMJGAMFCBF-LUJOEAJASA-N	(3beta,5beta)-3-Hydroxyandrostan-17-one	[H][C@@]12CCC(=O)[C@@]1(C)CC[C@@]1([H])[C@@]2([H])CC[C@@]2([H])C[C@@H](O)CC[C@]12C	InChI=1S/C19H30O2/c1-18-9-7-13(20)11-12(18)3-4-14-15-5-6-17(21)19(15,2)10-8-16(14)18/h12-16,20H,3-11H2,1-2H3/t12-,13-,14-,15-,16-,18-,19-/m0/s1	InChI=1S/C19H30O2/c1-18-9-7-13(20)11-12(18)3-4-14-15-5-6-17(21)19(15,2)10-8-16(14)18/h12-16,20H,3-11H2,1-2H3/t12-,13-,14-,15-,16-,18-,19-/m0/s1	C19H30O2	290.225
8735	2330_Triamcinolone	CC12CC(O)C3(F)C(CCC4=CC(=O)C=CC34C)C1CC(O)C2(O)C(=O)CO	GFNANZIMVAIWHM-UHFFFAOYSA-N	C21H27FO6	394.179	395.186	393.172	DTXSID1040742	Triamcinolone	124-94-7	CAS_RN:124-94-7	GFNANZIMVAIWHM-OBYCQNJPSA-N	(11beta,16alpha)-9-Fluoro-11,16,17,21-tetrahydroxypregna-1,4-diene-3,20-dione	C[C@]12C[C@H](O)[C@@]3(F)[C@@H](CCC4=CC(=O)C=C[C@]34C)[C@@H]1C[C@@H](O)[C@]2(O)C(=O)CO	InChI=1S/C21H27FO6/c1-18-6-5-12(24)7-11(18)3-4-13-14-8-15(25)21(28,17(27)10-23)19(14,2)9-16(26)20(13,18)22/h5-7,13-16,23,25-26,28H,3-4,8-10H2,1-2H3/t13-,14-,15+,16-,18-,19-,20-,21-/m0/s1	InChI=1S/C21H27FO6/c1-18-6-5-12(24)7-11(18)3-4-13-14-8-15(25)21(28,17(27)10-23)19(14,2)9-16(26)20(13,18)22/h5-7,13-16,23,25-26,28H,3-4,8-10H2,1-2H3/t13-,14-,15+,16-,18-,19-,20-,21-/m0/s1	C21H27FO6	394.179
8736	2336_Dihydrotestosterone	CC12CCC3C(CCC4CC(=O)CCC34C)C1CCC2O	NVKAWKQGWWIWPM-UHFFFAOYSA-N	C19H30O2	290.225	291.232	289.217	DTXSID9022364	5alpha-Dihydrotestosterone	521-18-6	CAS_RN:521-18-6	NVKAWKQGWWIWPM-ABEVXSGRSA-N	(5alpha,17beta)-17-Hydroxyandrostan-3-one	[H][C@@]12CC[C@H](O)[C@@]1(C)CC[C@@]1([H])[C@@]2([H])CC[C@@]2([H])CC(=O)CC[C@]12C	InChI=1S/C19H30O2/c1-18-9-7-13(20)11-12(18)3-4-14-15-5-6-17(21)19(15,2)10-8-16(14)18/h12,14-17,21H,3-11H2,1-2H3/t12-,14-,15-,16-,17-,18-,19-/m0/s1	InChI=1S/C19H30O2/c1-18-9-7-13(20)11-12(18)3-4-14-15-5-6-17(21)19(15,2)10-8-16(14)18/h12,14-17,21H,3-11H2,1-2H3/t12-,14-,15-,16-,17-,18-,19-/m0/s1	C19H30O2	290.225
8737	2337_Norgestrel	CCC12CCC3C(CCC4=CC(=O)CCC34)C1CCC2(O)C#C	WWYNJERNGUHSAO-UHFFFAOYSA-N	C21H28O2	312.209	313.216	311.202	DTXSID3036496	Levonorgestrel	797-63-7	CAS_RN:797-63-7	WWYNJERNGUHSAO-XUDSTZEESA-N	-	[H][C@@]12CC[C@@](O)(C#C)[C@@]1(CC)CC[C@]1([H])[C@@]3([H])CCC(=O)C=C3CC[C@@]21[H]	InChI=1S/C21H28O2/c1-3-20-11-9-17-16-8-6-15(22)13-14(16)5-7-18(17)19(20)10-12-21(20,23)4-2/h2,13,16-19,23H,3,5-12H2,1H3/t16-,17+,18+,19-,20-,21-/m0/s1	InChI=1S/C21H28O2/c1-3-20-11-9-17-16-8-6-15(22)13-14(16)5-7-18(17)19(20)10-12-21(20,23)4-2/h2,13,16-19,23H,3,5-12H2,1H3/t16-,17+,18+,19-,20-,21-/m0/s1	C21H28O2	312.209
8738	2340_Exemestane	CC12CCC3C(CC(=C)C4=CC(=O)C=CC34C)C1CCC2=O	BFYIZQONLCFLEV-UHFFFAOYSA-N	C20H24O2	296.178	297.185	295.17	DTXSID5023037	Exemestane	107868-30-4	CAS_RN:107868-30-4	BFYIZQONLCFLEV-DAELLWKTSA-N	6-Methylideneandrosta-1,4-diene-3,17-dione	C[C@]12CC[C@H]3[C@@H](CC(=C)C4=CC(=O)C=C[C@]34C)[C@@H]1CCC2=O	InChI=1S/C20H24O2/c1-12-10-14-15-4-5-18(22)20(15,3)9-7-16(14)19(2)8-6-13(21)11-17(12)19/h6,8,11,14-16H,1,4-5,7,9-10H2,2-3H3/t14-,15-,16-,19+,20-/m0/s1	InChI=1S/C20H24O2/c1-12-10-14-15-4-5-18(22)20(15,3)9-7-16(14)19(2)8-6-13(21)11-17(12)19/h6,8,11,14-16H,1,4-5,7,9-10H2,2-3H3/t14-,15-,16-,19+,20-/m0/s1	C20H24O2	296.178
8739	2342_Medroxyprogesterone	CC1CC2C3CCC(O)(C(C)=O)C3(C)CCC2C2(C)CCC(=O)C=C12	FRQMUZJSZHZSGN-UHFFFAOYSA-N	C22H32O3	344.235	345.242	343.228	DTXSID0036508	Medroxyprogesterone	520-85-4	CAS_RN:520-85-4	FRQMUZJSZHZSGN-HBNHAYAOSA-N	(6alpha)-17-Hydroxy-6-methylpregn-4-ene-3,20-dione	C[C@H]1C[C@H]2[C@@H]3CC[C@](O)(C(C)=O)[C@@]3(C)CC[C@@H]2[C@@]2(C)CCC(=O)C=C12	InChI=1S/C22H32O3/c1-13-11-16-17(20(3)8-5-15(24)12-19(13)20)6-9-21(4)18(16)7-10-22(21,25)14(2)23/h12-13,16-18,25H,5-11H2,1-4H3/t13-,16+,17-,18-,20+,21-,22-/m0/s1	InChI=1S/C22H32O3/c1-13-11-16-17(20(3)8-5-15(24)12-19(13)20)6-9-21(4)18(16)7-10-22(21,25)14(2)23/h12-13,16-18,25H,5-11H2,1-4H3/t13-,16+,17-,18-,20+,21-,22-/m0/s1	C22H32O3	344.235
8740	2343_Gestoden	CCC12CCC3C(CCC4=CC(=O)CCC34)C1C=CC2(O)C#C	SIGSPDASOTUPFS-UHFFFAOYSA-N	C21H26O2	310.193	311.201	309.186	DTXSID6046478	Gestodene	60282-87-3	CAS_RN:60282-87-3	SIGSPDASOTUPFS-XUDSTZEESA-N	-	CC[C@]12CC[C@H]3[C@@H](CCC4=CC(=O)CC[C@H]34)[C@@H]1C=C[C@@]2(O)C#C	InChI=1S/C21H26O2/c1-3-20-11-9-17-16-8-6-15(22)13-14(16)5-7-18(17)19(20)10-12-21(20,23)4-2/h2,10,12-13,16-19,23H,3,5-9,11H2,1H3/t16-,17+,18+,19-,20-,21-/m0/s1	InChI=1S/C21H26O2/c1-3-20-11-9-17-16-8-6-15(22)13-14(16)5-7-18(17)19(20)10-12-21(20,23)4-2/h2,10,12-13,16-19,23H,3,5-9,11H2,1H3/t16-,17+,18+,19-,20-,21-/m0/s1	C21H26O2	310.193
8741	2344_Drospirenone	CC12CCC3C(C4CC4C4=CC(=O)CCC34C)C1C1CC1C21CCC(=O)O1	METQSPRSQINEEU-UHFFFAOYSA-N	C24H30O3	366.219	367.227	365.212	DTXSID7046465	Drospirenone	67392-87-4	CAS_RN:67392-87-4	METQSPRSQINEEU-HXCATZOESA-N	(1aR,5aR,5bS,7aS,8S,8aS,9bS,9cR,9dR)-5a,7a-Dimethyl-1,1a,5,5a,5b,6,7,7a,8a,9,9a,9b,9c,9d-tetradecahydrospiro[cyclopropa[4,5]cyclopenta[1,2-a]cyclopropa[l]phenanthrene-8,2'-oxolane]-3,5'(4H)-dione	C[C@]12CC[C@H]3[C@@H]([C@H]4C[C@H]4C4=CC(=O)CC[C@]34C)[C@@H]1[C@@H]1C[C@@H]1[C@@]21CCC(=O)O1	InChI=1S/C24H30O3/c1-22-6-3-12(25)9-17(22)13-10-14(13)20-16(22)4-7-23(2)21(20)15-11-18(15)24(23)8-5-19(26)27-24/h9,13-16,18,20-21H,3-8,10-11H2,1-2H3/t13-,14+,15-,16+,18+,20-,21+,22-,23+,24+/m1/s1	InChI=1S/C24H30O3/c1-22-6-3-12(25)9-17(22)13-10-14(13)20-16(22)4-7-23(2)21(20)15-11-18(15)24(23)8-5-19(26)27-24/h9,13-16,18,20-21H,3-8,10-11H2,1-2H3/t13-,14+,15-,16+,18+,20-,21+,22-,23+,24+/m1/s1	C24H30O3	366.219
8742	2345_Hydrocortisone	CC12CC(O)C3C(CCC4=CC(=O)CCC34C)C1CCC2(O)C(=O)CO	JYGXADMDTFJGBT-UHFFFAOYSA-N	C21H30O5	362.209	363.217	361.202	DTXSID7020714	Hydrocortisone	50-23-7	CAS_RN:50-23-7	JYGXADMDTFJGBT-VWUMJDOOSA-N	(11beta)-11,17,21-Trihydroxypregn-4-ene-3,20-dione	C[C@]12C[C@H](O)[C@H]3[C@@H](CCC4=CC(=O)CC[C@]34C)[C@@H]1CC[C@]2(O)C(=O)CO	InChI=1S/C21H30O5/c1-19-7-5-13(23)9-12(19)3-4-14-15-6-8-21(26,17(25)11-22)20(15,2)10-16(24)18(14)19/h9,14-16,18,22,24,26H,3-8,10-11H2,1-2H3/t14-,15-,16-,18+,19-,20-,21-/m0/s1	InChI=1S/C21H30O5/c1-19-7-5-13(23)9-12(19)3-4-14-15-6-8-21(26,17(25)11-22)20(15,2)10-16(24)18(14)19/h9,14-16,18,22,24,26H,3-8,10-11H2,1-2H3/t14-,15-,16-,18+,19-,20-,21-/m0/s1	C21H30O5	362.209
8743	2346_Bethamethasone	CC1CC2C3CCC4=CC(=O)C=CC4(C)C3(F)C(O)CC2(C)C1(O)C(=O)CO	UREBDLICKHMUKA-UHFFFAOYSA-N	C22H29FO5	392.2	393.207	391.193	DTXSID3022667	Betamethasone	378-44-9	CAS_RN:378-44-9	UREBDLICKHMUKA-DVTGEIKXSA-N	(11beta,16beta)-9-Fluoro-11,17,21-trihydroxy-16-methylpregna-1,4-diene-3,20-dione	[H][C@@]12C[C@H](C)[C@](O)(C(=O)CO)[C@@]1(C)C[C@H](O)[C@@]1(F)[C@@]2([H])CCC2=CC(=O)C=C[C@]12C	InChI=1S/C22H29FO5/c1-12-8-16-15-5-4-13-9-14(25)6-7-19(13,2)21(15,23)17(26)10-20(16,3)22(12,28)18(27)11-24/h6-7,9,12,15-17,24,26,28H,4-5,8,10-11H2,1-3H3/t12-,15-,16-,17-,19-,20-,21-,22-/m0/s1	InChI=1S/C22H29FO5/c1-12-8-16-15-5-4-13-9-14(25)6-7-19(13,2)21(15,23)17(26)10-20(16,3)22(12,28)18(27)11-24/h6-7,9,12,15-17,24,26,28H,4-5,8,10-11H2,1-3H3/t12-,15-,16-,17-,19-,20-,21-,22-/m0/s1	C22H29FO5	392.2
8744	2347_Prednisone	CC12CC(=O)C3C(CCC4=CC(=O)C=CC34C)C1CCC2(O)C(=O)CO	XOFYZVNMUHMLCC-UHFFFAOYSA-N	C21H26O5	358.178	359.185	357.171	DTXSID4021185	Prednisone	53-03-2	CAS_RN:53-03-2	XOFYZVNMUHMLCC-ZPOLXVRWSA-N	17,21-Dihydroxypregna-1,4-diene-3,11,20-trione	C[C@]12CC(=O)[C@H]3[C@@H](CCC4=CC(=O)C=C[C@]34C)[C@@H]1CC[C@]2(O)C(=O)CO	InChI=1S/C21H26O5/c1-19-7-5-13(23)9-12(19)3-4-14-15-6-8-21(26,17(25)11-22)20(15,2)10-16(24)18(14)19/h5,7,9,14-15,18,22,26H,3-4,6,8,10-11H2,1-2H3/t14-,15-,18+,19-,20-,21-/m0/s1	InChI=1S/C21H26O5/c1-19-7-5-13(23)9-12(19)3-4-14-15-6-8-21(26,17(25)11-22)20(15,2)10-16(24)18(14)19/h5,7,9,14-15,18,22,26H,3-4,6,8,10-11H2,1-2H3/t14-,15-,18+,19-,20-,21-/m0/s1	C21H26O5	358.178
8745	2360_Cyproterone	CC(=O)C1(O)CCC2C3C=C(Cl)C4=CC(=O)C5CC5C4(C)C3CCC12C	DUSHUSLJJMDGTE-UHFFFAOYSA-N	C22H27ClO3	374.165	375.172	373.158	DTXSID3022873	Cyproterone	2098-66-0	CAS_RN:2098-66-0	DUSHUSLJJMDGTE-ZJPMUUANSA-N	(1R,3aS,3bR,7aR,8aS,8bS,8cS,10aS)-1-Acetyl-5-chloro-1-hydroxy-8b,10a-dimethyl-2,3,3a,3b,7a,8,8a,8b,8c,9,10,10a-dodecahydrocyclopenta[a]cyclopropa[g]phenanthren-7(1H)-one	CC(=O)[C@@]1(O)CC[C@H]2[C@@H]3C=C(Cl)C4=CC(=O)[C@@H]5C[C@@H]5[C@]4(C)[C@H]3CC[C@]12C	InChI=1S/C22H27ClO3/c1-11(24)22(26)7-5-14-12-9-18(23)17-10-19(25)13-8-16(13)21(17,3)15(12)4-6-20(14,22)2/h9-10,12-16,26H,4-8H2,1-3H3/t12-,13+,14-,15-,16-,20-,21-,22-/m0/s1	InChI=1S/C22H27ClO3/c1-11(24)22(26)7-5-14-12-9-18(23)17-10-19(25)13-8-16(13)21(17,3)15(12)4-6-20(14,22)2/h9-10,12-16,26H,4-8H2,1-3H3/t12-,13+,14-,15-,16-,20-,21-,22-/m0/s1	C22H27ClO3	374.165
8746	2367_Trenbolone	CC12C=CC3=C4CCC(=O)C=C4CCC3C1CCC2O	MEHHPFQKXOUFFV-UHFFFAOYSA-N	C18H22O2	270.162	271.169	269.155	DTXSID0034192	17beta-Trenbolone	10161-33-8	CAS_RN:10161-33-8	MEHHPFQKXOUFFV-OWSLCNJRSA-N	(17beta)-17-Hydroxyestra-4,9,11-trien-3-one	[H][C@@]12CC[C@H](O)[C@@]1(C)C=CC1=C3CCC(=O)C=C3CC[C@@]21[H]	InChI=1S/C18H22O2/c1-18-9-8-14-13-5-3-12(19)10-11(13)2-4-15(14)16(18)6-7-17(18)20/h8-10,15-17,20H,2-7H2,1H3/t15-,16+,17+,18+/m1/s1	InChI=1S/C18H22O2/c1-18-9-8-14-13-5-3-12(19)10-11(13)2-4-15(14)16(18)6-7-17(18)20/h8-10,15-17,20H,2-7H2,1H3/t15-,16+,17+,18+/m1/s1	C18H22O2	270.162
8747	2396_Dydrogesterone	CC(=O)[C@H]1CC[C@H]2[C@@H]3C=CC4=CC(=O)CC[C@@]4(C)[C@@H]3CC[C@]12C	JGMOKGBVKVMRFX-HQZYFCCVSA-N	C21H28O2	312.209	313.216	311.202	DTXSID1022974	Dydrogesterone	152-62-5	CAS_RN:152-62-5	JGMOKGBVKVMRFX-HQZYFCCVSA-N	(9beta,10alpha)-Pregna-4,6-diene-3,20-dione	[H][C@@]12CC[C@H](C(C)=O)[C@@]1(C)CC[C@]1([H])[C@@]2([H])C=CC2=CC(=O)CC[C@@]12C	InChI=1S/C21H28O2/c1-13(22)17-6-7-18-16-5-4-14-12-15(23)8-10-20(14,2)19(16)9-11-21(17,18)3/h4-5,12,16-19H,6-11H2,1-3H3/t16-,17+,18-,19+,20+,21+/m0/s1	InChI=1S/C21H28O2/c1-13(22)17-6-7-18-16-5-4-14-12-15(23)8-10-20(14,2)19(16)9-11-21(17,18)3/h4-5,12,16-19H,6-11H2,1-3H3/t16-,17+,18-,19+,20+,21+/m0/s1	C21H28O2	312.209
8748	2415_Hydrocortisonacetate	CC(=O)OCC(=O)[C@@]1(O)CC[C@H]2[C@@H]3CCC4=CC(=O)CC[C@]4(C)[C@H]3[C@@H](O)C[C@]12C	ALEXXDVDDISNDU-JZYPGELDSA-N	C23H32O6	404.22	405.227	403.213	DTXSID0048686	Hydrocortisone acetate	50-03-3	CAS_RN:50-03-3	ALEXXDVDDISNDU-KPYZGQEZSA-N	(8xi,9xi,11beta,14xi)-11,17-Dihydroxy-3,20-dioxopregn-4-en-21-yl acetate	CC(=O)OCC(=O)[C@@]1(O)CCC2C3CCC4=CC(=O)CC[C@]4(C)C3[C@@H](O)C[C@]12C	InChI=1S/C23H32O6/c1-13(24)29-12-19(27)23(28)9-7-17-16-5-4-14-10-15(25)6-8-21(14,2)20(16)18(26)11-22(17,23)3/h10,16-18,20,26,28H,4-9,11-12H2,1-3H3/t16?,17?,18-,20?,21-,22-,23-/m0/s1	InChI=1S/C23H32O6/c1-13(24)29-12-19(27)23(28)9-7-17-16-5-4-14-10-15(25)6-8-21(14,2)20(16)18(26)11-22(17,23)3/h10,16-18,20,26,28H,4-9,11-12H2,1-3H3/t16?,17?,18-,20?,21-,22-,23-/m0/s1	C23H32O6	404.22
8749	2596_Medroxyprogesteroneacetate	C[C@H]1C[C@H]2[C@@H]3CC[C@](OC(C)=O)(C(C)=O)[C@@]3(C)CC[C@@H]2[C@@]2(C)CCC(=O)C=C12	PSGAAPLEWMOORI-PEINSRQWSA-N	C24H34O4	386.246	387.253	385.238	DTXSID0025527	Medroxyprogesterone acetate	71-58-9	CAS_RN:71-58-9	PSGAAPLEWMOORI-PEINSRQWSA-N	(6alpha)-6-Methyl-3,20-dioxopregn-4-en-17-yl acetate	C[C@H]1C[C@H]2[C@@H]3CC[C@](OC(C)=O)(C(C)=O)[C@@]3(C)CC[C@@H]2[C@@]2(C)CCC(=O)C=C12	InChI=1S/C24H34O4/c1-14-12-18-19(22(4)9-6-17(27)13-21(14)22)7-10-23(5)20(18)8-11-24(23,15(2)25)28-16(3)26/h13-14,18-20H,6-12H2,1-5H3/t14-,18+,19-,20-,22+,23-,24-/m0/s1	InChI=1S/C24H34O4/c1-14-12-18-19(22(4)9-6-17(27)13-21(14)22)7-10-23(5)20(18)8-11-24(23,15(2)25)28-16(3)26/h13-14,18-20H,6-12H2,1-5H3/t14-,18+,19-,20-,22+,23-,24-/m0/s1	C24H34O4	386.246
8750	2597_Megestrol-17-acetate	CC(=O)O[C@@]1(CC[C@H]2[C@@H]3C=C(C)C4=CC(=O)CC[C@]4(C)[C@H]3CC[C@]12C)C(C)=O	RQZAXGRLVPAYTJ-GQFGMJRRSA-N	C24H32O4	384.23	385.237	383.223	DTXSID9040683	Megestrol acetate	595-33-5	CAS_RN:595-33-5	RQZAXGRLVPAYTJ-GQFGMJRRSA-N	6-Methyl-3,20-dioxopregna-4,6-dien-17-yl acetate	CC(=O)O[C@@]1(CC[C@H]2[C@@H]3C=C(C)C4=CC(=O)CC[C@]4(C)[C@H]3CC[C@]12C)C(C)=O	InChI=1S/C24H32O4/c1-14-12-18-19(22(4)9-6-17(27)13-21(14)22)7-10-23(5)20(18)8-11-24(23,15(2)25)28-16(3)26/h12-13,18-20H,6-11H2,1-5H3/t18-,19+,20+,22-,23+,24+/m1/s1	InChI=1S/C24H32O4/c1-14-12-18-19(22(4)9-6-17(27)13-21(14)22)7-10-23(5)20(18)8-11-24(23,15(2)25)28-16(3)26/h12-13,18-20H,6-11H2,1-5H3/t18-,19+,20+,22-,23+,24+/m1/s1	C24H32O4	384.23
8751	2598_Preganediol	C[C@H](O)[C@H]1CC[C@H]2[C@@H]3CC[C@@H]4C[C@H](O)CC[C@]4(C)[C@H]3CC[C@]12C	YWYQTGBBEZQBGO-BERLURQNSA-N	C21H36O2	320.272	321.279	319.264	DTXSID6046218	Pregnandiol	80-92-2	CAS_RN:80-92-2	YWYQTGBBEZQBGO-YMQZRTQWSA-N	(3beta,5beta)-Pregnane-3,20-diol	CC(O)[C@H]1CC[C@H]2[C@@H]3CC[C@@H]4C[C@@H](O)CC[C@]4(C)[C@H]3CC[C@]12C	InChI=1S/C21H36O2/c1-13(22)17-6-7-18-16-5-4-14-12-15(23)8-10-20(14,2)19(16)9-11-21(17,18)3/h13-19,22-23H,4-12H2,1-3H3/t13?,14-,15+,16+,17-,18+,19+,20+,21-/m1/s1	InChI=1S/C21H36O2/c1-13(22)17-6-7-18-16-5-4-14-12-15(23)8-10-20(14,2)19(16)9-11-21(17,18)3/h13-19,22-23H,4-12H2,1-3H3/t13?,14-,15+,16+,17-,18+,19+,20+,21-/m1/s1	C21H36O2	320.272
8752	10:2 FTOH	C(CO)C(C(C(C(C(C(C(C(C(C(F)(F)F)(F)F)(F)F)(F)F)(F)F)(F)F)(F)F)(F)F)(F)F)(F)F	FLXYIZWPNQYPIT-UHFFFAOYSA-N	C12H5F21O	564.001	565.008	562.993	DTXSID2029905	10:2 Fluorotelomer alcohol	865-86-1	CAS_RN:865-86-1	FLXYIZWPNQYPIT-UHFFFAOYSA-N	3,3,4,4,5,5,6,6,7,7,8,8,9,9,10,10,11,11,12,12,12-Henicosafluorododecan-1-ol	OCCC(F)(F)C(F)(F)C(F)(F)C(F)(F)C(F)(F)C(F)(F)C(F)(F)C(F)(F)C(F)(F)C(F)(F)F	InChI=1S/C12H5F21O/c13-3(14,1-2-34)4(15,16)5(17,18)6(19,20)7(21,22)8(23,24)9(25,26)10(27,28)11(29,30)12(31,32)33/h34H,1-2H2	InChI=1S/C12H5F21O/c13-3(14,1-2-34)4(15,16)5(17,18)6(19,20)7(21,22)8(23,24)9(25,26)10(27,28)11(29,30)12(31,32)33/h34H,1-2H2	C12H5F21O	564.001
8753	8:2 FTOH	C(CO)C(C(C(C(C(C(C(C(F)(F)F)(F)F)(F)F)(F)F)(F)F)(F)F)(F)F)(F)F	JJUBFBTUBACDHW-UHFFFAOYSA-N	C10H5F17O	464.007	465.014	463	DTXSID7029904	8:2 Fluorotelomer alcohol	678-39-7	CAS_RN:678-39-7	JJUBFBTUBACDHW-UHFFFAOYSA-N	3,3,4,4,5,5,6,6,7,7,8,8,9,9,10,10,10-Heptadecafluorodecan-1-ol	OCCC(F)(F)C(F)(F)C(F)(F)C(F)(F)C(F)(F)C(F)(F)C(F)(F)C(F)(F)F	InChI=1S/C10H5F17O/c11-3(12,1-2-28)4(13,14)5(15,16)6(17,18)7(19,20)8(21,22)9(23,24)10(25,26)27/h28H,1-2H2	InChI=1S/C10H5F17O/c11-3(12,1-2-28)4(13,14)5(15,16)6(17,18)7(19,20)8(21,22)9(23,24)10(25,26)27/h28H,1-2H2	C10H5F17O	464.007
8754	amidosulfobetaine-14	CCCCCCCCCCCCCC(=O)NCCC[N+](C)(C)CCCS(O)(=O)=O	UTSXERRKRAEDOV-UHFFFAOYSA-O	C22H47N2O4S	435.326	436.333	434.318	DTXSID50398742	ASB-14	216667-08-2	CAS_RN:216667-08-2	UTSXERRKRAEDOV-UHFFFAOYSA-N	3-{Dimethyl[3-(tetradecanoylamino)propyl]azaniumyl}propane-1-sulfonate	CCCCCCCCCCCCCC(=O)NCCC[N+](C)(C)CCCS([O-])(=O)=O	InChI=1S/C22H46N2O4S/c1-4-5-6-7-8-9-10-11-12-13-14-17-22(25)23-18-15-19-24(2,3)20-16-21-29(26,27)28/h4-21H2,1-3H3,(H-,23,25,26,27,28)	InChI=1S/C22H46N2O4S/c1-4-5-6-7-8-9-10-11-12-13-14-17-22(25)23-18-15-19-24(2,3)20-16-21-29(26,27)28/h4-21H2,1-3H3,(H-,23,25,26,27,28)	C22H46N2O4S	434.318
8755	Benzethonium	CC(C)(C)CC(C)(C)C1=CC=C(OCCOCC[N+](C)(C)CC2=CC=CC=C2)C=C1	SIYLLGKDQZGJHK-UHFFFAOYSA-N	C27H42NO2	412.322	413.329	411.314	DTXSID5046984	Benzethonium (parent)	10172-60-8	CAS_RN:10172-60-8	SIYLLGKDQZGJHK-UHFFFAOYSA-N	N-Benzyl-N,N-dimethyl-2-{2-[4-(2,4,4-trimethylpentan-2-yl)phenoxy]ethoxy}ethan-1-aminium	CC(C)(C)CC(C)(C)C1=CC=C(OCCOCC[N+](C)(C)CC2=CC=CC=C2)C=C1	InChI=1S/C27H42NO2/c1-26(2,3)22-27(4,5)24-13-15-25(16-14-24)30-20-19-29-18-17-28(6,7)21-23-11-9-8-10-12-23/h8-16H,17-22H2,1-7H3/q+1	InChI=1S/C27H42NO2/c1-26(2,3)22-27(4,5)24-13-15-25(16-14-24)30-20-19-29-18-17-28(6,7)21-23-11-9-8-10-12-23/h8-16H,17-22H2,1-7H3/q+1	C27H42NO2	412.321
8756	Benzyldimethyldodecylammonium	CCCCCCCCCCCC[N+](C)(C)CC1=CC=CC=C1	CYDRXTMLKJDRQH-UHFFFAOYSA-N	C21H38N	304.3	305.308	303.293	DTXSID60872947	N-Benzyl-N,N-dimethyldodecan-1-aminium	10328-35-5	CAS_RN:10328-35-5	CYDRXTMLKJDRQH-UHFFFAOYSA-N	N-Benzyl-N,N-dimethyldodecan-1-aminium	CCCCCCCCCCCC[N+](C)(C)CC1=CC=CC=C1	InChI=1S/C21H38N/c1-4-5-6-7-8-9-10-11-12-16-19-22(2,3)20-21-17-14-13-15-18-21/h13-15,17-18H,4-12,16,19-20H2,1-3H3/q+1	InChI=1S/C21H38N/c1-4-5-6-7-8-9-10-11-12-16-19-22(2,3)20-21-17-14-13-15-18-21/h13-15,17-18H,4-12,16,19-20H2,1-3H3/q+1	C21H38N	304.3
8757	Benzyldimethylhexadecylammonium	CCCCCCCCCCCCCCCC[N+](C)(C)CC1=CC=CC=C1	QDYLMAYUEZBUFO-UHFFFAOYSA-N	C25H46N	360.363	361.37	359.356	DTXSID3047007	Benzyl hexadecyl dimethyl ammonium	10328-34-4	CAS_RN:10328-34-4	QDYLMAYUEZBUFO-UHFFFAOYSA-N	N-Benzyl-N,N-dimethylhexadecan-1-aminium	CCCCCCCCCCCCCCCC[N+](C)(C)CC1=CC=CC=C1	InChI=1S/C25H46N/c1-4-5-6-7-8-9-10-11-12-13-14-15-16-20-23-26(2,3)24-25-21-18-17-19-22-25/h17-19,21-22H,4-16,20,23-24H2,1-3H3/q+1	InChI=1S/C25H46N/c1-4-5-6-7-8-9-10-11-12-13-14-15-16-20-23-26(2,3)24-25-21-18-17-19-22-25/h17-19,21-22H,4-16,20,23-24H2,1-3H3/q+1	C25H46N	360.362
8758	Decyl sulfate	CCCCCCCCCCOS(O)(=O)=O	CSMFSDCPJHNZRY-UHFFFAOYSA-N	C10H22O4S	238.124	239.131	237.117	DTXSID8042428	Sulfuric acid, monodecyl ester	142-98-3	CAS_RN:142-98-3	CSMFSDCPJHNZRY-UHFFFAOYSA-N	Decyl hydrogen sulfate	CCCCCCCCCCOS(O)(=O)=O	InChI=1S/C10H22O4S/c1-2-3-4-5-6-7-8-9-10-14-15(11,12)13/h2-10H2,1H3,(H,11,12,13)	InChI=1S/C10H22O4S/c1-2-3-4-5-6-7-8-9-10-14-15(11,12)13/h2-10H2,1H3,(H,11,12,13)	C10H22O4S	238.124
8759	Didecyldimethylammonium	CCCCCCCCCC[N+](C)(C)CCCCCCCCCC	JGFDZZLUDWMUQH-UHFFFAOYSA-N	C22H48N	326.379	327.386	325.371	DTXSID0048004	Didecyldimethylammonium	20256-56-8	CAS_RN:20256-56-8	JGFDZZLUDWMUQH-UHFFFAOYSA-N	N-Decyl-N,N-dimethyldecan-1-aminium	CCCCCCCCCC[N+](C)(C)CCCCCCCCCC	InChI=1S/C22H48N/c1-5-7-9-11-13-15-17-19-21-23(3,4)22-20-18-16-14-12-10-8-6-2/h5-22H2,1-4H3/q+1	InChI=1S/C22H48N/c1-5-7-9-11-13-15-17-19-21-23(3,4)22-20-18-16-14-12-10-8-6-2/h5-22H2,1-4H3/q+1	C22H48N	326.378
8760	Dimethyldioctadecylammonium	CCCCCCCCCCCCCCCCCC[N+](C)(C)CCCCCCCCCCCCCCCCCC	OGQYPPBGSLZBEG-UHFFFAOYSA-N	C38H80N	550.629	551.636	549.622	DTXSID00859191	N,N-Dimethyl-N-octadecyloctadecan-1-aminium	NOCAS_859191	CAS_RN:NOCAS_859191	OGQYPPBGSLZBEG-UHFFFAOYSA-N	N,N-Dimethyl-N-octadecyloctadecan-1-aminium	CCCCCCCCCCCCCCCCCC[N+](C)(C)CCCCCCCCCCCCCCCCCC	InChI=1S/C38H80N/c1-5-7-9-11-13-15-17-19-21-23-25-27-29-31-33-35-37-39(3,4)38-36-34-32-30-28-26-24-22-20-18-16-14-12-10-8-6-2/h5-38H2,1-4H3/q+1	InChI=1S/C38H80N/c1-5-7-9-11-13-15-17-19-21-23-25-27-29-31-33-35-37-39(3,4)38-36-34-32-30-28-26-24-22-20-18-16-14-12-10-8-6-2/h5-38H2,1-4H3/q+1	C38H80N	550.629
8761	Dodecyl sulfate	CCCCCCCCCCCCOS(O)(=O)=O	MOTZDAYCYVMXPC-UHFFFAOYSA-N	C12H26O4S	266.155	267.162	265.148	DTXSID0042088	Lauryl sulfate	151-41-7	CAS_RN:151-41-7	MOTZDAYCYVMXPC-UHFFFAOYSA-N	Dodecyl hydrogen sulfate	CCCCCCCCCCCCOS(O)(=O)=O	InChI=1S/C12H26O4S/c1-2-3-4-5-6-7-8-9-10-11-12-16-17(13,14)15/h2-12H2,1H3,(H,13,14,15)	InChI=1S/C12H26O4S/c1-2-3-4-5-6-7-8-9-10-11-12-16-17(13,14)15/h2-12H2,1H3,(H,13,14,15)	C12H26O4S	266.155
8762	Dodecylbenzenesulfonic acid	CCCCCCCCCCCCC1=CC=C(C=C1)S(O)(=O)=O	KWXICGTUELOLSQ-UHFFFAOYSA-N	C18H30O3S	326.192	327.199	325.184	DTXSID8050443	4-Dodecylbenzenesulfonic acid	121-65-3	CAS_RN:121-65-3	KWXICGTUELOLSQ-UHFFFAOYSA-N	4-Dodecylbenzene-1-sulfonic acid	CCCCCCCCCCCCC1=CC=C(C=C1)S(O)(=O)=O	InChI=1S/C18H30O3S/c1-2-3-4-5-6-7-8-9-10-11-12-17-13-15-18(16-14-17)22(19,20)21/h13-16H,2-12H2,1H3,(H,19,20,21)	InChI=1S/C18H30O3S/c1-2-3-4-5-6-7-8-9-10-11-12-17-13-15-18(16-14-17)22(19,20)21/h13-16H,2-12H2,1H3,(H,19,20,21)	C18H30O3S	326.192
8763	Hexadecylpyridinium	CCCCCCCCCCCCCCCC[N+]1=CC=CC=C1	NEUSVAOJNUQRTM-UHFFFAOYSA-N	C21H38N	304.3	305.308	303.293	DTXSID8047979	1-Hexadecylpyridinium	7773-52-6	CAS_RN:7773-52-6	NEUSVAOJNUQRTM-UHFFFAOYSA-N	1-Hexadecylpyridin-1-ium	CCCCCCCCCCCCCCCC[N+]1=CC=CC=C1	InChI=1S/C21H38N/c1-2-3-4-5-6-7-8-9-10-11-12-13-14-16-19-22-20-17-15-18-21-22/h15,17-18,20-21H,2-14,16,19H2,1H3/q+1	InChI=1S/C21H38N/c1-2-3-4-5-6-7-8-9-10-11-12-13-14-16-19-22-20-17-15-18-21-22/h15,17-18,20-21H,2-14,16,19H2,1H3/q+1	C21H38N	304.3
8764	Hexadecyltrimethylammonium	CCCCCCCCCCCCCCCC[N+](C)(C)C	RLGQACBPNDBWTB-UHFFFAOYSA-N	C19H42N	284.332	285.339	283.324	DTXSID3047978	Hexadecyltrimethylammonium	6899-10-1	CAS_RN:6899-10-1	RLGQACBPNDBWTB-UHFFFAOYSA-N	N,N,N-Trimethylhexadecan-1-aminium	CCCCCCCCCCCCCCCC[N+](C)(C)C	InChI=1S/C19H42N/c1-5-6-7-8-9-10-11-12-13-14-15-16-17-18-19-20(2,3)4/h5-19H2,1-4H3/q+1	InChI=1S/C19H42N/c1-5-6-7-8-9-10-11-12-13-14-15-16-17-18-19-20(2,3)4/h5-19H2,1-4H3/q+1	C19H42N	284.331
8765	Lauramidopropylbetaine	CCCCCCCCCCCC(=O)NCCC[N+](C)(C)CC(O)=O	MRUAUOIMASANKQ-UHFFFAOYSA-O	C19H39N2O3	343.296	344.303	342.289	DTXSID4041282	N-Laurylamidopropyl-N,N-dimethylbetaine	4292-10-8	CAS_RN:4292-10-8	MRUAUOIMASANKQ-UHFFFAOYSA-N	{[3-(Dodecanoylamino)propyl](dimethyl)azaniumyl}acetate	CCCCCCCCCCCC(=O)NCCC[N+](C)(C)CC([O-])=O	InChI=1S/C19H38N2O3/c1-4-5-6-7-8-9-10-11-12-14-18(22)20-15-13-16-21(2,3)17-19(23)24/h4-17H2,1-3H3,(H-,20,22,23,24)	InChI=1S/C19H38N2O3/c1-4-5-6-7-8-9-10-11-12-14-18(22)20-15-13-16-21(2,3)17-19(23)24/h4-17H2,1-3H3,(H-,20,22,23,24)	C19H38N2O3	342.288
8766	Lauric isopropanolamide	CCCCCCCCCCCC(=O)NCC(C)O	MMBILEWCGWTAOV-UHFFFAOYSA-N	C15H31NO2	257.235	258.243	256.228	DTXSID00861815	Dodecanamide, N-(2-hydroxypropyl)-	142-54-1	CAS_RN:142-54-1	MMBILEWCGWTAOV-UHFFFAOYSA-N	N-(2-Hydroxypropyl)dodecanamide	CCCCCCCCCCCC(=O)NCC(C)O	InChI=1S/C15H31NO2/c1-3-4-5-6-7-8-9-10-11-12-15(18)16-13-14(2)17/h14,17H,3-13H2,1-2H3,(H,16,18)	InChI=1/C15H31NO2/c1-3-4-5-6-7-8-9-10-11-12-15(18)16-13-14(2)17/h14,17H,3-13H2,1-2H3,(H,16,18)	C15H31NO2	257.235
8767	Lauryl diethanolamide	CCCCCCCCCCCC(=O)N(CCO)CCO	AOMUHOFOVNGZAN-UHFFFAOYSA-N	C16H33NO3	287.246	288.253	286.239	DTXSID5025491	N,N-Bis(2-hydroxyethyl)dodecanamide	120-40-1	CAS_RN:120-40-1	AOMUHOFOVNGZAN-UHFFFAOYSA-N	N,N-Bis(2-hydroxyethyl)dodecanamide	CCCCCCCCCCCC(=O)N(CCO)CCO	InChI=1S/C16H33NO3/c1-2-3-4-5-6-7-8-9-10-11-16(20)17(12-14-18)13-15-19/h18-19H,2-15H2,1H3	InChI=1S/C16H33NO3/c1-2-3-4-5-6-7-8-9-10-11-16(20)17(12-14-18)13-15-19/h18-19H,2-15H2,1H3	C16H33NO3	287.246
8768	N,N-Dimethyldodecylamine N-oxide	CCCCCCCCCCCC[N+](C)(C)[O-]	SYELZBGXAIXKHU-UHFFFAOYSA-N	C14H31NO	229.241	230.248	228.233	DTXSID1020514	N,N-Dimethyldodecylamine-N-oxide	1643-20-5	CAS_RN:1643-20-5	SYELZBGXAIXKHU-UHFFFAOYSA-N	N,N-Dimethyldodecan-1-amine N-oxide	CCCCCCCCCCCC[N+](C)(C)[O-]	InChI=1S/C14H31NO/c1-4-5-6-7-8-9-10-11-12-13-14-15(2,3)16/h4-14H2,1-3H3	InChI=1S/C14H31NO/c1-4-5-6-7-8-9-10-11-12-13-14-15(2,3)16/h4-14H2,1-3H3	C14H31NO	229.241
8769	Perfluorodecanoic acid	OC(=O)C(F)(F)C(F)(F)C(F)(F)C(F)(F)C(F)(F)C(F)(F)C(F)(F)C(F)(F)C(F)(F)F	PCIUEQPBYFRTEM-UHFFFAOYSA-N	C10HF19O2	513.967	514.975	512.96	DTXSID3031860	Perfluorodecanoic acid	335-76-2	CAS_RN:335-76-2	PCIUEQPBYFRTEM-UHFFFAOYSA-N	Nonadecafluorodecanoic acid	OC(=O)C(F)(F)C(F)(F)C(F)(F)C(F)(F)C(F)(F)C(F)(F)C(F)(F)C(F)(F)C(F)(F)F	InChI=1S/C10HF19O2/c11-2(12,1(30)31)3(13,14)4(15,16)5(17,18)6(19,20)7(21,22)8(23,24)9(25,26)10(27,28)29/h(H,30,31)	InChI=1S/C10HF19O2/c11-2(12,1(30)31)3(13,14)4(15,16)5(17,18)6(19,20)7(21,22)8(23,24)9(25,26)10(27,28)29/h(H,30,31)	C10HF19O2	513.967
8770	perfluoroheptanoic acid	OC(=O)C(F)(F)C(F)(F)C(F)(F)C(F)(F)C(F)(F)C(F)(F)F	ZWBAMYVPMDSJGQ-UHFFFAOYSA-N	C7HF13O2	363.977	364.984	362.97	DTXSID1037303	Perfluoroheptanoic acid	375-85-9	CAS_RN:375-85-9	ZWBAMYVPMDSJGQ-UHFFFAOYSA-N	Tridecafluoroheptanoic acid	OC(=O)C(F)(F)C(F)(F)C(F)(F)C(F)(F)C(F)(F)C(F)(F)F	InChI=1S/C7HF13O2/c8-2(9,1(21)22)3(10,11)4(12,13)5(14,15)6(16,17)7(18,19)20/h(H,21,22)	InChI=1S/C7HF13O2/c8-2(9,1(21)22)3(10,11)4(12,13)5(14,15)6(16,17)7(18,19)20/h(H,21,22)	C7HF13O2	363.977
8771	Perfluorohexanoic acid	OC(=O)C(F)(F)C(F)(F)C(F)(F)C(F)(F)C(F)(F)F	PXUULQAPEKKVAH-UHFFFAOYSA-N	C6HF11O2	313.98	314.987	312.973	DTXSID3031862	Perfluorohexanoic acid	307-24-4	CAS_RN:307-24-4	PXUULQAPEKKVAH-UHFFFAOYSA-N	Undecafluorohexanoic acid	OC(=O)C(F)(F)C(F)(F)C(F)(F)C(F)(F)C(F)(F)F	InChI=1S/C6HF11O2/c7-2(8,1(18)19)3(9,10)4(11,12)5(13,14)6(15,16)17/h(H,18,19)	InChI=1S/C6HF11O2/c7-2(8,1(18)19)3(9,10)4(11,12)5(13,14)6(15,16)17/h(H,18,19)	C6HF11O2	313.98
8772	Perfluorooctanesulfonic acid	OS(=O)(=O)C(F)(F)C(F)(F)C(F)(F)C(F)(F)C(F)(F)C(F)(F)C(F)(F)C(F)(F)F	YFSUTJLHUFNCNZ-UHFFFAOYSA-N	C8HF17O3S	499.937	500.945	498.93	DTXSID3031864	Perfluorooctanesulfonic acid	1763-23-1	CAS_RN:1763-23-1	YFSUTJLHUFNCNZ-UHFFFAOYSA-N	Heptadecafluorooctane-1-sulfonic acid	OS(=O)(=O)C(F)(F)C(F)(F)C(F)(F)C(F)(F)C(F)(F)C(F)(F)C(F)(F)C(F)(F)F	InChI=1S/C8HF17O3S/c9-1(10,3(13,14)5(17,18)7(21,22)23)2(11,12)4(15,16)6(19,20)8(24,25)29(26,27)28/h(H,26,27,28)	InChI=1S/C8HF17O3S/c9-1(10,3(13,14)5(17,18)7(21,22)23)2(11,12)4(15,16)6(19,20)8(24,25)29(26,27)28/h(H,26,27,28)	C8HF17O3S	499.937
8773	Perfluorooctanoic acid	OC(=O)C(F)(F)C(F)(F)C(F)(F)C(F)(F)C(F)(F)C(F)(F)C(F)(F)F	SNGREZUHAYWORS-UHFFFAOYSA-N	C8HF15O2	413.974	414.981	412.966	DTXSID8031865	Perfluorooctanoic acid	335-67-1	CAS_RN:335-67-1	SNGREZUHAYWORS-UHFFFAOYSA-N	Pentadecafluorooctanoic acid	OC(=O)C(F)(F)C(F)(F)C(F)(F)C(F)(F)C(F)(F)C(F)(F)C(F)(F)F	InChI=1S/C8HF15O2/c9-2(10,1(24)25)3(11,12)4(13,14)5(15,16)6(17,18)7(19,20)8(21,22)23/h(H,24,25)	InChI=1S/C8HF15O2/c9-2(10,1(24)25)3(11,12)4(13,14)5(15,16)6(17,18)7(19,20)8(21,22)23/h(H,24,25)	C8HF15O2	413.974
8774	Perfluorotetradecanoic acid	OC(=O)C(F)(F)C(F)(F)C(F)(F)C(F)(F)C(F)(F)C(F)(F)C(F)(F)C(F)(F)C(F)(F)C(F)(F)C(F)(F)C(F)(F)C(F)(F)F	RUDINRUXCKIXAJ-UHFFFAOYSA-N	C14HF27O2	713.955	714.962	712.947	DTXSID3059921	Perfluorotetradecanoic acid	376-06-7	CAS_RN:376-06-7	RUDINRUXCKIXAJ-UHFFFAOYSA-N	Heptacosafluorotetradecanoic acid	OC(=O)C(F)(F)C(F)(F)C(F)(F)C(F)(F)C(F)(F)C(F)(F)C(F)(F)C(F)(F)C(F)(F)C(F)(F)C(F)(F)C(F)(F)C(F)(F)F	InChI=1S/C14HF27O2/c15-2(16,1(42)43)3(17,18)4(19,20)5(21,22)6(23,24)7(25,26)8(27,28)9(29,30)10(31,32)11(33,34)12(35,36)13(37,38)14(39,40)41/h(H,42,43)	InChI=1S/C14HF27O2/c15-2(16,1(42)43)3(17,18)4(19,20)5(21,22)6(23,24)7(25,26)8(27,28)9(29,30)10(31,32)11(33,34)12(35,36)13(37,38)14(39,40)41/h(H,42,43)	C14HF27O2	713.955
8775	Tetradecyl sulfate	CCCCCCCCCCCCCCOS(O)(=O)=O	URLJMZWTXZTZRR-UHFFFAOYSA-N	C14H30O4S	294.186	295.194	293.179	DTXSID8041292	Tetradecyl sulfate	4754-44-3	CAS_RN:4754-44-3	URLJMZWTXZTZRR-UHFFFAOYSA-N	Tetradecyl hydrogen sulfate	CCCCCCCCCCCCCCOS(O)(=O)=O	InChI=1S/C14H30O4S/c1-2-3-4-5-6-7-8-9-10-11-12-13-14-18-19(15,16)17/h2-14H2,1H3,(H,15,16,17)	InChI=1S/C14H30O4S/c1-2-3-4-5-6-7-8-9-10-11-12-13-14-18-19(15,16)17/h2-14H2,1H3,(H,15,16,17)	C14H30O4S	294.186
8776	Trimethyloctylammonium	CCCCCCCC[N+](C)(C)C	HTKPDYSCAPSXIR-UHFFFAOYSA-N	C11H26N	172.207	173.214	171.199	DTXSID10165674	Octyltrimethylammonium	15461-38-8	CAS_RN:15461-38-8	HTKPDYSCAPSXIR-UHFFFAOYSA-N	N,N,N-Trimethyloctan-1-aminiumato	CCCCCCCC[N+](C)(C)C	InChI=1S/C11H26N/c1-5-6-7-8-9-10-11-12(2,3)4/h5-11H2,1-4H3/q+1	InChI=1S/C11H26N/c1-5-6-7-8-9-10-11-12(2,3)4/h5-11H2,1-4H3/q+1	C11H26N	172.206
8777	0016_Diuron	CN(C)C(=O)NC1=CC=C(Cl)C(Cl)=C1	XMTQQYYKAHVGBJ-UHFFFAOYSA-N	C9H10Cl2N2O	232.017	233.024	231.01	DTXSID0020446	Diuron	330-54-1	CAS_RN:330-54-1	XMTQQYYKAHVGBJ-UHFFFAOYSA-N	N'-(3,4-Dichlorophenyl)-N,N-dimethylurea	CN(C)C(=O)NC1=CC(Cl)=C(Cl)C=C1	InChI=1S/C9H10Cl2N2O/c1-13(2)9(14)12-6-3-4-7(10)8(11)5-6/h3-5H,1-2H3,(H,12,14)	InChI=1S/C9H10Cl2N2O/c1-13(2)9(14)12-6-3-4-7(10)8(11)5-6/h3-5H,1-2H3,(H,12,14)	C9H10Cl2N2O	232.017
8778	0021_p-Nitrophenol	OC1=CC=C(C=C1)[N+]([O-])=O	BTJIUGUIPKRLHP-UHFFFAOYSA-N	C6H5NO3	139.027	140.034	138.02	DTXSID0021834	4-Nitrophenol	100-02-7	CAS_RN:100-02-7	BTJIUGUIPKRLHP-UHFFFAOYSA-N	4-Nitrophenol	OC1=CC=C(C=C1)[N+]([O-])=O	InChI=1S/C6H5NO3/c8-6-3-1-5(2-4-6)7(9)10/h1-4,8H	InChI=1S/C6H5NO3/c8-6-3-1-5(2-4-6)7(9)10/h1-4,8H	C6H5NO3	139.027
8779	0033_Diazinone	CCOP(=S)(OCC)OC1=CC(C)=NC(=N1)C(C)C	FHIVAFMUCKRCQO-UHFFFAOYSA-N	C12H21N2O3PS	304.101	305.108	303.094	DTXSID9020407	Diazinon	333-41-5	CAS_RN:333-41-5	FHIVAFMUCKRCQO-UHFFFAOYSA-N	O,O-Diethyl O-[6-methyl-2-(propan-2-yl)pyrimidin-4-yl] phosphorothioate	CCOP(=S)(OCC)OC1=NC(=NC(C)=C1)C(C)C	InChI=1S/C12H21N2O3PS/c1-6-15-18(19,16-7-2)17-11-8-10(5)13-12(14-11)9(3)4/h8-9H,6-7H2,1-5H3	InChI=1S/C12H21N2O3PS/c1-6-15-18(19,16-7-2)17-11-8-10(5)13-12(14-11)9(3)4/h8-9H,6-7H2,1-5H3	C12H21N2O3PS	304.101
8780	0045_Iminostilbene	N1C2=CC=CC=C2C=CC2=CC=CC=C12	LCGTWRLJTMHIQZ-UHFFFAOYSA-N	C14H11N	193.089	194.096	192.082	DTXSID90871625	Iminostilbene	256-96-2	CAS_RN:256-96-2	LCGTWRLJTMHIQZ-UHFFFAOYSA-N	5H-Dibenzo[b,f]azepine	N1C2=CC=CC=C2C=CC2=CC=CC=C12	InChI=1S/C14H11N/c1-3-7-13-11(5-1)9-10-12-6-2-4-8-14(12)15-13/h1-10,15H	InChI=1S/C14H11N/c1-3-7-13-11(5-1)9-10-12-6-2-4-8-14(12)15-13/h1-10,15H	C14H11N	193.089
8781	0055_Triethylcitrate	CCOC(=O)CC(O)(CC(=O)OCC)C(=O)OCC	DOOTYTYQINUNNV-UHFFFAOYSA-N	C12H20O7	276.121	277.128	275.114	DTXSID0040701	Triethyl citrate	77-93-0	CAS_RN:77-93-0	DOOTYTYQINUNNV-UHFFFAOYSA-N	Triethyl 2-hydroxypropane-1,2,3-tricarboxylate	CCOC(=O)CC(O)(CC(=O)OCC)C(=O)OCC	InChI=1S/C12H20O7/c1-4-17-9(13)7-12(16,11(15)19-6-3)8-10(14)18-5-2/h16H,4-8H2,1-3H3	InChI=1S/C12H20O7/c1-4-17-9(13)7-12(16,11(15)19-6-3)8-10(14)18-5-2/h16H,4-8H2,1-3H3	C12H20O7	276.121
8782	0061_Imazalil	ClC1=CC=C(C(CN2C=CN=C2)OCC=C)C(Cl)=C1	PZBPKYOVPCNPJY-UHFFFAOYSA-N	C14H14Cl2N2O	296.048	297.056	295.041	DTXSID8024151	Imazalil	35554-44-0	CAS_RN:35554-44-0	PZBPKYOVPCNPJY-UHFFFAOYSA-N	1-{2-(2,4-Dichlorophenyl)-2-[(prop-2-en-1-yl)oxy]ethyl}-1H-imidazole	ClC1=CC(Cl)=C(C=C1)C(CN1C=CN=C1)OCC=C	InChI=1S/C14H14Cl2N2O/c1-2-7-19-14(9-18-6-5-17-10-18)12-4-3-11(15)8-13(12)16/h2-6,8,10,14H,1,7,9H2	InChI=1/C14H14Cl2N2O/c1-2-7-19-14(9-18-6-5-17-10-18)12-4-3-11(15)8-13(12)16/h2-6,8,10,14H,1,7,9H2	C14H14Cl2N2O	296.048
8783	0062_Fipronil	NC1=C(C(=NN1C1=C(Cl)C=C(C=C1Cl)C(F)(F)F)C#N)S(=O)C(F)(F)F	ZOCSXAVNDGMNBV-UHFFFAOYSA-N	C12H4Cl2F6N4OS	435.939	436.946	434.931	DTXSID4034609	Fipronil	120068-37-3	CAS_RN:120068-37-3	ZOCSXAVNDGMNBV-UHFFFAOYSA-N	5-Amino-1-[2,6-dichloro-4-(trifluoromethyl)phenyl]-4-(trifluoromethanesulfinyl)-1H-pyrazole-3-carbonitrile	NC1=C(C(=NN1C1=C(Cl)C=C(C=C1Cl)C(F)(F)F)C#N)S(=O)C(F)(F)F	InChI=1S/C12H4Cl2F6N4OS/c13-5-1-4(11(15,16)17)2-6(14)8(5)24-10(22)9(7(3-21)23-24)26(25)12(18,19)20/h1-2H,22H2	InChI=1/C12H4Cl2F6N4OS/c13-5-1-4(11(15,16)17)2-6(14)8(5)24-10(22)9(7(3-21)23-24)26(25)12(18,19)20/h1-2H,22H2	C12H4Cl2F6N4OS	435.939
8784	0069_4-Amino-N,N-dimethylbenzenesulfonamide	CN(C)S(=O)(=O)C1=CC=C(N)C=C1	BABGMPQXLCJMSK-UHFFFAOYSA-N	C8H12N2O2S	200.062	201.069	199.055	DTXSID5061902	Benzenesulfonamide, 4-amino-N,N-dimethyl-	1709-59-7	CAS_RN:1709-59-7	BABGMPQXLCJMSK-UHFFFAOYSA-N	4-Amino-N,N-dimethylbenzene-1-sulfonamide	CN(C)S(=O)(=O)C1=CC=C(N)C=C1	InChI=1S/C8H12N2O2S/c1-10(2)13(11,12)8-5-3-7(9)4-6-8/h3-6H,9H2,1-2H3	InChI=1S/C8H12N2O2S/c1-10(2)13(11,12)8-5-3-7(9)4-6-8/h3-6H,9H2,1-2H3	C8H12N2O2S	200.062
8785	0072_2-Mercaptobenzothiazole	SC1=NC2=CC=CC=C2S1	YXIWHUQXZSMYRE-UHFFFAOYSA-N	C7H5NS2	166.986	167.994	165.979	DTXSID1020807	2-Mercaptobenzothiazole	149-30-4	CAS_RN:149-30-4	YXIWHUQXZSMYRE-UHFFFAOYSA-N	1,3-Benzothiazole-2-thiol	SC1=NC2=C(S1)C=CC=C2	InChI=1S/C7H5NS2/c9-7-8-5-3-1-2-4-6(5)10-7/h1-4H,(H,8,9)	InChI=1S/C7H5NS2/c9-7-8-5-3-1-2-4-6(5)10-7/h1-4H,(H,8,9)	C7H5NS2	166.986
8786	0073_2-Methylbenzothiazole	CC1=NC2=CC=CC=C2S1	DXYYSGDWQCSKKO-UHFFFAOYSA-N	C8H7NS	149.03	150.037	148.023	DTXSID8049208	2-Methylbenzothiazole	120-75-2	CAS_RN:120-75-2	DXYYSGDWQCSKKO-UHFFFAOYSA-N	2-Methyl-1,3-benzothiazole	CC1=NC2=C(S1)C=CC=C2	InChI=1S/C8H7NS/c1-6-9-7-4-2-3-5-8(7)10-6/h2-5H,1H3	InChI=1S/C8H7NS/c1-6-9-7-4-2-3-5-8(7)10-6/h2-5H,1H3	C8H7NS	149.03
8787	0082_Phenylbenzimidazolesulfonic acid	OS(=O)(=O)C1=CC=C2N=C(NC2=C1)C1=CC=CC=C1	UVCJGUGAGLDPAA-UHFFFAOYSA-N	C13H10N2O3S	274.041	275.048	273.034	DTXSID3038852	Ensulizole	27503-81-7	CAS_RN:27503-81-7	UVCJGUGAGLDPAA-UHFFFAOYSA-N	2-Phenyl-1H-benzimidazole-5-sulfonic acid	OS(=O)(=O)C1=CC2=C(NC(=N2)C2=CC=CC=C2)C=C1	InChI=1S/C13H10N2O3S/c16-19(17,18)10-6-7-11-12(8-10)15-13(14-11)9-4-2-1-3-5-9/h1-8H,(H,14,15)(H,16,17,18)	InChI=1S/C13H10N2O3S/c16-19(17,18)10-6-7-11-12(8-10)15-13(14-11)9-4-2-1-3-5-9/h1-8H,(H,14,15)(H,16,17,18)	C13H10N2O3S	274.041
8788	0083_Thiabendazole	N1C2=CC=CC=C2N=C1C1=CSC=N1	WJCNZQLZVWNLKY-UHFFFAOYSA-N	C10H7N3S	201.036	202.043	200.029	DTXSID0021337	Thiabendazole	148-79-8	CAS_RN:148-79-8	WJCNZQLZVWNLKY-UHFFFAOYSA-N	2-(1,3-Thiazol-4-yl)-1H-benzimidazole	N1C2=C(C=CC=C2)N=C1C1=CSC=N1	InChI=1S/C10H7N3S/c1-2-4-8-7(3-1)12-10(13-8)9-5-14-6-11-9/h1-6H,(H,12,13)	InChI=1S/C10H7N3S/c1-2-4-8-7(3-1)12-10(13-8)9-5-14-6-11-9/h1-6H,(H,12,13)	C10H7N3S	201.036
8789	0160_N-Butylbenzenesulfonamide	CCCCNS(=O)(=O)C1=CC=CC=C1	IPRJXAGUEGOFGG-UHFFFAOYSA-N	C10H15NO2S	213.082	214.09	212.075	DTXSID7027540	N-Butylbenzenesulfonamide	3622-84-2	CAS_RN:3622-84-2	IPRJXAGUEGOFGG-UHFFFAOYSA-N	N-Butylbenzenesulfonamide	CCCCNS(=O)(=O)C1=CC=CC=C1	InChI=1S/C10H15NO2S/c1-2-3-9-11-14(12,13)10-7-5-4-6-8-10/h4-8,11H,2-3,9H2,1H3	InChI=1S/C10H15NO2S/c1-2-3-9-11-14(12,13)10-7-5-4-6-8-10/h4-8,11H,2-3,9H2,1H3	C10H15NO2S	213.082
8790	0167_Tris(2-chloroethyl)phosphate	ClCCOP(=O)(OCCCl)OCCCl	HQUQLFOMPYWACS-UHFFFAOYSA-N	C6H12Cl3O4P	283.954	284.961	282.947	DTXSID5021411	Tris(2-chloroethyl) phosphate	115-96-8	CAS_RN:115-96-8	HQUQLFOMPYWACS-UHFFFAOYSA-N	Tris(2-chloroethyl) phosphate	ClCCOP(=O)(OCCCl)OCCCl	InChI=1S/C6H12Cl3O4P/c7-1-4-11-14(10,12-5-2-8)13-6-3-9/h1-6H2	InChI=1S/C6H12Cl3O4P/c7-1-4-11-14(10,12-5-2-8)13-6-3-9/h1-6H2	C6H12Cl3O4P	283.954
8791	0177_TMDD	CC(C)CC(C)(O)C#CC(C)(O)CC(C)C	LXOFYPKXCSULTL-UHFFFAOYSA-N	C14H26O2	226.193	227.201	225.186	DTXSID7027041	2,4,7,2,4,7,9-Tetramethyl-5-decyne-4,7-diol	126-86-3	CAS_RN:126-86-3	LXOFYPKXCSULTL-UHFFFAOYSA-N	2,4,7,9-Tetramethyldec-5-yne-4,7-diol	CC(C)CC(C)(O)C#CC(C)(O)CC(C)C	InChI=1S/C14H26O2/c1-11(2)9-13(5,15)7-8-14(6,16)10-12(3)4/h11-12,15-16H,9-10H2,1-6H3	InChI=1/C14H26O2/c1-11(2)9-13(5,15)7-8-14(6,16)10-12(3)4/h11-12,15-16H,9-10H2,1-6H3	C14H26O2	226.193
8792	0196_Carbendazim	COC(=O)NC1=NC2=CC=CC=C2N1	TWFZGCMQGLPBSX-UHFFFAOYSA-N	C9H9N3O2	191.069	192.077	190.062	DTXSID4024729	Carbendazim	10605-21-7	CAS_RN:10605-21-7	TWFZGCMQGLPBSX-UHFFFAOYSA-N	Methyl 1H-benzimidazol-2-ylcarbamate	COC(=O)NC1=NC2=CC=CC=C2N1	InChI=1S/C9H9N3O2/c1-14-9(13)12-8-10-6-4-2-3-5-7(6)11-8/h2-5H,1H3,(H2,10,11,12,13)	InChI=1S/C9H9N3O2/c1-14-9(13)12-8-10-6-4-2-3-5-7(6)11-8/h2-5H,1H3,(H2,10,11,12,13)	C9H9N3O2	191.069
8793	0200_1,2-Benzisothiazolinone	c1ccc2c(c1)c(ns2)O	DMSMPAJRVJJAGA-UHFFFAOYSA-N	C7H5NOS	151.009	152.016	150.002	DTXSID5032523	1,2-Benzisothiazolin-3-one	2634-33-5	CAS_RN:2634-33-5	DMSMPAJRVJJAGA-UHFFFAOYSA-N	1,2-Benzothiazol-3(2H)-one	O=C1NSC2=C1C=CC=C2	InChI=1S/C7H5NOS/c9-7-5-3-1-2-4-6(5)10-8-7/h1-4H,(H,8,9)	InChI=1S/C7H5NOS/c9-7-5-3-1-2-4-6(5)10-8-7/h1-4H,(H,8,9)	C7H5NOS	151.009
8794	0203_terbutryn	CCNC1=NC(NC(C)(C)C)=NC(SC)=N1	IROINLKCQGIITA-UHFFFAOYSA-N	C10H19N5S	241.136	242.143	240.129	DTXSID3024318	Terbutryn	886-50-0	CAS_RN:886-50-0	IROINLKCQGIITA-UHFFFAOYSA-N	N~2~-tert-Butyl-N~4~-ethyl-6-(methylsulfanyl)-1,3,5-triazine-2,4-diamine	CCNC1=NC(SC)=NC(NC(C)(C)C)=N1	InChI=1S/C10H19N5S/c1-6-11-7-12-8(15-10(2,3)4)14-9(13-7)16-5/h6H2,1-5H3,(H2,11,12,13,14,15)	InChI=1S/C10H19N5S/c1-6-11-7-12-8(15-10(2,3)4)14-9(13-7)16-5/h6H2,1-5H3,(H2,11,12,13,14,15)	C10H19N5S	241.136
8795	0212_Triphenylphosphate	O=P(OC1=CC=CC=C1)(OC1=CC=CC=C1)OC1=CC=CC=C1	XZZNDPSIHUTMOC-UHFFFAOYSA-N	C18H15O4P	326.071	327.078	325.064	DTXSID1021952	Triphenyl phosphate	115-86-6	CAS_RN:115-86-6	XZZNDPSIHUTMOC-UHFFFAOYSA-N	Triphenyl phosphate	O=P(OC1=CC=CC=C1)(OC1=CC=CC=C1)OC1=CC=CC=C1	InChI=1S/C18H15O4P/c19-23(20-16-10-4-1-5-11-16,21-17-12-6-2-7-13-17)22-18-14-8-3-9-15-18/h1-15H	InChI=1S/C18H15O4P/c19-23(20-16-10-4-1-5-11-16,21-17-12-6-2-7-13-17)22-18-14-8-3-9-15-18/h1-15H	C18H15O4P	326.071
8796	0226_2-Octyl-4-isothiazolin-3-one	CCCCCCCCN1SC=CC1=O	JPMIIZHYYWMHDT-UHFFFAOYSA-N	C11H19NOS	213.119	214.126	212.111	DTXSID1025805	Octhilinone	26530-20-1	CAS_RN:26530-20-1	JPMIIZHYYWMHDT-UHFFFAOYSA-N	2-Octyl-1,2-thiazol-3(2H)-one	CCCCCCCCN1SC=CC1=O	InChI=1S/C11H19NOS/c1-2-3-4-5-6-7-9-12-11(13)8-10-14-12/h8,10H,2-7,9H2,1H3	InChI=1S/C11H19NOS/c1-2-3-4-5-6-7-9-12-11(13)8-10-14-12/h8,10H,2-7,9H2,1H3	C11H19NOS	213.119
8797	0227_DEET	CCN(CC)C(=O)C1=CC(C)=CC=C1	MMOXZBCLCQITDF-UHFFFAOYSA-N	C12H17NO	191.131	192.138	190.124	DTXSID2021995	DEET	134-62-3	CAS_RN:134-62-3	MMOXZBCLCQITDF-UHFFFAOYSA-N	N,N-Diethyl-3-methylbenzamide	CCN(CC)C(=O)C1=CC=CC(C)=C1	InChI=1S/C12H17NO/c1-4-13(5-2)12(14)11-8-6-7-10(3)9-11/h6-9H,4-5H2,1-3H3	InChI=1S/C12H17NO/c1-4-13(5-2)12(14)11-8-6-7-10(3)9-11/h6-9H,4-5H2,1-3H3	C12H17NO	191.131
8798	0230_Irgarol	CSC1=NC(NC2CC2)=NC(NC(C)(C)C)=N1	HDHLIWCXDDZUFH-UHFFFAOYSA-N	C11H19N5S	253.136	254.143	252.129	DTXSID3032416	Cybutryne	28159-98-0	CAS_RN:28159-98-0	HDHLIWCXDDZUFH-UHFFFAOYSA-N	N~2~-tert-Butyl-N~4~-cyclopropyl-6-(methylsulfanyl)-1,3,5-triazine-2,4-diamine	CSC1=NC(NC(C)(C)C)=NC(NC2CC2)=N1	InChI=1S/C11H19N5S/c1-11(2,3)16-9-13-8(12-7-5-6-7)14-10(15-9)17-4/h7H,5-6H2,1-4H3,(H2,12,13,14,15,16)	InChI=1S/C11H19N5S/c1-11(2,3)16-9-13-8(12-7-5-6-7)14-10(15-9)17-4/h7H,5-6H2,1-4H3,(H2,12,13,14,15,16)	C11H19N5S	253.136
8799	0231_1H-Benzotriazole	N1N=NC2=CC=CC=C12	QRUDEWIWKLJBPS-UHFFFAOYSA-N	C6H5N3	119.048	120.056	118.041	DTXSID6020147	1,2,3-Benzotriazole	95-14-7	CAS_RN:95-14-7	QRUDEWIWKLJBPS-UHFFFAOYSA-N	1H-Benzotriazole	N1N=NC2=C1C=CC=C2	InChI=1S/C6H5N3/c1-2-4-6-5(3-1)7-9-8-6/h1-4H,(H,7,8,9)	InChI=1S/C6H5N3/c1-2-4-6-5(3-1)7-9-8-6/h1-4H,(H,7,8,9)	C6H5N3	119.048
8800	0288_2-Isopropylthioxanthone	CC(C)C1=CC2=C(SC3=CC=CC=C3C2=O)C=C1	KTALPKYXQZGAEG-UHFFFAOYSA-N	C16H14OS	254.077	255.084	253.069	DTXSID1044691	2-(Propan-2-yl)-9H-thioxanthen-9-one	5495-84-1	CAS_RN:5495-84-1	KTALPKYXQZGAEG-UHFFFAOYSA-N	2-(Propan-2-yl)-9H-thioxanthen-9-one	CC(C)C1=CC2=C(SC3=C(C=CC=C3)C2=O)C=C1	InChI=1S/C16H14OS/c1-10(2)11-7-8-15-13(9-11)16(17)12-5-3-4-6-14(12)18-15/h3-10H,1-2H3	InChI=1S/C16H14OS/c1-10(2)11-7-8-15-13(9-11)16(17)12-5-3-4-6-14(12)18-15/h3-10H,1-2H3	C16H14OS	254.077
8801	0291_5-Methyl-1H-benzotriazole	CC1=CC=C2NN=NC2=C1	LRUDIIUSNGCQKF-UHFFFAOYSA-N	C7H7N3	133.064	134.071	132.057	DTXSID1038743	5-Methyl-1H-benzotriazole	136-85-6	CAS_RN:136-85-6	LRUDIIUSNGCQKF-UHFFFAOYSA-N	5-Methyl-1H-benzotriazole	CC1=CC2=C(NN=N2)C=C1	InChI=1S/C7H7N3/c1-5-2-3-6-7(4-5)9-10-8-6/h2-4H,1H3,(H,8,9,10)	InChI=1S/C7H7N3/c1-5-2-3-6-7(4-5)9-10-8-6/h2-4H,1H3,(H,8,9,10)	C7H7N3	133.064
8802	0293_Benzophenone-4	COC1=CC(O)=C(C=C1S(O)(=O)=O)C(=O)C1=CC=CC=C1	CXVGEDCSTKKODG-UHFFFAOYSA-N	C14H12O6S	308.035	309.043	307.028	DTXSID2042436	Sulisobenzone	4065-45-6	CAS_RN:4065-45-6	CXVGEDCSTKKODG-UHFFFAOYSA-N	5-Benzoyl-4-hydroxy-2-methoxybenzene-1-sulfonic acid	COC1=C(C=C(C(=O)C2=CC=CC=C2)C(O)=C1)S(O)(=O)=O	InChI=1S/C14H12O6S/c1-20-12-8-11(15)10(7-13(12)21(17,18)19)14(16)9-5-3-2-4-6-9/h2-8,15H,1H3,(H,17,18,19)	InChI=1S/C14H12O6S/c1-20-12-8-11(15)10(7-13(12)21(17,18)19)14(16)9-5-3-2-4-6-9/h2-8,15H,1H3,(H,17,18,19)	C14H12O6S	308.035
8803	0308_Ethyl-4-dimethylaminobenzoate	CCOC(=O)C1=CC=C(C=C1)N(C)C	FZUGPQWGEGAKET-UHFFFAOYSA-N	C11H15NO2	193.11	194.118	192.103	DTXSID2044763	Parbenate	10287-53-3	CAS_RN:10287-53-3	FZUGPQWGEGAKET-UHFFFAOYSA-N	Ethyl 4-(dimethylamino)benzoate	CCOC(=O)C1=CC=C(C=C1)N(C)C	InChI=1S/C11H15NO2/c1-4-14-11(13)9-5-7-10(8-6-9)12(2)3/h5-8H,4H2,1-3H3	InChI=1S/C11H15NO2/c1-4-14-11(13)9-5-7-10(8-6-9)12(2)3/h5-8H,4H2,1-3H3	C11H15NO2	193.11
8804	0311_3-Iodopropynyl butylcarbamate	CCCCNC(=O)OC#CCI	DNKGZSOYWMQDTK-UHFFFAOYSA-N	C8H12INO2	280.991	281.999	279.984	DTXSID50432872	3-Iodoprop-1-ynyl N-butylcarbamate	87977-28-4	CAS_RN:87977-28-4	DNKGZSOYWMQDTK-UHFFFAOYSA-N	3-Iodoprop-1-yn-1-yl butylcarbamate	CCCCNC(=O)OC#CCI	InChI=1S/C8H12INO2/c1-2-3-6-10-8(11)12-7-4-5-9/h2-3,5-6H2,1H3,(H,10,11)	InChI=1S/C8H12INO2/c1-2-3-6-10-8(11)12-7-4-5-9/h2-3,5-6H2,1H3,(H,10,11)	C8H12INO2	280.991
8805	0315_p-Toluenesulfonamide	CC1=CC=C(C=C1)S(N)(=O)=O	LMYRWZFENFIFIT-UHFFFAOYSA-N	C7H9NO2S	171.035	172.043	170.028	DTXSID8029105	4-Toluenesulfonamide	70-55-3	CAS_RN:70-55-3	LMYRWZFENFIFIT-UHFFFAOYSA-N	4-Methylbenzene-1-sulfonamide	CC1=CC=C(C=C1)S(N)(=O)=O	InChI=1S/C7H9NO2S/c1-6-2-4-7(5-3-6)11(8,9)10/h2-5H,1H3,(H2,8,9,10)	InChI=1S/C7H9NO2S/c1-6-2-4-7(5-3-6)11(8,9)10/h2-5H,1H3,(H2,8,9,10)	C7H9NO2S	171.035
[truncated: 44 more rows]

## Sheet: S3d Predicted HDX
ID	ExchangedHydrogens	MolecularFormula	MonoisotopicMass	SMILES	InChIKey	dMminusDminus	dMminusHminus	dMolecularFormula	dMonoisotopicMass	dMplusDplus	dMplusHplus	dSMILES	dInChIkey
[truncated: 850 more rows]

[truncated: 3 more sheets: S3e RT Summary, S3f Observed HDX, S3g MSMS Summary]
