# Supplementary material for: Supporting non-target identification by adding hydrogen deuterium exchange MS/MS capabilities to MetFrag
Source: Anal Bioanal Chem. 2019 Jun 17;411(19):4683–700. doi: 10.1007/s00216-019-01885-0 (PMC6611743; doi:10.1007/s00216-019-01885-0)
Supplement: Supplementary file 5 — (XLSX 36 kb) [file 216_2019_1885_MOESM5_ESM.xlsx]

## Sheet: TableS5a-Targets
ID_RMB	Name	Mode	Conc	MolecularFormula	MminusHminus	MonoisotopicMass	MplusHplus	SMILES	HDX_D	dMminusDminus	dMolecularFormula	dMonoisotopicMass	dMplusDplus	dSMILES	MergedRT	Pair	MSMS	normPosRT_min	normPosImax	HDXposRT_min	HDXposImax	normNegRT_min	normNegImax	HDXnegRT_min	HDXnegImax
8903	Butylparaben	ESIneg	21.2006	C11H14O3	193.087	194.094		CCCCOC(=O)c1ccc(O)cc1	1	193.087	C11H13DO3	195.101		CCCCOC(=O)C1=CC=C(O[2H])C=C1	10.7	n	noMSMS					10.62	358000
8884	4-Methylcoumarin	ESIneg	42.2765	C10H8O2	159.045	160.052		CC1=CC(=O)OC2=CC=CC=C12	0	158.039	C10H8O2	160.052		CC1=CC(=O)OC2=CC=CC=C12	7.6	n	noNormal
8950	Bezafibrate	ESIneg	2.15527	C19H20ClNO4	360.101	361.108		CC(C)(Oc1ccc(CCNC(=O)c2ccc(Cl)cc2)cc1)C(O)=O	2	361.107	C19H18ClD2NO4	363.121		CC(C)(OC1=CC=C(CCN(C(=O)C2=CC=C(Cl)C=C2)[2H])C=C1)C(O[2H])=O	11.4071	n	noMSMS					11.4071	55975.7
8963	MCPA	ESIneg	1.44699	C9H9ClO3	199.017	200.024		Cc1cc(Cl)ccc1OCC(O)=O	1	199.017	C9H8ClDO3	201.03		CC1=CC(Cl)=CC=C1OCC(O[2H])=O	10.6	n	noMSMS					10.38	48900
8965	Clofibric acid	ESIneg	1.30945	C10H11ClO3	213.032	214.04		CC(C)(OC1=CC=C(Cl)C=C1)C(O)=O	1	213.032	C10H10ClDO3	215.046		CC(C)(OC1=CC=C(Cl)C=C1)C(O[2H])=O	10.4	n	noMSMS					10.09	3210
8855	Cholic acid	ESIneg	1000	C24H40O5	407.28	408.288		C[C@H](CCC(=O)O)[C@H]1CC[C@@H]2[C@@]1([C@H](C[C@H]3[C@H]2[C@@H](C[C@H]4[C@@]3(CC[C@H](C4)O)C)O)O)C	4	410.299	C24H36D4O5	412.313		CC(CCC(=O)O[2H])C1CCC2[C@@]1(C(CC3C2C(CC4[C@@]3(CCC(C4)O[2H])C)O[2H])O[2H])C	12.8527	y	y					12.8527	21194054	12.9747	3.62982e+06
8859	Daidzein	ESIneg	470.218	C15H10O4	253.051	254.058		c1cc(ccc1c2coc3cc(ccc3c2=O)O)O	2	254.057	C15H8D2O4	256.07		C1=CC(=CC=C1C2=COC3=CC(=CC=C3C2=O)O[2H])O[2H]	9.23106	y	y					9.23106	14753866	9.41306	6.77319e+06
8862	Genistein	ESIneg	308.568	C15H10O5	269.046	270.053		C1=CC(=CC=C1C2=COC3=CC(=CC(=C3C2=O)O)O)O	3	271.058	C15H7D3O5	273.072		C1=CC(=CC=C1C2=COC3=CC(=CC(=C3C2=O)O[2H])O[2H])O[2H]	9.8782	y	y					9.8782	4075389	10.0919	1.96589e+06
8863	Sucralose	ESIneg	286.588	C12H19Cl3O8	395.007	396.015		OC[C@H]1O[C@H](O[C@]2(CCl)O[C@H](CCl)[C@@H](O)[C@@H]2O)[C@H](O)[C@@H](O)[C@H]1Cl	5	399.032	C12H14Cl3D5O8	401.046		O(CC1OC(O[C@]2(CCl)OC(CCl)C(O[2H])C2O[2H])C(O[2H])C(O[2H])C1Cl)[2H]	4.86552	y	noMSMS					4.86552	34678.6	5.4595	8919.66
8874	2-Benzothiazolesulfonic acid	ESIneg	118.852	C7H5NO3S2	213.964	214.971		OS(=O)(=O)C1=NC2=CC=CC=C2S1	1	213.964	C7H4DNO3S2	215.977		O(S(=O)(=O)C1=NC2=CC=CC=C2S1)[2H]	7.00916	y	noHDX					7.00916	8.03917e+06	7.78833	1.09063e+06
8876	Benzophenone-4	ESIneg	105.788	C14H12O6S	307.028	308.035		COC1=CC(O)=C(C=C1S(O)(=O)=O)C(=O)C1=CC=CC=C1	2	308.034	C14H10D2O6S	310.048		COC1=CC(O[2H])=C(C=C1S(O[2H])(=O)=O)C(=O)C2=CC=CC=C2	10.3949	y	noHDX					10.3949	4896190	10.4125	571004
8881	Propylparaben	ESIneg	46.0073	C10H12O3	179.071	180.079		CCCOC(=O)c1ccc(O)cc1	1	179.071	C10H11DO3	181.085		CCCOC(=O)C1=CC=C(O[2H])C=C1	10.2	y	noMSMS					10.05	291000	10.205	74594.8
8894	Monoethyl phthalate	ESIneg	34.0358	C10H10O4	193.051	194.058		CCOC(=O)C1=CC=CC=C1C(O)=O	1	193.051	C10H9DO4	195.064		CCOC(=O)C1=CC=CC=C1C(O[2H])=O	7.83381	y	noHDX					7.83381	1.88051e+06	8.52551	90087.4
8896	Metolachlor ESA	ESIneg	30.0568	C15H23NO5S	328.122	329.13		O=S(O)(CC(N(C(C)COC)C1=C(CC)C=CC=C1C)=O)=O	1	328.123	C15H22DNO5S	330.136		O=S(O[2H])(CC(N(C(C)COC)C1=C(CC)C=CC=C1C)=O)=O	12.1877	y	noHDX					12.1877	3.51236e+06	11.6943	391389
8898	Furosemide	ESIneg	27.4641	C12H11ClN2O5S	329	330.008		NS(=O)(=O)c1cc(C(O)=O)c(NCc2ccco2)cc1Cl	4	332.019	C12H7ClD4N2O5S	334.033		N(S(=O)(=O)C1=CC(C(O[2H])=O)=C(N(CC2=CC=CO2)[2H])C=C1Cl)([2H])[2H]	9.05932	y	noHDX					9.05932	753577	9.20543	138368
8904	Mecoprop	ESIneg	19.8213	C10H11ClO3	213.032	214.04		CC(Oc1ccc(Cl)cc1C)C(O)=O	1	213.032	C10H10ClDO3	215.046		CC(OC1=CC=C(Cl)C=C1C)C(O[2H])=O	11.1784	y	noHDX					11.1784	2.99928e+06	11.2797	387296
8905	Diclofenac	ESIneg	19.7804	C14H11Cl2NO2	294.009	295.017		OC(=O)Cc1ccccc1Nc1c(Cl)cccc1Cl	2	295.016	C14H9Cl2D2NO2	297.029		O(C(=O)CC1=CC=CC=C1N(C2=C(Cl)C=CC=C2Cl)[2H])[2H]	12.1877	y	y					12.1877	1624765	12.3345	217618
8913	2-Naphthalenesulfonic acid	ESIneg	12.8818	C10H8O3S	207.012	208.019		OS(C1=CC2=C(C=CC=C2)C=C1)(=O)=O	1	207.012	C10H7DO3S	209.026		O(S(C1=CC2=C(C=CC=C2)C=C1)(=O)=O)[2H]	8.52331	y	y					8.52331	1.77078e+06	8.9788	241386
8917	Bisphenol S	ESIneg	11.7591	C12H10O4S	249.023	250.03		Oc1ccc(cc1)S(=O)(=O)c1ccc(O)cc1	2	250.029	C12H8D2O4S	252.043		O(C1=CC=C(C=C1)S(=O)(=O)C2=CC=C(O[2H])C=C2)[2H]	7.7	y	noMSMS					7.47	556000	7.71274	241460
8918	2,4-Dinitrophenol	ESIneg	10.8282	C6H4N2O5	183.005	184.012		OC1=C(C=C(C=C1)[N+]([O-])=O)[N+]([O-])=O	1	183.005	C6H3DN2O5	185.018		O(C1=C(C=C(C=C1)[N+]([O-])=O)[N+]([O-])=O)[2H]	6.10657	y	noHDX					6.10657	511271	6.54	448000
8926	p-Nitrophenol	ESIneg	6.83682	C6H5NO3	138.02	139.027		OC1=CC=C(C=C1)[N+]([O-])=O	1	138.02	C6H4DNO3	140.033		O(C1=CC=C(C=C1)[N+]([O-])=O)[2H]	4.72942	y	noHDX					4.72942	2.81897e+06	5.32672	1.81735e+06
8932	Bentazone	ESIneg	4.50706	C10H12N2O3S	239.05	240.057		CC(C)N1C(=O)c2ccccc2NS1(=O)=O	1	239.05	C10H11DN2O3S	241.063		CC(C)N1C(=O)C2=CC=CC=C2N(S1(=O)=O)[2H]	9.36508	y	y					9.36508	1.10202e+06	9.60177	1.115e+06
8937	Chloramphenicol	ESIneg	3.66592	C11H12Cl2N2O5	321.005	322.012		OC[C@@H](NC(=O)C(Cl)Cl)[C@H](O)C1=CC=C(C=C1)[N+]([O-])=O	3	323.018	C11H9Cl2D3N2O5	325.031		O(CC(N(C(=O)C(Cl)Cl)[2H])C(O[2H])C1=CC=C(C=C1)[N+]([O-])=O)[2H]	6.76202	y	noMSMS					6.76202	35257.9	7.1264	21035.9
8943	Diphenyl phosphate	ESIneg	3.16684	C12H11O4P	249.032	250.04		OP(=O)(OC1=CC=CC=C1)OC1=CC=CC=C1	1	249.032	C12H10DO4P	251.046		O(P(=O)(OC1=CC=CC=C1)OC2=CC=CC=C2)[2H]	11.2738	y	y					11.2738	702551	11.1289	222792
8945	3,5,6-Trichloro-2-pyridinol	ESIneg	2.90707	C5H2Cl3NO	195.913	196.92		ClC(NC(=O)C=1Cl)=C(Cl)C1	1	195.913	C5HCl3DNO	197.926		ClC=1N(C(=O)C(Cl)=CC1Cl)[2H]	9.70665	y	noMSMS					9.70665	100785	9.86565	37570.4
8959	Bromoxynil	ESIneg	1.73436	C7H3Br2NO	273.851	274.858		c1(cc(c(O)c(c1)Br)Br)C#N	1	273.851	C7H2Br2DNO	275.864		C1(=CC(=C(O[2H])C(=C1)Br)Br)C#N	9.40335	y	noMSMS					9.40335	12718.5	9.60177	10132.9
8968	Perfluorooctanoic acid	ESIneg	0.968835	C8HF15O2	412.966	413.974		O=C(O)C(F)(F)C(F)(F)C(F)(F)C(F)(F)C(F)(F)C(F)(F)C(F)(F)F	1	412.966	C8DF15O2	414.98		O=C(O[2H])C(F)(F)C(F)(F)C(F)(F)C(F)(F)C(F)(F)C(F)(F)C(F)(F)F	15.5239	y	noHDX					15.5239	1.26767e+06	13.6525	8453415
8908	Tetraglyme	ESIpos	16.0255	C10H22O5		222.147	223.154	COCCOCCOCCOCCOC	0		C10H22O5	222.147	224.16	COCCOCCOCCOCCOC	6.14171	n	noMSMS	6.14171	1.44258e+06
8911	2-Hydroxycarbamazepine	ESIpos	13.7503	C15H12N2O2		252.09	253.097	NC(=O)N1c2ccccc2CC(=O)c2ccccc12	2		C15H10D2N2O2	254.102	256.116	N(C(=O)N1C2=CC=CC=C2CC(=O)C3=CC=CC=C13)([2H])[2H]	8.4	n	noHDX			8.18297	810602
8915	Tramadol	ESIpos	11.9925	C16H25NO2		263.189	264.196	COC1=CC=CC(=C1)[C@@]2(O)CCCC[C@@H]2CN(C)C	1		C16H24DNO2	264.195	266.208	COC1=CC=CC(=C1)[C@@]2(O[2H])CCCCC2CN(C)C	5.2	n	noMSMS
8857	ISO E Super	ESIpos	511.868	C16H26O		234.198	235.206	CC1CC2=C(CC1(C)C(=O)C)C(CCC2)(C)C	0		C16H26O	234.198	236.212	CC1CC2=C(CC1(C)C(=O)C)C(CCC2)(C)C	13.9675	n	noHDX	13.9675	4.89488e+06
8886	p-Toluenesulfonamide	ESIpos	39.1956	C7H9NO2S		171.035	172.043	CC1=CC=C(C=C1)S(N)(=O)=O	2		C7H7D2NO2S	173.048	175.062	CC1=CC=C(C=C1)S(N([2H])[2H])(=O)=O	3.51544	n	noMSMS	3.51544	150992
8900	10,11-dihydro-10-hydroxycarbamazepine	ESIpos	25.6162	C15H14N2O2		254.106	255.113	NC(=O)N1C2=CC=CC=C2CC(O)C2=CC=CC=C12	3		C15H11D3N2O2	257.124	259.138	N(C(=O)N1C2=CC=CC=C2CC(O[2H])C3=CC=CC=C13)([2H])[2H]	8.3	n	noMSMS	8.24	916000
8933	Lidocaine	ESIpos	4.46979	C14H22N2O		234.173	235.18	CCN(CC)CC(=O)NC1=C(C)C=CC=C1C	1		C14H21DN2O	235.18	237.193	CCN(CC)CC(=O)N(C1=C(C)C=CC=C1C)[2H]	1.6	n	noNormal	1.21	652000
8938	Thiacloprid	ESIpos	3.6382	C10H9ClN4S		252.024	253.031	Clc1ccc(CN2CCSC2=NC#N)cn1	0		C10H9ClN4S	252.024	254.037	ClC1=CC=C(CN2CCSC2=NC#N)C=N1	7.77412	n	noMSMS	7.77412	19077.2	5.71176	36142.8
8961	Prosulfocarb	ESIpos	1.54984	C14H21NOS		251.134	252.142	CCCN(CCC)C(=O)SCc1ccccc1	0		C14H21NOS	251.134	253.148	CCCN(CCC)C(=O)SCC1=CC=CC=C1	13.4	n	noMSMS	13.08	212000	0.45678	412497
8962	Sulfamethazine	ESIpos	1.46229	C12H14N4O2S		278.084	279.091	Cc1cc(C)nc(NS(=O)(=O)c2ccc(N)cc2)n1	3		C12H11D3N4O2S	281.103	283.116	CC1=CC(C)=NC(N(S(=O)(=O)C2=CC=C(N([2H])[2H])C=C2)[2H])=N1	4.6396	n	noMSMS	4.6396	117360	1.41024	51230.9
8967	Desisopropylatrazine	ESIpos	1.2094	C5H8ClN5		173.047	174.054	CCNc1nc(N)nc(Cl)n1	3		C5H5ClD3N5	176.066	178.079	CCN(C1=NC(N([2H])[2H])=NC(Cl)=N1)[2H]	2.08939	n	noMSMS	2.08939	298636	0.438147	525058
8969	Flurtamone	ESIpos	0.740771	C18H14F3NO2		333.098	334.105	CNC1=C(C(=O)C(O1)C2=CC=CC=C2)C3=CC(=CC=C3)C(F)(F)F	1		C18H13DF3NO2	334.104	336.118	CN(C1=C(C(=O)C(O1)C2=CC=CC=C2)C3=CC(=CC=C3)C(F)(F)F)[2H]	11.1975	n	noMSMS	11.1975	262321	9.40202	75221
8850	Acetaminophen	ESIpos	8000	C8H9NO2		151.063	152.071	CC(=O)Nc1ccc(O)cc1	2		C8H7D2NO2	153.076	155.089	CC(=O)N(C1=CC=C(O[2H])C=C1)[2H]	1.17163	y	y	1.17163	40721004	1.26082	27383598
8851	Caffeine	ESIpos	4000	C8H10N4O2		194.08	195.088	CN1c2ncn(C)c2C(=O)N(C)C1=O	0		C8H10N4O2	194.08	196.094	CN1C=2N=CN(C)C2C(=O)N(C)C1=O	4.56467	y	y	4.56467	150425328	4.30943	34313684
8852	Lauryl diethanolamide	ESIpos	2000	C16H33NO3		287.246	288.253	CCCCCCCCCCCC(=O)N(CCO)CCO	2		C16H31D2NO3	289.259	291.272	CCCCCCCCCCCC(=O)N(CCO[2H])CCO[2H]	12.8912	y	y	12.8912	662568832	12.985	367166784
8853	Metformin	ESIpos	2000	C4H11N5		129.101	130.109	CN(C)C(=N)N=C(N)N	5		C4H6D5N5	134.133	136.146	CN(C)C(=N[2H])N=C(N([2H])[2H])N([2H])[2H]	0.405686	y	y	0.405686	57849152	0.400814	96449680
8854	N,N-Dimethyldodecylamine N-oxide	ESIpos	1500	C14H31NO		229.241	230.248	CCCCCCCCCCCC[N+](C)(C)[O-]	0		C14H31NO	229.241	231.254	CCCCCCCCCCCC[N+](C)(C)[O-]	11.0097	y	y	11.0097	1057585408	11.3147	809767488
8856	2-Ethoxyethyl acetate	ESIpos	757.382	C6H12O3		132.079	133.086	CCOCCOC(C)=O	0		C6H12O3	132.079	134.092	CCOCCOC(C)=O	8.24451	y	noNormal	8.24451	1.65436e+06	8.38936	1.29379e+06
8858	Cotinine	ESIpos	496.375	C10H12N2O		176.095	177.102	CN1C(c2cccnc2)CCC1=O	0		C10H12N2O	176.095	178.109	CN1C(C2=CC=CN=C2)CCC1=O	0.461503	y	y	0.461503	48316468	0.45678	34175364
8861	Hexa(methoxymethyl) melamine	ESIpos	365.514	C15H30N6O6		390.223	391.23	COCN(COC)c1nc(nc(n1)N(COC)COC)N(COC)COC	0		C15H30N6O6	390.223	392.236	COCN(COC)C1=NC(=NC(=N1)N(COC)COC)N(COC)COC	9.89959	y	y	9.89959	26183454	10.0586	32325038
8864	Enalapril	ESIpos	262.596	C20H28N2O5		376.2	377.207	CCOC(=O)[C@H](CCc1ccccc1)N[C@@H](C)C(=O)N2CCC[C@H]2C(=O)O	2		C20H26D2N2O5	378.212	380.226	CCOC(=O)C(CCC1=CC=CC=C1)N(C(C)C(=O)N2CCCC2C(=O)O[2H])[2H]	8.39472	y	noMSMS	8.39472	878286	8.12664	227368
8865	1H-Benzotriazole	ESIpos	252.767	C6H5N3		119.048	120.056	c12c(nn[nH]1)cccc2	1		C6H4DN3	120.055	122.068	C12=C(N=NN1[2H])C=CC=C2	3.04629	y	y	3.04629	18113800	3.41207	4133502
8866	Triethyl citrate	ESIpos	242.859	C12H20O7		276.121	277.128	CCOC(=O)CC(O)(CC(=O)OCC)C(=O)OCC	1		C12H19DO7	277.127	279.141	CCOC(=O)CC(O[2H])(CC(=O)OCC)C(=O)OCC	9.1095	y	y	9.1095	19873176	9.25188	7757194
8867	Carbamazepine	ESIpos	199.41	C15H12N2O		236.095	237.102	NC(=O)N1c2ccccc2C=Cc2ccccc12	2		C15H10D2N2O	238.108	240.121	N(C(=O)N1C2=CC=CC=C2C=CC3=CC=CC=C13)([2H])[2H]	9.61759	y	y	9.61759	14081860	9.77715	9659924
8868	N-Acetyl-4-aminoantipyrine	ESIpos	175.521	C13H15N3O2		245.116	246.124	CN1N(C(=O)C(NC(C)=O)=C1C)c1ccccc1	1		C13H14DN3O2	246.123	248.136	CN1N(C(=O)C(N(C(C)=O)[2H])=C1C)C2=CC=CC=C2	3.25279	y	y	3.25279	18988584	3.20644	13393568
8869	10,11-Dihydro-10,11-dihydroxy-CBZ	ESIpos	150.631	C15H14N2O3		270.1	271.108	NC(=O)N1c2ccccc2C(O)C(O)c2ccccc12	4		C15H10D4N2O3	274.126	276.139	N(C(=O)N1C2=CC=CC=C2C(O[2H])C(O[2H])C3=CC=CC=C13)([2H])[2H]	7.99985	y	noHDX	7.99985	9861224	8.16428	1.79709e+06
8870	4-Aminoantipyrine	ESIpos	145.88	C11H13N3O		203.106	204.113	CN1N(C(=O)C(N)=C1C)c1ccccc1	2		C11H11D2N3O	205.118	207.132	CN1N(C(=O)C(N([2H])[2H])=C1C)C2=CC=CC=C2	0.872631	y	noHDX	0.872631	1.63094e+06	0.774655	2.029e+06
8871	5-Methyl-1H-benzotriazol	ESIpos	145.713	C7H7N3		133.064	134.071	CC1=CC=C2NN=NC2=C1	1		C7H6DN3	134.07	136.084	CC1=CC=C2N(N=NC2=C1)[2H]	6.87336	y	y	6.87336	37547936	7.13373	10231394
8873	Acetyl Sulfamethoxazole	ESIpos	124.27	C12H13N3O4S		295.063	296.07	CC(=O)NC1=CC=C(C=C1)S(=O)(=O)NC1=NOC(C)=C1	2		C12H11D2N3O4S	297.075	299.089	CC(=O)N(C1=CC=C(C=C1)S(=O)(=O)N(C2=NOC(C)=C2)[2H])[2H]	7.6	y	noMSMS	7.64277	11712838	7.82656	3.51615e+06
8875	Atenolol	ESIpos	105.837	C14H22N2O3		266.163	267.17	CC(C)NCC(O)COc1ccc(CC(N)=O)cc1	4		C14H18D4N2O3	270.188	272.202	CC(C)N(CC(O[2H])COC1=CC=C(CC(N([2H])[2H])=O)C=C1)[2H]	0.461503	y	y	0.461503	9333857	0.438147	3388054
8877	N-Formyl-4-aminoantipyrine	ESIpos	75.432	C12H13N3O2		231.101	232.108	CN1N(C(=O)C(NC=O)=C1C)c1ccccc1	1		C12H12DN3O2	232.107	234.121	CN1N(C(=O)C(N(C=O)[2H])=C1C)C2=CC=CC=C2	2.76494	y	noHDX	2.76494	8426657	2.58927	2.72716e+06
8878	Metoprolol	ESIpos	66.7024	C15H25NO3		267.184	268.191	COCCc1ccc(OCC(O)CNC(C)C)cc1	2		C15H23D2NO3	269.196	271.21	COCCC1=CC=C(OCC(O[2H])CN(C(C)C)[2H])C=C1	5.9	y	noHDX	6.25	2380000	5.43124	3.19476e+06
8879	Clarithromycin	ESIpos	59.6676	C38H69NO13		747.477	748.484	CC[C@H]1OC(=O)[C@H](C)[C@@H](O[C@H]2C[C@@](C)(OC)[C@@H](O)[C@H](C)O2)[C@H](C)[C@@H](O[C@@H]2O[C@H](C)C[C@@H]([C@H]2O)N(C)C)[C@@](C)(C[C@@H](C)C(=O)[C@H](C)[C@@H](O)[C@]1(C)O)OC	4		C38H65D4NO13	751.502	753.516	CCC1OC(=O)C(C)C(OC2C[C@@](C)(OC)C(O[2H])C(C)O2)C(C)C(OC3OC(C)CC(C3O[2H])N(C)C)[C@@](C)(CC(C)C(=O)C(C)C(O[2H])[C@]1(C)O[2H])OC	10.2948	y	y	10.2948	4.7146e+06	10.5646	4877964
8880	Sotalol	ESIpos	53.8021	C12H20N2O3S		272.12	273.127	CC(C)NCC(O)c1ccc(NS(C)(=O)=O)cc1	3		C12H17D3N2O3S	275.138	277.152	CC(C)N(CC(O[2H])C1=CC=C(N(S(C)(=O)=O)[2H])C=C1)[2H]	0.461503	y	noMSMS	0.461503	2.75759e+06	0.438147	1.51043e+06
8882	Tri(butoxyethyl) phosphate	ESIpos	43.9282	C18H39O7P		398.243	399.251	CCCCOCCOP(=O)(OCCOCCCC)OCCOCCCC	0		C18H39O7P	398.243	400.257	CCCCOCCOP(=O)(OCCOCCCC)OCCOCCCC	13.3807	y	y	13.3807	30659254	13.5112	63970560
8883	Gabapentin	ESIpos	43.3931	C9H17NO2		171.126	172.133	NCC1(CC(O)=O)CCCCC1	3		C9H14D3NO2	174.145	176.158	N(CC1(CC(O[2H])=O)CCCCC1)([2H])[2H]	0.461503	y	noNormal	0.461503	1.91102e+06	7.80788	255430
8885	Sulfamethoxazole	ESIpos	40.3829	C10H11N3O3S		253.052	254.059	Cc1cc(NS(=O)(=O)c2ccc(N)cc2)no1	3		C10H8D3N3O3S	256.071	258.084	CC1=CC(N(S(=O)(=O)C2=CC=C(N([2H])[2H])C=C2)[2H])=NO1	5.84149	y	noHDX	5.84149	3.97817e+06	6.12	1370000
8887	Ketoconazole	ESIpos	39.0918	C26H28Cl2N4O4		530.149	531.156	CC(=O)N1CCN(CC1)c1ccc(OC[C@@H]2CO[C@](Cn3ccnc3)(O2)c2ccc(Cl)cc2Cl)cc1	0		C26H28Cl2N4O4	530.149	532.162	CC(=O)N1CCN(CC1)C2=CC=C(OCC3CO[C@](CN4C=CN=C4)(O3)C5=CC=C(Cl)C=C5Cl)C=C2	9.69287	y	noMSMS	9.69287	419779	9.83348	258589
8888	Tris(2-chloroethyl)phosphate	ESIpos	38.4652	C6H12Cl3O4P		283.954	284.961	ClCCOP(=O)(OCCCl)OCCCl	0		C6H12Cl3O4P	283.954	285.967	ClCCOP(=O)(OCCCl)OCCCl	8.99675	y	noHDX	8.99675	1.26224e+06	9.21438	848289
8889	Benzothiazole	ESIpos	36.8133	C7H5NS		135.014	136.022	S1C=NC2=CC=CC=C12	0		C7H5NS	135.014	137.028	S1C=NC2=CC=CC=C12	7.6	y	noHDX	7.79	3420000	8.07025	1.54951e+06
8890	Pindolol	ESIpos	35.6247	C14H20N2O2		248.153	249.16	CC(C)NCC(O)COc1cccc2[nH]ccc12	3		C14H17D3N2O2	251.171	253.185	CC(C)N(CC(O[2H])COC1=CC=CC=2N(C=CC12)[2H])[2H]	0.461503	y	noMSMS	0.461503	825193	0.475415	74689
8891	Phenylbenzimidazole sulfonic acid	ESIpos	35.5252	C13H10N2O3S		274.041	275.048	OS(=O)(=O)C1=CC=C2N=C(NC2=C1)C1=CC=CC=C1	2		C13H8D2N2O3S	276.054	278.067	O(S(=O)(=O)C1=CC=C2N=C(N(C2=C1)[2H])C3=CC=CC=C3)[2H]	4.11566	y	noMSMS	4.11566	641668	3.59905	87139.9
8892	1,2-Benzisothiazolinone	ESIpos	35.28	C7H5NOS		151.009	152.016	O=C1NSC2=C1C=CC=C2	1		C7H4DNOS	152.015	154.029	O=C1N(SC2=C1C=CC=C2)[2H]	5.6	y	noMSMS	5.09048	1516382	5.65568	367787
8893	Sulfapyridine	ESIpos	35.2731	C11H11N3O2S		249.057	250.064	Nc1ccc(cc1)S(=O)(=O)Nc1ccccn1	3		C11H8D3N3O2S	252.076	254.09	N(C1=CC=C(C=C1)S(=O)(=O)N(C2=CC=CC=N2)[2H])([2H])[2H]	1.69555	y	noHDX	1.69555	4.10796e+06	1.39158	2.2564e+06
8895	Ketoprofen	ESIpos	31.2896	C16H14O3		254.094	255.102	CC(C(O)=O)c1cccc(c1)C(=O)c1ccccc1	1		C16H13DO3	255.101	257.114	CC(C(O[2H])=O)C1=CC=CC(=C1)C(=O)C2=CC=CC=C2	10.7654	y	noHDX	10.7654	7457688	10.9211	1.96517e+06
8897	Triphenylphosphine oxide	ESIpos	29.2413	C18H15OP		278.086	279.093	C1=CC=C(C=C1)P(=O)(C2=CC=CC=C2)C3=CC=CC=C3	0		C18H15OP	278.086	280.1	C1=CC=C(C=C1)P(=O)(C2=CC=CC=C2)C3=CC=CC=C3	11.0847	y	y	11.0847	20643952	11.2397	17841874
8899	Phenazone	ESIpos	27.3283	C11H12N2O		188.095	189.102	CN1N(C(=O)C=C1C)c1ccccc1	0		C11H12N2O	188.095	190.109	CN1N(C(=O)C=C1C)C2=CC=CC=C2	5.97296	y	y	5.97296	11079076	6.27292	8737970
8901	Propyphenazone	ESIpos	25.1429	C14H18N2O		230.142	231.149	CC(C)C1=C(C)N(C)N(C1=O)c1ccccc1	0		C14H18N2O	230.142	232.156	CC(C)C1=C(C)N(C)N(C1=O)C2=CC=CC=C2	9.63642	y	y	9.63642	5558058	9.81478	5725851
8902	Benzophenone-3	ESIpos	24.8136	C14H12O3		228.079	229.086	COc1ccc(C(=O)c2ccccc2)c(O)c1	1		C14H11DO3	229.085	231.099	COC1=CC=C(C(=O)C2=CC=CC=C2)C(O[2H])=C1	11.893	y	noMSMS	11.893	2.14218e+06	12.0648	717301
8906	2-(Methylthio)benzothiazole	ESIpos	17.6552	C8H7NS2		181.002	182.009	CSC1=NC2=CC=CC=C2S1	0		C8H7NS2	181.002	183.016	CSC1=NC2=CC=CC=C2S1	10.7654	y	noMSMS	10.7654	495074	11.0335	806301
8907	Diclofenac	ESIpos	16.9407	C14H11Cl2NO2		295.017	296.024	OC(=O)Cc1ccccc1Nc1c(Cl)cccc1Cl	2		C14H9Cl2D2NO2	297.029	299.043	O(C(=O)CC1=CC=CC=C1N(C2=C(Cl)C=CC=C2Cl)[2H])[2H]	12.1942	y	noHDX	12.1942	2.94647e+06	12.3271	871713
8912	Trimethoprim	ESIpos	12.9861	C14H18N4O3		290.138	291.145	c1(Cc2c(nc(N)nc2)N)cc(c(OC)c(c1)OC)OC	4		C14H14D4N4O3	294.163	296.177	C1(CC2=C(N=C(N([2H])[2H])N=C2)N([2H])[2H])=CC(=C(OC)C(=C1)OC)OC	0.461503	y	noMSMS	0.461503	2.17557e+06	1.37294	1322179
8914	Carbendazim	ESIpos	12.4121	C9H9N3O2		191.07	192.077	COC(=O)NC1=NC2=CC=CC=C2N1	2		C9H7D2N3O2	193.082	195.096	COC(=O)N(C1=NC2=CC=CC=C2N1[2H])[2H]	1.5	y	noNormal	1.19	553000	1.09256	428015
8919	Simazine	ESIpos	10.7962	C7H12ClN5		201.078	202.085	c1(nc(nc(n1)Cl)NCC)NCC	2		C7H10ClD2N5	203.091	205.104	C1(=NC(=NC(=N1)Cl)N(CC)[2H])N(CC)[2H]	9.12827	y	noMSMS	9.12827	1.16197e+06	9.25188	304389
8920	Lauric isopropanolamide	ESIpos	10.4876	C15H31NO2		257.236	258.243	CCCCCCCCCCCC(=O)NCC(C)O	2		C15H29D2NO2	259.248	261.262	CCCCCCCCCCCC(=O)N(CC(C)O[2H])[2H]	13.1734	y	noHDX	13.1734	5039127	13.2667	1.72917e+06
8921	Cetirizine	ESIpos	10.2031	C21H25ClN2O3		388.155	389.163	C1CN(CCN1CCOCC(=O)O)C(C2=CC=CC=C2)C3=CC=C(C=C3)Cl	1		C21H24ClDN2O3	389.162	391.175	C1CN(CCN1CCOCC(=O)O[2H])C(C2=CC=CC=C2)C3=CC=C(C=C3)Cl	10.276	y	y	10.276	532171	10.3023	82161.5
8923	4-Formyl antipyrine	ESIpos	9.73932	C12H12N2O2		216.09	217.097	CN1N(C(=O)C(C=O)=C1C)c1ccccc1	0		C12H12N2O2	216.09	218.103	CN1N(C(=O)C(C=O)=C1C)C2=CC=CC=C2	1.58323	y	noHDX	1.58323	1.38913e+06	1.37	171000
8925	Oxazepam	ESIpos	7.83619	C15H11ClN2O2		286.051	287.058	OC1N=C(c2ccccc2)c2cc(Cl)ccc2NC1=O	2		C15H9ClD2N2O2	288.063	290.077	O(C1N=C(C2=CC=CC=C2)C3=CC(Cl)=CC=C3N(C1=O)[2H])[2H]	10.2193	y	noMSMS	10.2193	1.96436e+06	10.3773	412764
8927	Diazinon	ESIpos	6.181	C12H21N2O3PS		304.101	305.108	O(c1nc(nc(c1)C)C(C)C)P(OCC)(OCC)=S	0		C12H21N2O3PS	304.101	306.115	O(C1=NC(=NC(=C1)C)C(C)C)P(OCC)(OCC)=S	12.4762	y	noMSMS	12.4762	2.97835e+06	12.6088	1.38935e+06
8928	Diethyltoluamide	ESIpos	5.7312	C12H17NO		191.131	192.138	CCN(CC)C(=O)C1=CC(C)=CC=C1	0		C12H17NO	191.131	193.145	CCN(CC)C(=O)C1=CC(C)=CC=C1	10.0876	y	y	10.0876	10436685	10.246	11654320
8930	Lorazepam	ESIpos	4.95233	C15H10Cl2N2O2		320.012	321.019	OC1N=C(c2ccccc2Cl)c2cc(Cl)ccc2NC1=O	2		C15H8Cl2D2N2O2	322.024	324.038	O(C1N=C(C2=CC=CC=C2Cl)C3=CC(Cl)=CC=C3N(C1=O)[2H])[2H]	10.3	y	noMSMS	10.33	390000	10.4897	115173
8931	Boscalid	ESIpos	4.81695	C18H12Cl2N2O		342.033	343.04	c1ccc(c(c1)c2ccc(cc2)Cl)NC(=O)c3cccnc3Cl	1		C18H11Cl2DN2O	343.039	345.053	C1=CC=C(C(=C1)C2=CC=C(C=C2)Cl)N(C(=O)C3=CC=CN=C3Cl)[2H]	11.2539	y	noMSMS	11.2539	155139	11.4458	51282.4
8935	Ethyl tosylamide	ESIpos	3.84164	C9H13NO2S		199.067	200.074	CCNS(=O)(=O)c1ccc(cc1)C	1		C9H12DNO2S	200.073	202.087	CCN(S(=O)(=O)C1=CC=C(C=C1)C)[2H]	8.58292	y	noMSMS	8.58292	1.2962e+06	8.76454	596184
8936	Terbuthylazine	ESIpos	3.79733	C9H16ClN5		229.109	230.117	CCNc1nc(Cl)nc(NC(C)(C)C)n1	2		C9H14ClD2N5	231.122	233.136	CCN(C1=NC(Cl)=NC(N(C(C)(C)C)[2H])=N1)[2H]	11.066	y	noHDX	11.066	2239531	11.221	580613
8939	Propranolol	ESIpos	3.53461	C16H21NO2		259.157	260.165	CC(C)NCC(O)COc1cccc2ccccc12	2		C16H19D2NO2	261.17	263.183	CC(C)N(CC(O[2H])COC1=CC=CC2=CC=CC=C12)[2H]	7.4	y	noMSMS	7.23	219000	7.41451	248187
8940	Desethylatrazine	ESIpos	3.40853	C6H10ClN5		187.062	188.07	CC(C)Nc1nc(N)nc(Cl)n1	3		C6H7ClD3N5	190.081	192.095	CC(C)N(C1=NC(N([2H])[2H])=NC(Cl)=N1)[2H]	6.9	y	noNormal	6.61	687000	6.82	178000
8941	Icaridin	ESIpos	3.39143	C12H23NO3		229.168	230.175	CCC(C)OC(=O)N1CCCCC1CCO	1		C12H22DNO3	230.174	232.188	CCC(C)OC(=O)N1CCCCC1CCO[2H]	10.6148	y	noHDX	10.6148	3.82152e+06	10.7334	1.45875e+06
8946	Metazachlor	ESIpos	2.87843	C14H16ClN3O		277.098	278.105	Cc1cccc(C)c1N(Cn1cccn1)C(=O)CCl	0		C14H16ClN3O	277.098	279.112	CC1=CC=CC(C)=C1N(CN2C=CC=N2)C(=O)CCl	10.1818	y	noMSMS	10.1818	1.01864e+06	10.3586	840763
8947	Isoproturon	ESIpos	2.74893	C12H18N2O		206.142	207.149	CC(C)c1ccc(NC(=O)N(C)C)cc1	1		C12H17DN2O	207.148	209.162	CC(C)C1=CC=C(N(C(=O)N(C)C)[2H])C=C1	10.0687	y	noHDX	10.0687	3.22971e+06	10.246	2.99765e+06
8948	Tris(1,3-dichloro-2-propyl) phosphate	ESIpos	2.39634	C9H15Cl6O4P		427.884	428.891	C(C(CCl)OP(=O)(OC(CCl)CCl)OC(CCl)CCl)Cl	0		C9H15Cl6O4P	427.884	429.897	C(C(CCl)OP(=O)(OC(CCl)CCl)OC(CCl)CCl)Cl	12.5139	y	noMSMS	12.5139	69684.4	12.6463	135080
8949	Metolachlor	ESIpos	2.33783	C15H22ClNO2		283.134	284.141	CCc1cccc(C)c1N(C(C)COC)C(=O)CCl	0		C15H22ClNO2	283.134	285.148	CCC1=CC=CC(C)=C1N(C(C)COC)C(=O)CCl	11.8366	y	noMSMS	11.8366	1.30039e+06	11.9711	809571
8951	Atrazine	ESIpos	2.14068	C8H14ClN5		215.094	216.101	CCNc1nc(Cl)nc(NC(C)C)n1	2		C8H12ClD2N5	217.106	219.12	CCN(C1=NC(Cl)=NC(N(C(C)C)[2H])=N1)[2H]	9.89959	y	noMSMS	9.89959	1.43331e+06	10.0399	253829
8952	Diuron	ESIpos	2.09339	C9H10Cl2N2O		232.017	233.024	CN(C)C(=O)NC1=CC=C(Cl)C(Cl)=C1	1		C9H9Cl2DN2O	233.023	235.037	CN(C)C(=O)N(C1=CC=C(Cl)C(Cl)=C1)[2H]	10.0876	y	y	10.0876	228545	10.2835	301133
8953	Chlorotoluron	ESIpos	2.00349	C10H13ClN2O		212.072	213.079	CN(C)C(=O)Nc1ccc(C)c(Cl)c1	1		C10H12ClDN2O	213.078	215.092	CN(C)C(=O)N(C1=CC=C(C)C(Cl)=C1)[2H]	9.61759	y	noHDX	9.61759	875357	9.81478	580713
8954	Clopidogrel	ESIpos	1.99287	C16H16ClNO2S		321.059	322.066	COC(=O)[C@H](c1ccccc1Cl)N2CCc3c(ccs3)C2	0		C16H16ClNO2S	321.059	323.073	COC(=O)C(C1=CC=CC=C1Cl)N2CCC3=C(C=CS3)C2	11.0472	y	noMSMS	11.0472	405884	10.5271	410319
8955	Chloridazon	ESIpos	1.95853	C10H8ClN3O		221.036	222.043	NC1=C(Cl)C(=O)N(N=C1)c1ccccc1	2		C10H6ClD2N3O	223.048	225.062	N(C1=C(Cl)C(=O)N(N=C1)C2=CC=CC=C2)([2H])[2H]	6.46075	y	noMSMS	6.46075	263550	6.70328	120473
8956	Roxithromycin	ESIpos	1.83204	C41H76N2O15		836.525	837.532	CC[C@H]1OC(=O)[C@H](C)[C@@H](OC2CC(C)(OC)C(O)C(C)O2)[C@H](C)[C@@H](OC2OC(C)CC(C2O)N(C)C)[C@](C)(O)C[C@@H](C)\C(=N/OCOCCOC)[C@H](C)[C@@H](O)[C@]1(C)O	5		C41H71D5N2O15	841.556	843.57	CCC1OC(=O)C(C)C(OC2CC(C)(OC)C(O[2H])C(C)O2)C(C)C(OC3OC(C)CC(C3O[2H])N(C)C)[C@](C)(O[2H])CC(C)/C(=N\OCOCCOC)/C(C)C(O[2H])[C@]1(C)O[2H]	10.5583	y	noMSMS	10.5583	33264.8	10.8086	112610
8957	Propamocarb	ESIpos	1.81877	C9H20N2O2		188.153	189.16	CCCOC(=O)NCCCN(C)C	1		C9H19DN2O2	189.159	191.172	CCCOC(=O)N(CCCN(C)C)[2H]	0.5	y	noMSMS	0.480119	448155	0.45678	529573
8960	Acetamiprid	ESIpos	1.68982	C10H11ClN4		222.067	223.075	Clc1ncc(cc1)CN(\C(=N\C#N)C)C	0		C10H11ClN4	222.067	224.081	ClC1=NC=C(C=C1)CN(/C(=N/C#N)/C)C	6.89211	y	noMSMS	6.89211	607339	7.13373	247523
8964	Dimethoate	ESIpos	1.36247	C5H12NO3PS2		229	230.007	CNC(=O)CSP(=S)(OC)OC	1		C5H11DNO3PS2	230.006	232.019	CN(C(=O)CSP(=S)(OC)OC)[2H]	5.89788	y	noMSMS	5.89788	114949	6.32897	111880

## Sheet: TableS5b-SelectedSurfactantsNeg
names	mz	formulas	RT_minutes	I_at_maxI		RT_minutes	I_at_maxI
AS12	265.148	C12H26O4S1	23.72	1044592896	neg	14.5741	251320800	negHDX	9.14587
AS13	279.164	C13H28O4S1	24.4881	63015708	neg	14.7245	58015276	negHDX	9.76357
AS14	293.179	C14H30O4S1	22.2544	68868664	neg	15.3078	105245208	negHDX	6.94658
AS15	307.195	C15H32O4S1	13.0986	2909949	neg	15.5903	739149	negHDX	-2.49165
C12AES1	309.174	C14H30O5S1	15.2392	2.09625e+06	neg	14.856	195472368	negHDX	0.383174
C12AES2	353.2	C16H34O6S1	16.1725	953922	neg	14.9311	152865648	negHDX	1.24134
C12AES3	397.227	C18H38O7S1	16.8432	611416	neg	15.0818	88652416	negHDX	1.76141
C12AES4	441.253	C20H42O8S1	17.3837	250860	neg	15.1759	62993908	negHDX	2.20783
C12AES5	485.279	C22H46O9S1	17.7506	113405	neg	15.2135	33996680	negHDX	2.53706
C12AES6	529.305	C24H50O10S1	18.0988	58339.4	neg	15.2323	18219630	negHDX	2.86649
C12AES7	573.331	C26H54O11S1	12.758	184076	neg	15.2512	10741562	negHDX	-2.49312
C12AES8	617.358	C28H58O12S1	18.6979	23522.2	neg	15.27	5.94002e+06	negHDX	3.42791
C12AES9	661.384	C30H62O13S1	23.5513	61672.4	neg	15.2889	3.53108e+06	negHDX	8.26244
C13AES1	323.19	C15H32O5S1	8.63798	2.17273e+06	neg	15.2512	7100762	negHDX	-6.61317
C13AES2	367.216	C17H36O6S1	9.15488	472139	neg	15.3454	5.2013e+06	negHDX	-6.19054
C13AES3	411.242	C19H40O7S1	10.6438	8365052	neg	15.4585	2.95018e+06	negHDX	-4.81472
C13AES4	455.268	C21H44O8S1	10.6628	203566	neg	15.5338	1.89619e+06	negHDX	-4.87098
C13AES5	499.295	C23H48O9S1	17.5768	644038	neg	15.5715	1.37528e+06	negHDX	2.0053
DATS4	211.043	C10H12O3S1	23.0076	80870.3	neg	15.0253	27691.2	negHDX	7.98226
DATS5	225.059	C11H14O3S1	24.4881	235165	neg	14.6493	51664	negHDX	9.8388
DATS6	239.075	C12H16O3S1	24.2634	242072	neg	14.95	65537.1	negHDX	9.31335
DATS7	253.09	C13H18O3S1	13.3639	2.88496e+06	neg	12.4286	265198	negHDX	0.935335
DATS8	267.106	C14H20O3S1	15.0497	2.95482e+06	neg	13.3513	164774	negHDX	1.69845
DATS9	281.122	C15H22O3S1	16.2866	5441357	neg	13.8596	737381	negHDX	2.42701
DATS10	295.137	C16H24O3S1	21.6694	14240887	neg	14.2357	4.91901e+06	negHDX	7.43363
DATS11	309.153	C17H26O3S1	23.3827	53240796	neg	14.5364	10714683	negHDX	8.84624
DATS12	323.169	C18H28O3S1	24.4881	809181	neg	14.8936	10186442	negHDX	9.59451
DATS13	337.184	C19H30O3S1	11.0067	1.23481e+06	neg	15.2889	5590220	negHDX	-4.28219
DATS14	351.2	C20H32O3S1	8.9827	74599.6	neg	15.6091	173415	negHDX	-6.62639
DATS15	365.216	C21H34O3S1	12.4538	1013424	neg	15.5903	63495.8	negHDX	-3.13649
DATS16	379.231	C22H36O3S1	10.2801	221426	neg	15.967	20210.5	negHDX	-5.68689
DATS17	393.247	C23H38O3S1	13.2884	1.61785e+06	neg	0.00335611	0	negHDX	13.285
DATS18	407.263	C24H40O3S1	12.701	75742	neg	0.00335611	0	negHDX	12.6977
LAS10	297.153	C16H26O3S1	24.4881	891333312	neg	14.6493	225239824	negHDX	9.8388
LAS11	311.169	C17H28O3S1	24.4881	7.23202e+06	neg	14.9877	377415712	negHDX	9.50041
LAS12	325.184	C18H30O3S1	15.0686	1.80651e+06	neg	15.3643	324242144	negHDX	-0.295737
LAS13	339.2	C19H32O3S1	0.118279	5.14728e+06	neg	15.6655	163268016	negHDX	-15.5472
SAS10	221.122	C10H22O3S1	14.7654	112412	neg	13.0878	13785	negHDX	1.6776
SAS11	235.137	C11H24O3S1	15.391	622403	neg	13.5207	79961.9	negHDX	1.8703
SAS12	249.153	C12H26O3S1	17.2681	352652	neg	13.9348	299177	negHDX	3.3333
SAS13	263.169	C13H28O3S1	23.2328	443114	neg	14.5364	99137.8	negHDX	8.69634
SAS14	277.184	C14H30O3S1	12.7391	63077.7	neg	14.8936	12506433	negHDX	-2.15451
SAS15	291.2	C15H32O3S1	12.9471	241413	neg	15.2512	8506489	negHDX	-2.30405
SAS16	305.216	C16H34O3S1	0.118279	137458	neg	15.5903	5.39578e+06	negHDX	-15.472
